# Supplementary material for: A Mouse Stromal Response to Tumor Invasion Predicts Prostate and Breast Cancer Patient Survival
Source: PLoS One. 2006 Dec 20;1(1):e32. doi: 10.1371/journal.pone.0000032 (PMC1762322; doi:10.1371/journal.pone.0000032)
Supplement: Table S1. Differentially expressed clones identified by microarray analysis. — List of differentially expressed clones between stroma microdissected from PIN and invasive-prostate cancers of CR2-TAg mice. The columns "M" and "STD M" contain mean and standard deviations of the log2 value of the expression ratio for the six invasive cancer samples; the next two columns refer to the four PIN samples. A pool of the four PIN samples was used as the reference for all 10 chips. The columns "t" and "P-value" give the statistical and the P-value for the two-sample, two-tailed t-test. M is the difference between the average logarithmic expression level for invasive cancer stroma (6 samples), and the average logarithmic expression level for PIN stroma (4 samples, used as the common reference). The logarithmic expression level is defined as the log2 of the expression ratio between each sample and the common reference. (0.11 MB XLS) [file pone.0000032.s004.xls]

## Sheet: Table S1_DE clones stroma_
Table S1. List of differentially expressed clones between stroma microdissected from PIN (10-weeks old) and invasive-prostate cancers (24-weeks old) of CR2-TAg mice (FDR 15%).
Invasive-cancer stroma > PIN stroma = "stroma up"
Clone ID	UniGene	Gene symbol	Gene description	M	STD M	M ctrl/ctrl	STD M	t	P value
H3112E12	Mm.30059	Marcks	myristoylated alanine rich protein kinase C substrate	2.42763	0.283237	0.085075	0.228245	14.4189	9.15e-07
H3029H07	Mm.30059	Marcks	myristoylated alanine rich protein kinase C substrate	1.9213	0.249021	-0.029675	0.206073	13.4785	1.686e-06
H3001H10	Mm.3532	Tmsb10	thymosin, beta 10	1.68662	0.201445	0.2766	0.165788	12.0754	3.617e-06
H3009E11	Mm.3468	Socs3	suppressor of cytokine signaling 3	2.31968	0.425579	-0.17945	0.299415	10.8969	4.852e-06
H3139C11	Mm.271843	Ms4a11	membrane-spanning 4-domains, subfamily A, member 11	3.05308	0.613552	-0.086375	0.326921	10.4964	7.088e-06
H3113H12	Mm.149235	Mfng	manic fringe homolog (Drosophila)	1.1496	0.2496	0.089075	0.144218	8.49559	2.9525e-05
H3083A07	Mm.236587	D5Ertd606e	DNA segment, Chr 5, ERATO Doi 606, expressed	2.23493	0.513194	0.08245	0.223315	9.06663	3.2295e-05
H3143D12	Mm.289517	Mtch1	mitochondrial carrier homolog 1 (C. elegans)	0.86405	0.214333	-0.02055	0.142811	7.83256	5.157e-05
H3013G10	Mm.8552	Birc5	baculoviral IAP repeat-containing 5	2.33825	0.420212	-0.127175	0.41465	9.16184	5.2164e-05
H3156C12	Mm.271843	Ms4a11	membrane-spanning 4-domains, subfamily A, member 11	2.95915	0.819154	-0.18355	0.413149	7.99515	5.513e-05
H3145H04	Mm.2570	C1qb	complement component 1, q subcomponent, beta polypeptide	3.084	0.773188	0.06335	0.303533	8.62446	5.8183e-05
H3014F08			EST	0.787933	0.254948	-0.32375	0.192885	7.83454	6.0395e-05
H3131D05	Mm.28756	Slc40a1	solute carrier family 40 (iron-regulated transporter), member 1	2.27823	0.613358	-0.032625	0.31299	7.82591	6.2656e-05
H3012F08	Mm.218203	9430068N19Rik	RIKEN cDNA 9430068N19 gene	0.554883	0.175436	-0.1074	0.073556	8.22585	6.7515e-05
P542	Mm.277792	Col1a2	procollagen, type I, alpha 2	2.60232	0.747114	-0.184175	0.494285	7.09812	0.000103159
H3032H07	Mm.233181	4933407C03Rik	RIKEN cDNA 4933407C03 gene	1.18417	0.274864	-0.058625	0.238201	7.59486	0.000105388
H3008H02			EST	0.43605	0.148524	-0.213075	0.126096	7.42082	0.000115451
H3023H10	Mm.30357	Ftl1	ferritin light chain 1	1.72183	0.482667	0.019775	0.307066	6.81367	0.000135937
T456	Mm.244263	Ccl4	chemokine (C-C motif) ligand 4	0.736967	0.231274	-0.150175	0.045766	9.13161	0.000147068
T206	Mm.582	Fabp4	fatty acid binding protein 4, adipocyte	2.85962	0.830374	-0.017125	0.261254	7.91847	0.000160248
H3087E05	Mm.27609	Chaf1a	chromatin assembly factor 1, subunit A (p150)	0.798633	0.214878	0.05725	0.141093	6.58592	0.000172922
H3135G11	Mm.22119	Fcgr2b	Fc receptor, IgG, low affinity IIb	2.62042	0.533862	-0.0245	0.539462	7.62708	0.000175599
H3136A08	Mm.7386	Mfap2	microfibrillar-associated protein 2	1.58997	0.395121	0.128875	0.076498	8.81342	0.000181326
H3080A02	Mm.2018	Cbfb	core binding factor beta	1.54283	0.533449	-0.175875	0.287816	6.58429	0.000189287
H3030E10	Mm.236553	Ctsb	cathepsin B	2.1165	0.618805	0.180475	0.260459	6.81177	0.000225355
H3055G02	Mm.180056	Ctsc	cathepsin C	2.21622	0.785603	-0.23955	0.436725	6.32929	0.00023968
H3045H04	Mm.29677	Myh9	myosin heavy chain IX	1.92065	0.413883	-0.0627	0.428833	7.26525	0.000256393
H3054F05	Mm.45436	Lyzs	lysozyme	3.09052	1.00884	-0.163825	0.649405	6.20511	0.0002583
T330	Mm.3468	Socs3	suppressor of cytokine signaling 3	2.62463	0.780202	0.1534	0.489063	6.15413	0.000272842
H3111C12	Mm.24105	Nde1	nuclear distribution gene E homolog 1 (A nidulans)	0.705633	0.187679	-0.1254	0.183709	6.94756	0.00027324
H3120C07	Mm.40298	A530090O15Rik	RIKEN cDNA A530090O15 gene	0.825667	0.247933	0.04545	0.153841	6.13719	0.000278254
H3100F07	Mm.27836	Tacc3	transforming, acidic coiled-coil containing protein 3	1.62907	0.511929	-0.064775	0.356467	6.16674	0.000279088
H3016F08	Mm.41751	Esam1	endothelial cell-specific adhesion molecule	1.42647	0.459619	-0.058525	0.120714	7.53393	0.000287632
H3113D11	Mm.214932	Rnf144	ring finger protein 144	1.2881	0.354495	-0.188925	0.331447	6.71315	0.000290228
H3026G06	Mm.87773	Tra1	tumor rejection antigen gp96	0.99245	0.305277	0.039125	0.189284	6.09189	0.000292499
H3140C02	Mm.4146	Pdgfrb	platelet derived growth factor receptor, beta polypeptide	1.08865	0.190532	0.027075	0.227601	7.70128	0.000318613
P921	Mm.143719	Dll4	delta-like 4 (Drosophila)	1.38988	0.225515	-0.161625	0.311578	8.57379	0.000325804
H3139A05	Mm.4237	Top2a	topoisomerase (DNA) II alpha	2.1849	0.621576	0.250625	0.401941	5.97551	0.000332959
H3158D11	Mm.29564	Mmp2	matrix metalloproteinase 2	2.50577	0.753855	0.149525	0.199999	7.28137	0.000341685
H3028G09	Mm.290207	Ets2	E26 avian leukemia oncogene 2, 3' domain	0.719583	0.209241	-0.011975	0.166354	6.13578	0.000342955
P661	Mm.30357	Ftl1	ferritin light chain 1	1.63298	0.599561	-0.118825	0.314043	6.02398	0.00035336
H3117C08	Mm.254588	Cltc	clathrin, heavy polypeptide (Hc)	0.775667	0.275297	-0.025825	0.11564	6.34138	0.000353806
H3077H11	Mm.26188		Mus musculus 0 day neonate lung cDNA, RIKEN full-length enriched library, clone:E030010K14 product:unknown EST, full insert sequence	1.29175	0.454427	-0.038625	0.17239	6.50343	0.000362878
H3130A03			EST	0.509317	0.254061	-0.225475	0.110423	6.25356	0.000364139
H3131H01	Mm.30016	Arhgdia	Rho GDP dissociation inhibitor (GDI) alpha	0.891	0.251718	0.103625	0.060392	7.35123	0.000370613
H3124H10	Mm.249555	Col3a1	procollagen, type III, alpha 1	2.50493	0.787549	0.009275	0.555869	5.87222	0.000390374
H3034F05	Mm.24920	Clecsf8	C-type (calcium dependent, carbohydrate recognition domain) lectin, superfamily member 8	2.30007	0.824416	-0.156325	0.245714	6.8559	0.000401166
H3068A06	Mm.284649	BC005662	cDNA sequence BC005662	0.740517	0.258513	-0.115025	0.19756	5.91853	0.000405931
H3117H10			EST	1.27045	0.435667	0.027575	0.175105	6.2695	0.000409369
H3035F10	Mm.275766	1110001F24Rik	RIKEN cDNA 1110001F24 gene	0.782283	0.292304	-0.09625	0.189574	5.76476	0.000422741
H3092F03	Mm.5356	6030411F23Rik	RIKEN cDNA 6030411F23 gene	1.06927	0.329946	0.0639	0.220921	5.77134	0.000423532
H3017E04	Mm.271709	Ctsz	cathepsin Z	1.4847	0.451133	0.02165	0.337801	5.85466	0.000423582
H3074B08	Mm.283406	2810433K01Rik	RIKEN cDNA 2810433K01 gene	1.54798	0.479512	0.159875	0.286057	5.72548	0.000446296
H3107F02	Mm.35650	2700085A14Rik	RIKEN cDNA 2700085A14 gene	0.837417	0.301256	-0.01485	0.171915	5.67994	0.000481012
H3004A07	Mm.40620	9130415E20Rik	RIKEN cDNA 9130415E20 gene	0.786983	0.314609	-0.0822	0.145227	5.89101	0.000481406
P570	Mm.15691	Abcg1	ATP-binding cassette, sub-family G (WHITE), member 1	2.41007	0.675548	-0.085775	0.611613	6.06082	0.000493432
H3111F12	Mm.247113	A230103N10Rik	RIKEN cDNA A230103N10 gene	0.680217	0.276661	-0.08395	0.113033	6.05053	0.000494167
H3114H12	Mm.249555	Col3a1	procollagen, type III, alpha 1	2.56003	0.719688	-0.03305	0.638316	5.97753	0.000510031
H3108A03	Mm.3333	Apobec1	apolipoprotein B editing complex 1	1.25073	0.419808	0.100475	0.167784	6.02809	0.000523814
H3016D11	Mm.142253	Panx1	pannexin 1	1.00723	0.304179	-0.145425	0.286055	6.08538	0.000532296
H3011F11	Mm.21841	Sfrs2	splicing factor, arginine/serine-rich 2 (SC-35)	0.6526	0.333015	-0.2495	0.158651	5.73116	0.000547243
H3089F12	Mm.240627	Sox4	SRY-box containing gene 4	1.27798	0.442145	-0.168975	0.35614	5.70664	0.000556662
H3020A01	Mm.309417		Mus musculus transcribed sequence with strong similarity to protein pir:S12632 (H.sapiens) S12632 cofilin - human	0.556867	0.239711	-0.097325	0.133692	5.52	0.000587741
H3079C04	Mm.1894	Cd1d1	CD1d1 antigen	0.937283	0.324805	-0.104425	0.257712	5.634	0.000588389
H3113D09	Mm.30059	Marcks	myristoylated alanine rich protein kinase C substrate	2.0318	0.257135	-0.2381	0.457954	9.01136	0.000610387
H3096H04	Mm.286753	Rgs3	regulator of G-protein signaling 3	0.677133	0.231953	-0.1858	0.2195	5.95309	0.000616157
H3034H08	Mm.27343	0610012K22Rik	RIKEN cDNA 0610012K22 gene	1.82217	0.734517	-0.15165	0.267444	6.01168	0.000618264
H3144F06	Mm.381	Adfp	adipose differentiation related protein	1.80585	0.729212	-0.15505	0.261184	6.03199	0.000622182
H3034A10	Mm.1359	Plaur	urokinase plasminogen activator receptor	0.903867	0.342486	-0.052675	0.216128	5.41298	0.000636102
H3113F08	Mm.11780	Tm7sf1	transmembrane 7 superfamily member 1	1.17068	0.528098	-0.26925	0.315179	5.392	0.000658947
H3023H12	Mm.29324	Ldh1	lactate dehydrogenase 1, A chain	1.2855	0.468484	-0.029975	0.308142	5.35626	0.000684053
H3125A05	Mm.1948	Tctex1	t-complex testis expressed 1	1.50073	0.551016	0.065775	0.231653	5.67133	0.000698066
H3072H10	Mm.203747	Arrb2	arrestin, beta 2	1.1829	0.409278	0.118575	0.160214	5.74387	0.000720909
H3019F08	Mm.158801	Rod1	ROD1 regulator of differentiation 1 (S. pombe)	0.91415	0.297127	-0.116025	0.269122	5.68639	0.000723636
H3022F10	Mm.21873	Ris2	retroviral integration site 2	1.19182	0.583759	-0.317575	0.275152	5.48515	0.000728818
H3078D07	Mm.12246	Ier5	immediate early response 5	0.971283	0.444237	-0.18585	0.229527	5.39154	0.000729658
H3109A02	Mm.316414		Mus musculus transcribed sequence with moderate similarity to protein pir:A35241 (H.sapiens) A35241 IgE Fc receptor gamma chain precursor - human	1.97337	0.752396	0.00515	0.268831	5.87024	0.000730121
H3007D07	Mm.103522	Pwp2h	PWP2 (periodic tryptophan protein) homolog, yeast	0.700017	0.303077	-0.1597	0.209199	5.30625	0.000740741
H3143A02	Mm.142729	Tmsb4x	thymosin, beta 4, X chromosome	0.858	0.395694	-0.18065	0.220183	5.3131	0.000751157
H3005F11	Mm.200859	Pafah1b2	platelet-activating factor acetylhydrolase, isoform 1b, alpha2 subunit	0.699	0.237911	-0.0535	0.195236	5.46456	0.000752229
H3006G06	Mm.271709	Ctsz	cathepsin Z	1.40163	0.561073	-0.093025	0.334231	5.27142	0.000761992
H3102C12	Mm.29924	Arl6ip1	ADP-ribosylation factor-like 6 interacting protein 1	0.9887	0.368097	-0.0058	0.229592	5.25898	0.000765892
T350	Mm.29324	Ldh1	lactate dehydrogenase 1, A chain	1.14247	0.515067	-0.187	0.26452	5.35187	0.000768852
H3029C09	Mm.87312	Gmfb	glia maturation factor, beta	0.826683	0.388621	-0.193025	0.120847	6.0064	0.000785511
H3063A08	Mm.17185	Lgmn	legumain	2.15583	0.943698	-0.294	0.534675	5.22429	0.000825985
H3159A08	Mm.34408	Gp49b	glycoprotein 49 B	1.64795	0.673916	-0.161575	0.158679	6.31958	0.000836719
H3017D09	Mm.29646	0610010E05Rik	RIKEN cDNA 0610010E05 gene	1.073	0.504475	-0.21995	0.271358	5.24254	0.000838377
H3131A02	Mm.277094	Sfpq	splicing factor proline/glutamine rich (polypyrimidine tract binding protein associated)	0.954217	0.407571	-0.0802	0.210235	5.25583	0.000856886
H3028E03	Mm.253125	9030221M09Rik	RIKEN cDNA 9030221M09 gene	0.662183	0.291476	-0.122725	0.060252	6.39441	0.000887832
H3015G06	Mm.204670	Txndc1	thioredoxin domain containing 1	0.70925	0.35855	-0.19025	0.140197	5.54233	0.000889559
H3094A06	Mm.209990		Mus musculus, Similar to hypothetical protein FLJ90036, clone IMAGE:6333379, mRNA	0.580233	0.299857	-0.169925	0.112567	5.56766	0.000919035
H3149A06	Mm.327788	1700001N19Rik	RIKEN cDNA 1700001N19 gene	1.15543	0.469861	-0.041025	0.145631	5.83139	0.000927632
H3037F12	Mm.180056	Ctsc	cathepsin C	2.45778	0.733157	-0.225075	0.732007	5.67434	0.000935017
H3086G08	Mm.218846	Lbp	lipopolysaccharide binding protein	1.51968	0.754641	-0.36455	0.27343	5.59031	0.000944836
H3024C07	Mm.2284	Hexa	hexosaminidase A	1.90392	0.543941	-0.03685	0.531264	5.60549	0.000945905
H3152D07	Mm.227110	C1qtnf5	C1q and tumor necrosis factor related protein 5	2.15123	0.687979	0.237375	0.492938	5.12172	0.000949209
H3023H09	Mm.30357	Ftl1	ferritin light chain 1	1.70952	0.697088	-0.0155	0.343111	5.19122	0.000970563
P163	Mm.83817	Villp	villin-like protein	0.595767	0.351556	-0.27965	0.18403	5.13485	0.000976326
H3138H09	Mm.231395	Ctsd	cathepsin D	1.70953	0.70184	-0.0763	0.411729	5.06171	0.000990187
T462	Mm.19073	Map4k4	mitogen-activated protein kinase kinase kinase kinase 4	1.11783	0.557584	-0.25625	0.2763	5.1604	0.000999251
H3006B03	Mm.24208	Il13ra1	interleukin 13 receptor, alpha 1	1.4916	0.617165	-0.039	0.324977	5.10527	0.00100654
P866	Mm.281691	Sfrp1	secreted frizzled-related sequence protein 1	2.12153	0.722063	0.261075	0.446364	5.03183	0.00101333
T425	Mm.4078	Mki67	antigen identified by monoclonal antibody Ki 67	2.16058	0.948985	-0.165025	0.461656	5.15686	0.00102366
H3013H11	Mm.3752	Ranbp1	RAN binding protein 1	0.49655	0.293719	-0.22815	0.154558	5.08008	0.0010383
H3127D03	Mm.2608	Bgn	biglycan	1.87645	0.498601	-0.2432	0.57834	5.994	0.00106449
H3112C01	Mm.738	Col4a1	procollagen, type IV, alpha 1	1.5693	0.471105	0.052525	0.425012	5.292	0.00109356
H3024E04	Mm.281367	Cdc2a	cell division cycle 2 homolog A (S. pombe)	1.434	0.562749	0.066025	0.203042	5.44636	0.00110113
H3124D03	Mm.284042		Mus musculus similar to RIKEN cDNA 9030221M09 gene (LOC272701), mRNA	0.825233	0.280103	0.136875	0.088563	5.61348	0.00111178
H3006B07	Mm.3752	Ranbp1	RAN binding protein 1	0.457767	0.265127	-0.18135	0.106255	5.30065	0.00111218
H3155A10			EST	2.50652	0.501534	0.1346	0.638803	6.25185	0.00113886
P735	Mm.243921	Furin	furin (paired basic amino acid cleaving enzyme)	0.446817	0.196824	-0.0556	0.125393	4.92958	0.00115022
H3101G11			EST	0.86	0.456632	-0.23315	0.212286	5.09581	0.0011581
H3108H09	Mm.275610	Zswim6	zinc finger, SWIM domain containing 6	1.21895	0.376945	0.12065	0.305198	5.06782	0.00116305
P816			EST	1.3055	0.519455	0.00125	0.124386	5.90163	0.00116877
H3013B11	Mm.131150	Dek	DEK oncogene (DNA binding)	0.566217	0.203879	-0.06545	0.178718	5.17259	0.00117901
H3143C11	Mm.203125	2700050F09Rik	RIKEN cDNA 2700050F09 gene	0.3544	0.143133	0.012325	0.069926	5.02349	0.00119385
H3138G06	Mm.132778	BC037112	cDNA sequence BC037112	0.417633	0.159563	0.00685	0.105337	4.90372	0.00119424
H3025D01	Mm.14768	Rex3	reduced expression 3	2.3525	0.82702	0.336175	0.235475	5.63898	0.00123296
P624	Mm.180056	Ctsc	cathepsin C	2.52572	1.00454	-0.436225	0.836922	5.05527	0.00123362
H3020B08	Mm.30357	Ftl1	ferritin light chain 1	1.42663	0.580348	0.053475	0.236667	5.18498	0.00123384
H3012B07			EST	1.67292	0.667763	-0.059775	0.453844	4.88496	0.00123437
H3034F06	Mm.288460	MGC7717	hypothetical protein MGC7717	1.68732	0.621435	0.096725	0.411088	4.87143	0.00124461
H3116G07	Mm.46701	Tm4sf6	transmembrane 4 superfamily member 6	1.58677	0.715159	-0.1001	0.327619	5.03878	0.00125968
H3007E05	Mm.1408	Adm	adrenomedullin	1.82017	0.805138	-0.181125	0.180934	5.87029	0.00127161
H3019D04	Mm.285849	Pfpl	pore forming protein-like	0.6172	0.274253	-0.03695	0.090279	5.41872	0.00127902
H3153H06	Mm.46367	1110002J19Rik	RIKEN cDNA 1110002J19 gene	2.35577	0.877816	0.100275	0.126722	6.19768	0.00128432
H3014E09	Mm.27182	BC017643	cDNA sequence BC017643	0.45835	0.226544	-0.096975	0.055463	5.75143	0.00130482
H3122G06	Mm.271745	Nrp	neuropilin	2.08813	0.760198	0.153	0.510685	4.81507	0.00134288
T296	Mm.259282	Lepr	leptin receptor	0.416017	0.222927	-0.14915	0.148831	4.80747	0.0013533
H3053G10	Mm.236553	Ctsb	cathepsin B	1.25998	0.564958	-0.05565	0.281151	4.87079	0.00140998
H3061H06	Mm.292470	AA545217	expressed sequence AA545217	1.15927	0.449923	0.120325	0.176257	5.09965	0.00142901
H3142D06	Mm.6856	Pttg1	pituitary tumor-transforming 1	0.8931	0.460867	-0.31865	0.337137	4.7968	0.00144279
H3138H10	Mm.231395	Ctsd	cathepsin D	1.72822	0.779917	-0.10825	0.230051	5.42467	0.00145187
N809	Mm.29564	Mmp2	matrix metalloproteinase 2	2.5594	0.346485	1.13003	0.413849	5.70263	0.00148796
H3024B10	Mm.281490	Bmp2k	BMP2 inducible kinase	1.05305	0.419754	-0.108775	0.335595	4.84424	0.00149504
H3011G06	Mm.30357	Ftl1	ferritin light chain 1	1.70658	0.62801	-0.144	0.544697	4.94755	0.001497
H3101G06	Mm.151315	Cdca1	cell division cycle associated 1	1.05573	0.463858	-0.03845	0.126655	5.47975	0.00149878
H3020G02	Mm.9550	Lass5	longevity assurance homolog 5 (S. cerevisiae)	0.5961	0.197069	-0.090475	0.204051	5.28418	0.00151474
H3058D09	Mm.27307	Gng3	guanine nucleotide binding protein (G protein), gamma 3 subunit	1.30097	0.630859	-0.1674	0.190377	5.34778	0.00152491
H3038F04	Mm.29043	Wbp3	WW domain binding protein 3	1.13983	0.448365	-0.06485	0.345601	4.78572	0.00153773
H3095B05	Mm.220821	Stab1	stabilin 1	2.44845	0.580037	0.09495	0.687538	5.63802	0.00154219
H3152F04	Mm.22699	Sepp1	selenoprotein P, plasma, 1	2.23418	1.00094	-0.122625	0.577631	4.7099	0.00155297
H3029F08	Mm.29924	Arl6ip1	ADP-ribosylation factor-like 6 interacting protein 1	0.622683	0.280714	-0.020975	0.141608	4.77813	0.00156095
H3053A01	Mm.28835	Tnfsf13b	tumor necrosis factor (ligand) superfamily, member 13b	1.074	0.484802	-0.06905	0.284728	4.68842	0.00158561
H3098B01			EST	1.91205	0.735468	0.001125	0.541623	4.72603	0.00158633
H3031F09	Mm.294783	2610102K23Rik	RIKEN cDNA 2610102K23 gene	0.432533	0.202694	-0.051475	0.124816	4.66988	0.00160559
H3064H06	Mm.126694	Whsc1	Wolf-Hirschhorn syndrome candidate 1 (human)	0.64645	0.234104	0.07965	0.149843	4.66738	0.00160856
H3154G07	Mm.29254	Igfbp3	insulin-like growth factor binding protein 3	2.83268	1.2638	-0.1271	0.744563	4.65205	0.00166017
H3145H09	Mm.247542	Prdx4	peroxiredoxin 4	1.21535	0.347032	0.006225	0.365413	5.22978	0.00166748
H3070C02	Mm.11982		Mus musculus hypothetical LOC237436 (LOC237436), mRNA	1.21805	0.398499	0.0696	0.345668	4.83848	0.00170168
H3116A11	Mm.222823	2610524G07Rik	RIKEN cDNA 2610524G07 gene	0.358167	0.479701	-0.77055	0.100666	5.58212	0.00172179
H3112G10	Mm.240830	Dab2	disabled homolog 2 (Drosophila)	2.21938	1.12648	-0.41785	0.681065	4.60863	0.00174421
H3116H02	Mm.274399	39692	septin 8	0.9214	0.400513	-0.03745	0.063679	5.7561	0.0017469
H3080C11	Mm.271868	Laptm5	lysosomal-associated protein transmembrane 5	1.42433	0.672334	-0.0809	0.237719	5.03239	0.00174885
H3086F01	Mm.28683	Trfr	transferrin receptor	0.739933	0.354801	-0.0677	0.102565	5.25608	0.0017503
H3092H01	Mm.217787	Atp6v1a1	ATPase, H+ transporting, V1 subunit A, isoform 1	0.755033	0.404666	-0.167375	0.114535	5.27547	0.00175596
T228	Mm.273090	Cebpg	CCAAT/enhancer binding protein (C/EBP), gamma	0.696517	0.269172	-0.046875	0.222929	4.74936	0.00176174
H3062G11	Mm.292470	AA545217	expressed sequence AA545217	1.10115	0.144891	-0.088225	0.296414	7.45338	0.00178077
H3118B02			EST	1.33828	0.572234	0.069025	0.217459	4.92577	0.00180128
H3137G10			EST	0.916017	0.403595	-0.0193	0.087032	5.48841	0.00183362
H3043F09	Mm.285723	Cdca3	cell division cycle associated 3	1.57785	0.749629	-0.085525	0.361143	4.68114	0.00183823
H3052F06	Mm.276652	Pecam	platelet/endothelial cell adhesion molecule	1.73908	0.803418	-0.0375	0.286573	4.96355	0.00186464
H3007C07	Mm.46354	Acp5	acid phosphatase 5, tartrate resistant	1.76868	0.777547	0.053175	0.287581	4.92282	0.00186729
H3062E02	Mm.37879	Vps33b	vacuolar protein sorting 33B (yeast)	0.636867	0.350451	-0.143375	0.179829	4.61739	0.00188293
H3124B04	Mm.4024	Cfl1	cofilin 1, non-muscle	0.727317	0.192318	0.0324	0.21454	5.22757	0.00192629
P752	Mm.3752	Ranbp1	RAN binding protein 1	0.608767	0.338068	-0.190675	0.220735	4.52382	0.00194486
H3025G03	Mm.86833	2500002L14Rik	RIKEN cDNA 2500002L14 gene	0.196583	0.135923	-0.22625	0.132163	4.90015	0.00197059
H3078A03	Mm.24877	D7Ertd764e	DNA segment, Chr 7, ERATO Doi 764, expressed	0.991667	0.395255	0.10625	0.220464	4.53085	0.00199024
H3007E06	Mm.1408	Adm	adrenomedullin	1.6845	0.819905	-0.2675	0.06847	5.80139	0.00200235
H3027E05	Mm.4610	Upp1	uridine phosphorylase 1	1.64128	0.774366	-0.24665	0.546718	4.51734	0.00201621
H3016E03	Mm.21767	Cdh5	cadherin 5	1.8117	0.775926	0.0818	0.204805	5.19628	0.00203174
H3022E09	Mm.23156	Adamts4	a disintegrin-like and metalloprotease (reprolysin type) with thrombospondin type 1 motif, 4	2.12002	0.933814	-0.12895	0.648092	4.49487	0.00205861
H3052C10	Mm.152941	Usp16	ubiquitin specific protease 16	0.8317	0.4076	-0.093	0.245989	4.46881	0.00209695
P715	Mm.4993	Mmp3	matrix metalloproteinase 3	2.46057	1.15294	-0.047375	0.371941	4.95549	0.00211135
P154	Mm.37214	Trf	transferrin	1.93012	0.907334	-0.3017	0.66193	4.49296	0.00212504
H3031F11	Mm.993	Dhx15	DEAH (Asp-Glu-Ala-His) box polypeptide 15	0.504117	0.306187	-0.15955	0.101023	4.9226	0.00213269
T316	Mm.298220	Nes	nestin	1.83703	0.928112	-0.201125	0.257717	5.09269	0.00214346
H3095H02			EST	2.10257	0.867332	0.136325	0.529767	4.4465	0.0021552
H3021F05	Mm.327628		Mus musculus transcribed sequence with strong similarity to protein sp:P52292 (H.sapiens) IMA2_HUMAN Importin alpha-2 subunit (Karyopherin alpha-2 subunit) (SRP1-alpha) (RAG cohort protein 1)	1.42063	0.786523	-0.265975	0.310262	4.7296	0.00215569
H3008H06	Mm.231395	Ctsd	cathepsin D	1.60787	0.646168	-0.389275	0.636866	4.82976	0.0021909
P311	Mm.292711	Cx3cl1	chemokine (C-X3-C motif) ligand 1	1.31307	0.663072	-0.104	0.317036	4.51732	0.00227316
H3084A08	Mm.276415	4921517N04Rik	RIKEN cDNA 4921517N04 gene	0.4493	0.203938	-0.04175	0.146522	4.42783	0.00229097
H3034E06	Mm.287178	Prps1	phosphoribosyl pyrophosphate synthetase 1	0.537967	0.192629	-0.05455	0.190783	4.79275	0.00230557
H3100F11	Mm.24887	Npl	N-acetylneuraminate pyruvate lyase	2.36417	1.09999	-0.05605	0.245022	5.19941	0.00233018
H3044A03	Mm.20904	Crtap	cartilage associated protein	1.33785	0.564552	0.041075	0.371166	4.38237	0.00234941
H3003H12	Mm.23987	Tirap	toll-interleukin 1 receptor (TIR) domain-containing adaptor protein	0.57835	0.336373	-0.1328	0.149663	4.54731	0.00234971
H3125B05	Mm.75856	Hsf2bp	heat shock transcription factor 2 binding protein	1.08082	0.402079	0.23255	0.175074	4.55983	0.00236642
P032	Mm.1870	Fxyd5	FXYD domain-containing ion transport regulator 5	1.55762	0.806678	-0.14515	0.299607	4.70643	0.00237085
P284	Mm.16110	Ccne1	cyclin E1	0.89145	0.269804	0.174625	0.227427	4.52789	0.00237193
T346	Mm.6375	Gyg1	glycogenin 1	0.515133	0.284503	-0.170475	0.208283	4.39494	0.00242238
T144	Mm.2271	Ccl9	chemokine (C-C motif) ligand 9	3.1486	1.5214	-0.04235	0.643961	4.56107	0.00243483
H3073G11	Mm.324309		Mus musculus transcribed sequences	0.320067	0.221467	-0.206575	0.15888	4.37573	0.00245206
H3138B11	Mm.2044	Serpinf1	serine (or cysteine) proteinase inhibitor, clade F), member 1	1.94428	0.852269	0.037025	0.535231	4.34503	0.00246193
H3052E06	Mm.276257	Onecut1	one cut domain, family member 1	1.34432	0.484278	0.2394	0.320284	4.34277	0.00248035
H3031A10	Mm.295124		Mus musculus 7 days embryo whole body cDNA, RIKEN full-length enriched library, clone:C430002D13 product:TROPOMYOSIN 4 homolog [Homo sapiens], full insert sequence	0.952067	0.49768	-0.08985	0.223912	4.4914	0.00249011
H3034G06	Mm.255044	Pank3	pantothenate kinase 3	1.19352	0.557544	0.02305	0.188337	4.75168	0.00250214
P373	Mm.149235	Mfng	manic fringe homolog (Drosophila)	1.82172	0.386545	0.114225	0.532031	5.52049	0.00250394
H3028H10	Mm.4587	Ppic	peptidylprolyl isomerase C	1.38503	0.760352	-0.30525	0.473249	4.33054	0.00251155
H3017H10	Mm.271967	Lasp1	LIM and SH3 protein 1	0.829433	0.54236	-0.31465	0.161597	4.854	0.00255268
H3045D07	Mm.7060	Naalad2	N-acetylated alpha-linked acidic dipeptidase 2	1.05477	0.510933	-0.04575	0.289497	4.3346	0.00255956
H3007A07	Mm.1514	Lpl	lipoprotein lipase	2.1743	1.02288	-0.013525	0.253047	5.0141	0.00256619
H3126H08			EST	0.927	0.489306	-0.113075	0.261992	4.35398	0.00257038
H3121G10	Mm.197518	Laptm4b	lysosomal-associated protein transmembrane 4B	0.0185	0.288521	-0.5795	0.121792	4.50985	0.00259872
H3068A11	Mm.291555		Mus musculus transcribed sequence with moderate similarity to protein sp:P02792 (H.sapiens) FRIL_HUMAN Ferritin light chain (Ferritin L subunit)	1.16093	0.575889	-0.0345	0.259024	4.45363	0.00261109
H3136F06	Mm.290338	Prkx	putative serine/threonine kinase	0.5866	0.362565	-0.16835	0.175842	4.38517	0.00265669
H3135E11	Mm.31672		Mus musculus 9 days embryo whole body cDNA, RIKEN full-length enriched library, clone:D030050E20 product:unclassifiable, full insert sequence	1.30695	0.376482	-0.0747	0.4508	5.06442	0.00267262
H3120B05	Mm.28394	Apoc2	apolipoprotein C-II	1.55133	0.837078	-0.236975	0.475618	4.29534	0.00269454
H3125B07	Mm.159684	Tmpo	thymopoietin	0.91875	0.4024	-0.00355	0.278396	4.28334	0.00272411
H3122C07	Mm.28479		Mus musculus transcribed sequence with strong similarity to protein pir:A40936 (H.sapiens) A40936 stathmin - human	2.70755	1.29367	0.0461	0.474553	4.59671	0.00272596
H3132G05	Mm.206841	Smc4l1	SMC4 structural maintenance of chromosomes 4-like 1 (yeast)	0.835283	0.345583	0.035925	0.243982	4.28585	0.00274013
H3013H04	Mm.1408	Adm	adrenomedullin	1.21328	0.563794	-0.141375	0.42612	4.31911	0.00274352
H3126F01	Mm.33582	Plxna2	plexin A2	0.72505	0.379612	-0.385775	0.369621	4.60561	0.00275202
H3044F08	Mm.246408	Tpt1h	tRNA splicing 2' phosphotransferase 1 homolog (S. cerevisiae)	1.40777	0.663989	0.04615	0.282116	4.45588	0.00275753
H3043A09	Mm.12508	Kpna2	karyopherin (importin) alpha 2	1.418	0.662917	-0.158225	0.493708	4.30303	0.00276984
H3146G02	Mm.8655	Cfh	complement component factor h	1.94958	0.813412	-0.010925	0.61961	4.31687	0.00276995
T209	Mm.1514	Lpl	lipoprotein lipase	2.65592	1.21985	0.114525	0.341591	4.82719	0.00278359
P596	Mm.3460	Cd14	CD14 antigen	2.14757	1.02308	0.04815	0.360865	4.61433	0.0027859
H3108E12	Mm.1639	Mcl1	myeloid cell leukemia sequence 1	0.97085	0.543086	-0.227	0.347582	4.25207	0.00279212
H3016F12	Mm.273241		Mus musculus, clone IMAGE:5345295, mRNA	0.84325	0.344443	0.008625	0.265559	4.31552	0.00280497
P285	Mm.281367	Cdc2a	cell division cycle 2 homolog A (S. pombe)	1.84938	1.02097	-0.23585	0.443539	4.41661	0.00283032
H3141H05			EST	0.739483	0.325723	0.03685	0.197513	4.24203	0.0028401
H3114D08	Mm.275942	Arpc3	actin related protein 2/3 complex, subunit 3	0.934533	0.245393	-0.072075	0.325947	5.26186	0.00285501
H3116F09	Mm.234700	Ywhae	tyrosine 3-monooxygenase/tryptophan 5-monooxygenase activation protein, epsilon polypeptide	0.7587	0.368952	0.00725	0.134711	4.55429	0.00287719
P281	Mm.1569	Casp4	caspase 4, apoptosis-related cysteine protease	1.55632	0.697659	0.046875	0.43214	4.22219	0.00290976
H3088A11	Mm.173258		Mus musculus transcribed sequences	0.194267	0.208689	-0.374925	0.191639	4.43925	0.00301549
H3016F04	Mm.44179	Ddx31	DEAD/H (Asp-Glu-Ala-Asp/His) box polypeptide 31	0.107667	0.2351	-0.381325	0.053583	4.90718	0.00302875
H3146G09	Mm.117112	Usp27x	ubiquitin specific protease 27, X chromosome	0.231667	0.163446	-0.444275	0.220845	5.23914	0.00302881
H3084H10	Mm.23998	9430020E02Rik	RIKEN cDNA 9430020E02 gene	0.505967	0.200582	-0.06585	0.193681	4.50885	0.00302998
P709	Mm.248360	Anxa1	annexin A1	1.2429	0.716755	-0.20015	0.303169	4.3789	0.00304628
H3019A12	Mm.276389	Hmox1	heme oxygenase (decycling) 1	1.20658	0.212279	0.105425	0.342926	5.73162	0.0030698
T372	Mm.27254	Enpp1	ectonucleotide pyrophosphatase/phosphodiesterase 1	1.3044	0.740478	-0.19635	0.359262	4.26784	0.0030923
H3078A05	Mm.21687	0610025L06Rik	RIKEN cDNA 0610025L06 gene	1.27907	0.226545	-0.153875	0.425955	6.17136	0.00309947
H3040F11	Mm.30241	Ifi30	interferon gamma inducible protein 30	0.97855	0.399284	0.151075	0.22197	4.19606	0.00311059
H3056F03	Mm.243797	4930579A11Rik	RIKEN cDNA 4930579A11 gene	1.44592	0.606711	-0.246725	0.575599	4.45775	0.00311765
H3117C02	Mm.290015	Nusap1	nucleolar and spindle associated protein 1	1.32282	0.680822	-0.043875	0.306536	4.30587	0.00314344
H3015E01	Mm.253902	C030004C14Rik	RIKEN cDNA C030004C14 gene	0.749183	0.217833	-0.280775	0.329313	5.50377	0.00314868
H3012G12	Mm.229108	Pik3cd	phosphatidylinositol 3-kinase catalytic delta polypeptide	0.8577	0.213334	0.174525	0.233174	4.69453	0.00315356
H3057B02			EST	0.942117	0.405472	0.09585	0.075493	4.98442	0.00317493
H3144E04	Mm.29159	Pnrc2	proline-rich nuclear receptor coactivator 2	0.752867	0.417787	-0.087375	0.200516	4.24697	0.00320608
H3096G05	Mm.259234		Mus musculus, Similar to alpha-2-macroglobulin, clone IMAGE:4923572, mRNA	1.35907	0.83304	-0.300775	0.341433	4.36192	0.00321052
H3012C03	Mm.19142	Cappa1	capping protein alpha 1	0.794067	0.455973	-0.113625	0.184711	4.36807	0.00322414
H3026G05	Mm.87773	Tra1	tumor rejection antigen gp96	1.021	0.497095	0.0355	0.20066	4.35321	0.00329501
H3013D11	Mm.147226	Mt2	metallothionein 2	1.89872	0.895298	0.064575	0.193506	4.85104	0.00331259
H3146G12	Mm.314246		Mus musculus transcribed sequence with moderate similarity to protein ref:NP_055153.1 (H.sapiens) phosphatidylserine decarboxylase [Homo sapiens]	0.4152	0.292349	-0.1632	0.126859	4.27941	0.00336537
H3080H09	Mm.279437	Cfdp	craniofacial development protein 1	0.501433	0.220598	-0.042975	0.183488	4.23467	0.00337956
H3146D04	Mm.24248	Msl31	male-specific lethal-3 homolog 1 (Drosophila)	0.733917	0.428423	-0.115	0.142403	4.49542	0.00338729
H3028F11	Mm.249110	Snrpe	small nuclear ribonucleoprotein E	0.346433	0.166236	0.01565	0.048703	4.58769	0.00344206
T227	Mm.272602	Cebpd	CCAAT/enhancer binding protein (C/EBP), delta	1.39328	0.760009	-0.120825	0.217808	4.60453	0.00344651
H3136D01	Mm.19804	Spg4	spastic paraplegia 4 homolog (human)	0.456833	0.261614	-0.33395	0.275887	4.53282	0.00348932
H3058H08	Mm.127156	Pros1	protein S (alpha)	1.14152	0.54085	0.0622	0.145569	4.64246	0.00349058
N827	Mm.281691	Sfrp1	secreted frizzled-related sequence protein 1	2.39753	0.367731	1.10747	0.445368	4.80357	0.00352259
T150	Mm.4848	Fyn	Fyn proto-oncogene	0.9329	0.511748	-0.093925	0.123784	4.71248	0.00352412
H3101C02	Mm.284587	2700084L22Rik	RIKEN cDNA 2700084L22 gene	1.18947	0.757518	-0.29205	0.2906	4.33587	0.00354102
H3094A10	Mm.296103		Mus musculus hypothetical LOC269515 (LOC269515), mRNA	0.6176	0.274669	0.047325	0.167501	4.07464	0.00356963
H3081H01	Mm.28355	Lrrc8	leucine-rich repeat-containing 8	1.01273	0.510061	0.018	0.201041	4.30203	0.00359226
H3070A09	Mm.757	Arha	ras homolog gene family, member A	0.7522	0.359764	0.04465	0.110722	4.50783	0.00359289
PIN stroma > invasive-cancer stroma = "stroma down"
H3147B05	Mm.289929	2610203K23Rik	RIKEN cDNA 2610203K23 gene	-0.233567	0.067448	0.121425	0.035479	-10.8377	5.754e-06
H3156D01	Mm.30153	2410166I05Rik	RIKEN cDNA 2410166I05 gene	-0.791583	0.186813	0.07315	0.130308	-8.62083	2.6897e-05
H3104F08	Mm.27155	Dgcr6	DiGeorge syndrome critical region gene 6	-1.39922	0.362628	0.075525	0.173123	-8.5995	3.714e-05
H3010D05	Mm.20818	2600002E23Rik	RIKEN cDNA 2600002E23 gene	-0.624983	0.153249	-0.041675	0.078937	-7.88545	5.8514e-05
T027	Mm.29845	Suclg1	succinate-CoA ligase, GDP-forming, alpha subunit	-1.05692	0.245947	-0.086325	0.182262	-7.15793	0.000108867
H3131A07	Mm.291776		Mus musculus transcribed sequence with moderate similarity to protein pir:I38882 (H.sapiens) I38882 peroxisomal enoyl-CoA hydratase-like protein - human	-0.639067	0.247303	0.202825	0.1083	-7.34854	0.000128223
H3147E02	Mm.296726	Amd1	S-adenosylmethionine decarboxylase 1	-0.894533	0.272913	0.14845	0.202545	-6.92716	0.000136562
H3032C09	Mm.243234	Psmd2	proteasome (prosome, macropain) 26S subunit, non-ATPase, 2	-0.65215	0.172745	-0.07065	0.102242	-6.67604	0.000159375
H3082E06	Mm.275648	1110003B01Rik	RIKEN cDNA 1110003B01 gene	-0.7712	0.265273	0.089	0.130944	-6.79732	0.000172423
H3099E09	Mm.28376	4921528G01Rik	RIKEN cDNA 4921528G01 gene	-2.00983	0.578997	0.020475	0.154748	-8.16316	0.000179726
H3140D06	Mm.20863	Capn3	calpain 3	-0.743983	0.202191	0.252725	0.208607	-7.49325	0.000210873
H3109F07	Mm.227583	Atp2a2	ATPase, Ca++ transporting, cardiac muscle, slow twitch 2	-2.00148	0.674536	0.039375	0.304821	-6.48424	0.000271242
H3137A01	Mm.126976	Tlk2	tousled-like kinase 2 (Arabidopsis)	-0.424417	0.184769	0.152675	0.111135	-6.15963	0.000273674
H3111F04			EST	-1.2075	0.409993	0.052175	0.248111	-6.04626	0.000309366
T365	Mm.214554	Grb14	growth factor receptor bound protein 14	-2.60705	0.686949	-0.23445	0.530067	-6.14877	0.00032149
H3120B07	Mm.21109	Gsn	gelsolin	-1.82138	0.560675	0.05515	0.418353	-6.05183	0.000339773
H3117A01	Mm.3544	Cacnb3	calcium channel, voltage-dependent, beta 3 subunit	-2.57385	0.930666	0.145775	0.483312	-6.03983	0.000350763
H3149C04	Mm.41191		Mus musculus 0 day neonate kidney cDNA, RIKEN full-length enriched library, clone:D630036H09 product:similar to EFERIN [Homo sapiens], full insert sequence	-0.668117	0.297451	0.1931	0.164837	-5.86813	0.000397087
H3107B08	Mm.242545	Upf2	UPF2 regulator of nonsense transcripts homolog (yeast)	-0.915167	0.190531	0.022525	0.214499	-7.07762	0.000401399
H3123H05	Mm.287450	Trp53bp2	transformation related protein 53 binding protein 2	-0.582183	0.195288	0.0465	0.142846	-5.87337	0.00040352
H3027B04	Mm.50424	AI591476	expressed sequence AI591476	-0.238483	0.157664	0.2528	0.111313	-5.77355	0.000436352
H3155E04	Mm.29842	Ndufv1	NADH dehydrogenase (ubiquinone) flavoprotein 1	-0.5336	0.115553	0.125375	0.146481	-7.56413	0.000436947
H3057B11	Mm.7821	Tpd52l1	tumor protein D52-like 1	-1.76638	0.698321	0.2522	0.226638	-6.57981	0.000442236
H3124H03	Mm.271974	Ttc1	tetratricopeptide repeat domain 1	-0.641333	0.145134	0.0113	0.155179	-6.68506	0.000459244
H3042E07	Mm.149776	Spata13	spermatogenesis associated 13	-1.15002	0.38692	-0.08525	0.162649	-5.99311	0.000500047
H3129A04	Mm.29283	Mgrn1	mahogunin, ring finger 1	-0.63045	0.22595	0.0981	0.176732	-5.70339	0.00053262
H3020F09	Mm.258988		Mus musculus adult male corpora quadrigemina cDNA, RIKEN full-length enriched library, clone:B230206K11 product:unclassifiable, full insert sequence	-0.6992	0.19297	-0.039875	0.163688	-5.80397	0.000552883
H3056C06			EST	-0.265533	0.191583	0.258575	0.070079	-6.11536	0.000555615
H3100C02	Mm.179871	Klhl8	kelch-like 8 (Drosophila)	-0.6603	0.282234	0.115825	0.166641	-5.45832	0.00061159
H3011G11	Mm.154387	Tkt	transketolase	-0.7462	0.283829	0.023575	0.161516	-5.45017	0.000629313
H3027F05	Mm.131001	9430086K21Rik	RIKEN cDNA 9430086K21 gene	-1.87532	0.511679	-0.103225	0.456992	-5.72398	0.000673512
H3154H04	Mm.19133	Aplp2	amyloid beta (A4) precursor-like protein 2	-0.589617	0.264905	0.136725	0.163422	-5.35868	0.000680041
H3159F12	Mm.272582	Pfkm	phosphofructokinase, muscle	-1.02275	0.170597	0.051075	0.2468	-7.57831	0.000683876
T053	Mm.260164	Hadhsc	L-3-hydroxyacyl-Coenzyme A dehydrogenase, short chain	-0.649483	0.266249	0.08855	0.169805	-5.351	0.00068518
H3049H05	Mm.100068	Amot	angiomotin	-1.40892	0.445996	-0.043075	0.344539	-5.44905	0.00069747
H3021B04	Mm.246304	Sypl	synaptophysin-like protein	-0.546333	0.208589	0.010125	0.054134	-6.22755	0.000813276
H3088C05	Mm.261045	Ppm1a	protein phosphatase 1A, magnesium dependent, alpha isoform	-0.626533	0.237166	0.04745	0.169054	-5.24387	0.000815599
H3155C02	Mm.43162	0710008D09Rik	RIKEN cDNA 0710008D09 gene	-0.640583	0.267093	0.04425	0.142318	-5.25964	0.000828008
H3032A03	Mm.193041	Map3k7ip2	mitogen-activated protein kinase kinase kinase 7 interacting protein 2	-0.531583	0.154624	-0.10025	0.107817	-5.19606	0.000851071
H3120F10			EST	-0.720967	0.342454	0.1567	0.188518	-5.20519	0.000861341
H3016F03	Mm.195249	Timm44	translocator of inner mitochondrial membrane 44	-0.5599	0.172227	-0.065425	0.129139	-5.17984	0.000922652
H3086F06	Mm.21793	D10Ertd641e	DNA segment, Chr 10, ERATO Doi 641, expressed	-0.332583	0.186064	0.181525	0.024542	-6.6815	0.000930944
H3012H06	Mm.159915	D1Ucla4	DNA segment, Chr 1, University of California at Los Angeles 4	-0.795167	0.350823	0.082	0.124736	-5.61519	0.000946508
H3109E10	Mm.1321	Sftpd	surfactant associated protein D	-0.409083	0.324468	0.381975	0.137451	-5.30091	0.00103131
H3021F03	Mm.213292	D16Wsu109e	DNA segment, Chr 16, Wayne State University 109, expressed	-0.806783	0.331165	-0.002175	0.145765	-5.23864	0.00105123
H3089E10	Mm.25997	Eef2k	eukaryotic elongation factor-2 kinase	-1.18763	0.394389	-0.0598	0.307179	-5.06854	0.00110207
H3143G02	Mm.196635	2010005E08Rik	RIKEN cDNA 2010005E08 gene	-0.1204	0.142758	0.2347	0.083414	-4.95488	0.00113261
H3099G10	Mm.29845	Suclg1	succinate-CoA ligase, GDP-forming, alpha subunit	-1.17288	0.333064	-0.2035	0.268144	-5.07649	0.00114168
H3009H11	Mm.26696	1200013I08Rik	RIKEN cDNA 1200013I08 gene	-0.616683	0.191038	0.0232	0.181685	-5.34445	0.00116111
T336	Mm.251322	Eno3	enolase 3, beta muscle	-2.12745	0.824449	-0.1164	0.456212	-4.94609	0.00117845
H3131F10	Mm.24806	1810013B01Rik	RIKEN cDNA 1810013B01 gene	-0.653917	0.341676	0.22585	0.22574	-4.903	0.00119555
H3153B10	Mm.277713	D3Jfr1	DNA segment, Chr 3, MJeffers 1	-0.605783	0.121036	0.102775	0.181566	-6.85528	0.00119773
H3058E05	Mm.215110	Actr8	ARP8 actin-related protein 8 homolog (S. cerevisiae)	-0.526167	0.168405	0.0255	0.157759	-5.27225	0.00121195
H3079H09			EST	-0.133583	0.185975	0.30475	0.091884	-4.93942	0.00130601
H3002G01	Mm.4339	Lama5	laminin, alpha 5	-0.63445	0.417779	0.347575	0.152615	-5.25571	0.00132179
H3149G11	Mm.206250	AI504298	expressed sequence AI504298	-0.698667	0.393805	0.29455	0.258155	-4.81736	0.00133041
H3154D04	Mm.301853		Mus musculus transcribed sequences	-0.415017	0.19886	0.04665	0.069487	-5.22801	0.00144139
H3125C06			EST	-0.229667	0.182404	0.2562	0.136583	-4.80869	0.00145081
H3053F02			EST	-0.572267	0.366244	0.278575	0.121609	-5.27133	0.00146919
H3126D08	Mm.209349	3110005P07Rik	RIKEN cDNA 3110005P07 gene	-0.412667	0.164612	0.023075	0.123228	-4.77929	0.00150486
H3146A02	Mm.286353	Tbc1d1	TBC1 domain family, member 1	-1.12653	0.368082	-0.060425	0.317076	-4.88061	0.00160039
H3036E06	Mm.245948	D2Ertd97e	DNA segment, Chr 2, ERATO Doi 97, expressed	-0.651583	0.235177	0.134275	0.23909	-5.12539	0.00170702
H3128G04	Mm.9745	Ldh2	lactate dehydrogenase 2, B chain	-0.9788	0.330463	-0.057	0.275634	-4.77967	0.00171574
H3112D07	Mm.240885	Dusp14	dual specificity phosphatase 14	-0.3867	0.248778	0.3172	0.211573	-4.7999	0.00172504
H3045B03	Mm.275188	Cyp2s1	cytochrome P450, family 2, subfamily s, polypeptide 1	-0.17525	0.187266	0.4005	0.175599	-4.94547	0.00173893
H3054E06	Mm.202358	Kpna6	karyopherin (importin) alpha 6	-0.303633	0.168484	0.1517	0.135175	-4.72178	0.0017456
H3151G06			EST	-0.5441	0.313173	0.1715	0.172948	-4.63621	0.00174592
H3089C12	Mm.4615	Dlgh3	discs, large homolog 3 (Drosophila)	-0.783467	0.474667	0.27625	0.22633	-4.72234	0.00176467
H3039F05	Mm.117296	Oat	ornithine aminotransferase	-1.51737	0.345147	-0.2731	0.379814	-5.26178	0.00180119
H3158E04			EST	-1.06298	0.478662	0.005275	0.159888	-5.05964	0.00181792
T349	Mm.293373	Slc2a4	solute carrier family 2 (facilitated glucose transporter), member 4	-2.1893	0.950201	-0.038825	0.518931	-4.6079	0.00182291
H3007E10	Mm.16831	Ckb	creatine kinase, brain	-0.7626	0.401159	0.13755	0.120813	-5.15675	0.00184922
H3158E05	Mm.287648	1810044A24Rik	RIKEN cDNA 1810044A24 gene	-0.25045	0.204598	0.20115	0.095859	-4.68945	0.00187042
H3130B04	Mm.10407	Nicn1	nicolin 1	-0.766833	0.322005	0.14035	0.279419	-4.72903	0.00193939
H3085C12	Mm.25311	1810015C04Rik	RIKEN cDNA 1810015C04 gene	-0.556017	0.254585	0.037125	0.161053	-4.5113	0.00197242
H3151D10	Mm.196045	4930467B06Rik	RIKEN cDNA 4930467B06 gene	-0.558267	0.194029	-0.134825	0.07179	-4.86907	0.0019816
H3156A06	Mm.268925	1110013B16Rik	RIKEN cDNA 1110013B16 gene	-0.48155	0.169909	-0.096875	0.098916	-4.51541	0.00199238
H3013B01	Mm.86343	Taf3	TAF3 RNA polymerase II, TATA box binding protein (TBP)-associated factor	-0.320767	0.123843	-0.04185	0.071228	-4.51009	0.00201582
P465	Mm.210196	Gpam	glycerol-3-phosphate acyltransferase, mitochondrial	-1.04568	0.4597	-0.02985	0.243558	-4.54064	0.00202816
H3122E05	Mm.293373	Slc2a4	solute carrier family 2 (facilitated glucose transporter), member 4	-1.77657	0.62892	-0.14315	0.494813	-4.58107	0.00203348
P751	Mm.27806	Pygm	muscle glycogen phosphorylase	-1.56358	0.642743	-0.159625	0.203727	-4.98782	0.00208059
H3003H11	Mm.247824	1110033G07Rik	RIKEN cDNA 1110033G07 gene	-0.506683	0.18847	-0.087625	0.105422	-4.49313	0.00208779
H3002E01	Mm.28212	Sepr	selenoprotein R	-1.27113	0.583939	0.002175	0.295071	-4.54181	0.00209938
T168	Mm.260521	Pik3ca	phosphatidylinositol 3-kinase, catalytic, alpha polypeptide	-0.720717	0.275373	0.01025	0.225293	-4.59305	0.00210045
H3135G05	Mm.33376	Shoc2	soc-2 (suppressor of clear) homolog (C. elegans)	-0.292683	0.110638	0.17865	0.143687	-5.55411	0.0021088
H3002H02	Mm.294640		Mus musculus transcribed sequence with strong similarity to protein sp:P51830 (M.musculus) CYA9_MOUSE Adenylate cyclase, type IX (ATP pyrophosphate-lyase) (Adenylyl cyclase) (Adenylyl cyclase type 10) (ACTP10)	-0.85075	0.303953	0.129725	0.311268	-4.92584	0.00214239
H3027B12	Mm.48795	2410018I08Rik	RIKEN cDNA 2410018I08 gene	-0.519317	0.247191	0.038775	0.149134	-4.44781	0.00215631
H3053G11	Mm.287279	D14Ertd436e	DNA segment, Chr 14, ERATO Doi 436, expressed	-0.30925	0.269565	0.27495	0.086132	-4.94348	0.00216093
H3015C11	Mm.200383	2310016N05Rik	RIKEN cDNA 2310016N05 gene	-0.394117	0.207359	0.050075	0.079849	-4.74583	0.00217501
H3094B09	Mm.185518	BC014795	cDNA sequence BC014795	-0.690833	0.316774	-0.013325	0.135218	-4.64273	0.002186
T344	Mm.27806	Pygm	muscle glycogen phosphorylase	-1.27403	0.668624	0.182625	0.358505	-4.46062	0.00223237
H3117G06	Mm.222584	Pygb	brain glycogen phosphorylase	-1.5036	0.437193	0.015725	0.483736	-5.05442	0.00223966
H3123B02	Mm.28121	1110061A19Rik	RIKEN cDNA 1110061A19 gene	-0.988717	0.336953	-0.031725	0.304491	-4.664	0.00224342
H3036E12	Mm.259795	Arhg	ras homolog gene family, member G	-0.706117	0.222419	0.1259	0.263072	-5.20552	0.00227232
H3145A11	Mm.25335	A530086E13Rik	RIKEN cDNA A530086E13 gene	-0.29065	0.132895	0.131225	0.135858	-4.85272	0.00230847
H3121H04	Mm.28659	Pes1	pescadillo homolog 1, containing BRCT domain (zebrafish)	-0.7457	0.319484	0.1534	0.288516	-4.62313	0.00235223
H3120H11	Mm.274734	2410003M04Rik	RIKEN cDNA 2410003M04 gene	-0.25865	0.239938	0.253975	0.074344	-4.89286	0.00235533
H3005B05	Mm.254974	5730472N09Rik	RIKEN cDNA 5730472N09 gene	-0.83635	0.391361	0.07395	0.265002	-4.38559	0.00235661
H3117F06	Mm.270186	Rbbp7	retinoblastoma binding protein 7	-0.726	0.307182	-0.080775	0.128024	-4.5826	0.00241214
P672			EST	-1.64795	0.542399	0.023475	0.543122	-4.77008	0.00241813
H3105E02	Mm.35764	1110003E08Rik	RIKEN cDNA 1110003E08 gene	-0.990017	0.397481	-0.098075	0.24942	-4.35823	0.00241873
H3041A02	Mm.248778	Ndufa10	NADH dehydrogenase (ubiquinone) 1 alpha subcomplex 10	-0.496483	0.260565	0.0617	0.138284	-4.39961	0.00243415
H3006D04	Mm.1401	Cxcr4	chemokine (C-X-C motif) receptor 4	-0.59875	0.331107	0.098975	0.155244	-4.47617	0.00243857
P429	Mm.5027	Ezh1	enhancer of zeste homolog 1 (Drosophila)	-0.743383	0.198615	0.08695	0.260939	-5.40537	0.00246045
H3144A02	Mm.26614	Mrpl30	mitochondrial ribosomal protein L30	-0.4896	0.207073	-0.0396	0.045712	-5.13859	0.00248239
H3059F04	Mm.303345		Mus musculus transcribed sequences	-0.268783	0.197908	0.189325	0.136135	-4.33625	0.00253143
H3106C06	Mm.297304	Gnai1	guanine nucleotide binding protein, alpha inhibiting 1	-1.29538	0.440603	0.0254	0.433522	-4.68905	0.00255457
H3110G03	Mm.18539	Pink1	PTEN induced putative kinase 1	-0.928967	0.365393	-0.108125	0.236696	-4.31078	0.00258121
H3043B09	Mm.26885	Cul4b	cullin 4B	-0.55935	0.24498	0.10215	0.21558	-4.49873	0.00262012
H3012F03	Mm.261984	Glo1	glyoxalase 1	-0.752133	0.23653	-0.057525	0.229585	-4.63054	0.00265869
H3109C04			EST	-0.08545	0.227675	0.46375	0.173746	-4.31675	0.00277479
H3009E03	Mm.277812	Vil2	villin 2	-1.6046	0.60769	-0.095525	0.485805	-4.34639	0.00279459
T011	Mm.29768	Pdk2	pyruvate dehydrogenase kinase, isoenzyme 2	-0.950517	0.536705	0.15705	0.260477	-4.34521	0.00279571
H3141C07	Mm.18561	Cyhr1	cysteine and histidine rich 1	-0.6884	0.345325	0.0123	0.145567	-4.41641	0.00291825
H3147B07			EST	-0.351233	0.284522	0.23315	0.144006	-4.27611	0.00295994
H3068E04	Mm.202561	Styx	phosphoserine/threonine/tyrosine interaction protein	-0.095717	0.27695	0.48175	0.154626	-4.21601	0.00302172
H3017C11	Mm.143774	2400006H24Rik	RIKEN cDNA 2400006H24 gene	-0.7528	0.326068	-0.03805	0.213518	-4.18867	0.00305106
H3132D09	Mm.38976	Usp3	ubiquitin specific protease 3	-0.649233	0.245874	-0.0125	0.213595	-4.34436	0.00311166
H3117B07	Mm.42249	Neo1	neogenin	-1.01128	0.572028	0.157575	0.298065	-4.21922	0.0031279
H3111A09	Mm.251303	BC006583	cDNA sequence BC006583	-1.71812	0.805783	0.213075	0.629894	-4.24048	0.00313641
P305	Mm.193096	Scd2	stearoyl-Coenzyme A desaturase 2	-0.757383	0.411725	0.0963	0.230931	-4.18627	0.00313933
H3092F02			EST	-0.548967	0.34446	0.1503	0.097872	-4.69632	0.00314981
H3141H08	Mm.214574	1300001I01Rik	RIKEN cDNA 1300001I01 gene	-0.607017	0.234113	-0.00145	0.203795	-4.33456	0.00315926
T020	Mm.14825	Idh3g	isocitrate dehydrogenase 3 (NAD+), gamma	-0.588183	0.260491	-0.054825	0.06519	-4.79517	0.0031605
H3126E10	Mm.140661		Mus musculus 10 day old male pancreas cDNA, RIKEN full-length enriched library, clone:1810037G11 product:unknown EST, full insert sequence	-0.663383	0.312748	0.014075	0.201976	-4.16155	0.00316133
H3132E12	Mm.292704	Sec15l2	SEC15-like 2 (S. cerevisiae)	-0.33425	0.40825	0.47995	0.155418	-4.42757	0.00319664
H3106B12	Mm.323309		Mus musculus transcribed sequences	-0.60355	0.373841	0.2833	0.289308	-4.21748	0.00320318
H3079C10	Mm.22524	AI481750	expressed sequence AI481750	-0.73055	0.389588	0.0871	0.058116	-5.05717	0.00326295
H3008A06	Mm.2252	1200008D14Rik	RIKEN cDNA 1200008D14 gene	-2.20485	0.863491	-0.125	0.687568	-4.22391	0.00326456
T078			EST	-1.1453	0.509283	-0.113025	0.131578	-4.7336	0.003282
H3140D01	Mm.255822	Camk2d	calcium/calmodulin-dependent protein kinase II, delta	-0.486617	0.289424	0.105675	0.063907	-4.83894	0.00330656
H3123F02	Mm.224354	Tsc1	tuberous sclerosis 1	-0.40885	0.178617	0.02415	0.144137	-4.22339	0.00331295
H3096A11	Mm.26722	Ndr2	N-myc downstream regulated 2	-0.994267	0.510892	0.0614	0.293486	-4.13954	0.0033138
H3052F03	Mm.227104	5730496E24Rik	RIKEN cDNA 5730496E24 gene	-0.888933	0.382474	-0.015175	0.280857	-4.1607	0.0033181
H3053C04	Mm.2969	Akap1	A kinase (PRKA) anchor protein 1	-0.88505	0.355805	-0.019775	0.288796	-4.22461	0.00332874
H3157A07	Mm.38330	Cabc1	chaperone, ABC1 activity of bc1 complex like (S. pombe)	-0.32015	0.256953	0.2379	0.172184	-4.11222	0.00340366
H3079D02	Mm.52809	1810059A23Rik	RIKEN cDNA 1810059A23 gene	-0.191583	0.206325	0.256525	0.138812	-4.1057	0.00343776
T212	Mm.9221	Rab4a	RAB4A, member RAS oncogene family	-1.04337	0.551801	0.092225	0.09002	-4.94328	0.00349988
H3098A08	Mm.28712	Ndufs7	NADH dehydrogenase (ubiquinone) Fe-S protein 7	-0.930333	0.272847	-0.03735	0.310874	-4.66972	0.00353341
H3122E03	Mm.28919	Dstn	destrin	-1.2433	0.491375	0.057	0.451427	-4.306	0.00354849
