# Supplementary material for: A Mouse Stromal Response to Tumor Invasion Predicts Prostate and Breast Cancer Patient Survival
Source: PLoS One. 2006 Dec 20;1(1):e32. doi: 10.1371/journal.pone.0000032 (PMC1762322; doi:10.1371/journal.pone.0000032)
Supplement: Table S2. Functional Gene Ontology — A list of ENSEMBL ids associated with the clones listed in Table S1 was generated using the ENSMART tool, which was also used to download the Gene Ontology annotation terms associated with each gene. The analysis was performed separately for "stroma up" and "stroma down" genes. "Genome_occurrences" indicates the number of genes represented in the chip and annotated to the GO term; "set_size" indicates the number of differentially expressed genes; "set_occurrences" indicates the number of genes annotated to the GO term among the differentially expressed ones; "expected_occurrences" indicates the number expected by chance alone; "p_value" indicates the P-value of Fisher's exact test; "cutoff" indicates the cutoff on such p-values derived from the simulation and corresponding to a 95% confidence level. (0.09 MB XLS) [file pone.0000032.s005.xls]

## Sheet: Table S2_GO stroma_
Table S2. Functional Gene Ontology (GO) analysis of clones found to be differentially expressed between the PIN stroma and invasive-cancer stroma presented in the supporting table 1.
Invasive-cancer stroma > PIN stroma ("stroma up" genes)
annotation:	GO:0005615	extracellular space	cellular_component
genome_occurrences:	768
set_size:	181
set_occurrences:	45
expected_occurrences:	20.4033
p_value:	1.58372e-07
cutoff:	0.000129
>gene_list
ENSMUSG00000018169	Mfng	Beta-1,3-N-acetylglucosaminyltransferase manic fringe (EC 2.4.1.222) (O-fucosylpeptide 3-beta-N-acetylglucosaminyltransferase). [Source:Uniprot/SWISSPROT;Acc:O09008]
ENSMUSG00000036905	C1qb	Complement C1q subcomponent, B chain precursor. [Source:Uniprot/SWISSPROT;Acc:P14106]
ENSMUSG00000001506	Col3a1	Collagen alpha 1(I) chain precursor. [Source:Uniprot/SWISSPROT;Acc:P11087]
ENSMUSG00000018930	Ccl4	Small inducible cytokine A4 precursor (CCL4) (Macrophage inflammatory protein 1-beta) (MIP-1-beta) (H400 protein) (SIS-gamma) (ACT2). [Source:Uniprot/SWISSPROT;Acc:P14097]
ENSMUSG00000059498	Fcgr3	Low affinity immunoglobulin gamma Fc region receptor III precursor (IgG Fc receptor III) (Fc-gamma RIII) (FcRIII). [Source:Uniprot/SWISSPROT;Acc:P08508]
ENSMUSG00000060572	Mfap2	Microfibrillar-associated protein 2 precursor (MFAP-2) (Microfibril- associated glycoprotein) (MAGP) (MAGP-1). [Source:Uniprot/SWISSPROT;Acc:P55002]
ENSMUSG00000021939	Ctsb	Cathepsin B precursor (EC 3.4.22.1) (Cathepsin B1). [Source:Uniprot/SWISSPROT;Acc:P10605]
ENSMUSG00000030560	Ctsc	Dipeptidyl-peptidase I precursor (EC 3.4.14.1) (DPP-I) (DPPI) (Cathepsin C) (Cathepsin J) (Dipeptidyl transferase). [Source:Uniprot/SWISSPROT;Acc:P97821]
ENSMUSG00000062978	Lyzs	Lysozyme C, type M precursor (EC 3.2.1.17) (1,4-beta-N- acetylmuramidase C). [Source:Uniprot/SWISSPROT;Acc:P08905]
ENSMUSG00000001946	Esam1	endothelial cell-selective adhesion molecule. [Source:RefSeq;Acc:NM_027102]
ENSMUSG00000020048	Tra1	Endoplasmin precursor (Endoplasmic reticulum protein 99) (94 kDa glucose-regulated protein) (GRP94) (ERP99) (Polymorphic tumor rejection antigen 1) (Tumor rejection antigen gp96). [Source:Uniprot/SWISSPROT;Acc:P08113]
ENSMUSG00000024620	Pdgfrb	Beta platelet-derived growth factor receptor precursor (EC 2.7.1.112) (PDGF-R-beta). [Source:Uniprot/SWISSPROT;Acc:P05622]
ENSMUSG00000031740	Mmp2	72 kDa type IV collagenase precursor (EC 3.4.24.24) (72 kDa gelatinase) (Matrix metalloproteinase-2) (MMP-2) (Gelatinase A). [Source:Uniprot/SWISSPROT;Acc:P33434]
ENSMUSG00000035914	NM_133983	B7-H3; B7 homlog 3. [Source:RefSeq;Acc:NM_133983]
ENSMUSG00000024030	Abcg1	ATP-binding cassette, sub-family G, member 1 (White protein homolog) (ATP-binding cassette transporter 8). [Source:Uniprot/SWISSPROT;Acc:Q64343]
ENSMUSG00000028076	Cd1d1	T-cell surface glycoprotein CD1d1 precursor (CD1.1 antigen). [Source:Uniprot/SWISSPROT;Acc:P11609]
ENSMUSG00000054690	Emcn	endomucin; mucin 14, endothelial. [Source:RefSeq;Acc:NM_016885]
ENSMUSG00000046223	Plaur	Urokinase plasminogen activator surface receptor, GPI-anchored form precursor (uPAR) (U-PAR) (CD87 antigen). [Source:Uniprot/SWISSPROT;Acc:P35456]
ENSMUSG00000043675	Gp49a	Mast cell surface glycoprotein GP49A precursor. [Source:Uniprot/SWISSPROT;Acc:Q61450]
ENSMUSG00000021072	Txndc1	Thioredoxin domain containing protein 1 precursor. [Source:Uniprot/SWISSPROT;Acc:Q8VBT0]
ENSMUSG00000016024	Lbp	Lipopolysaccharide-binding protein precursor (LBP). [Source:Uniprot/SWISSPROT;Acc:Q61805]
ENSMUSG00000017057	Il13ra1	Interleukin-13 receptor alpha-1 chain precursor (IL-13R-alpha-1) (IL- 13RA-1) (Interleukin-13 binding protein) (NR4). [Source:Uniprot/SWISSPROT;Acc:O09030]
ENSMUSG00000031375	Bgn	Biglycan precursor (Bone/cartilage proteoglycan I) (PG-S1). [Source:Uniprot/SWISSPROT;Acc:P28653]
ENSMUSG00000031502	Col4a1	Collagen alpha 1(IV) chain precursor. [Source:Uniprot/SWISSPROT;Acc:P02463]
ENSMUSG00000030530	Furin	Furin precursor (EC 3.4.21.75) (Paired basic amino acid residue cleaving enzyme) (PACE) (Dibasic processing enzyme). [Source:Uniprot/SWISSPROT;Acc:P23188]
ENSMUSG00000030790	ADML_MOUSE	ADM precursor [Contains: Adrenomedullin (AM); Proadrenomedullin N-20 terminal peptide (ProAM-N20) (ProAM N-terminal 20 peptide) (PAMP)]. [Source:Uniprot/SWISSPROT;Acc:P97297]
ENSMUSG00000040065	Mpeg1	pore forming protein-like; ectoplacental cone, invasive trophoblast giant cells, extraembryonic ectoderm and chorion sequence 50. [Source:RefSeq;Acc:NM_019540]
ENSMUSG00000042286	Stab1	Stabilin 1 precursor (FEEL-1 protein). [Source:Uniprot/SWISSPROT;Acc:Q8R4Y4]
ENSMUSG00000020427	Igfbp3	Insulin-like growth factor binding protein 3 precursor (IGFBP-3) (IBP- 3) (IGF-binding protein 3). [Source:Uniprot/SWISSPROT;Acc:P47878]
ENSMUSG00000025289	Prdx4	Peroxiredoxin 4 (EC 1.11.1.-) (Prx-IV) (Thioredoxin peroxidase AO372) (Thioredoxin-dependent peroxide reductase A0372) (Antioxidant enzyme AOE372). [Source:Uniprot/SWISSPROT;Acc:O08807]
ENSMUSG00000020717	Pecam	Platelet endothelial cell adhesion molecule precursor (PECAM-1) (CD31 antigen). [Source:Uniprot/SWISSPROT;Acc:Q08481]
ENSMUSG00000001348	Acp5	Tartrate-resistant acid phosphatase type 5 precursor (EC 3.1.3.2) (TR- AP) (Tartrate-resistant acid ATPase) (TrATPase). [Source:Uniprot/SWISSPROT;Acc:Q05117]
ENSMUSG00000031871	Cdh5	Vascular endothelial-cadherin precursor (VE-cadherin) (Cadherin-5). [Source:Uniprot/SWISSPROT;Acc:P55284]
ENSMUSG00000043613	Mmp3	Stromelysin-1 precursor (EC 3.4.24.17) (Matrix metalloproteinase-3) (MMP-3) (Transin-1) (SL-1). [Source:Uniprot/SWISSPROT;Acc:P28862]
ENSMUSG00000032554	Trf	Serotransferrin precursor (Transferrin) (Siderophilin) (Beta-1-metal binding globulin). [Source:Uniprot/SWISSPROT;Acc:Q921I1]
ENSMUSG00000032431	Crtap	Cartilage-associated protein precursor. [Source:Uniprot/SWISSPROT;Acc:Q9CYD3]
ENSMUSG00000009687	Fxyd5	FXYD domain-containing ion transport regulator 5 precursor (Oncoprotein-induced protein 2) (Ion channel homolog RIC) (EF-8). [Source:Uniprot/SWISSPROT;Acc:P97808]
ENSMUSG00000019122	Ccl9	Small inducible cytokine A9 precursor (CCL9) (Macrophage inflammatory protein 1-gamma) (MIP-1-gamma) (Macrophage inflammatory protein- related protein-2) (MRP-2) (CCF18). [Source:Uniprot/SWISSPROT;Acc:P51670]
ENSMUSG00000000753	Serpinf1	Pigment epithelium-derived factor precursor (PEDF) (Stromal cell- derived factor 3) (SDF-3) (Caspin). [Source:Uniprot/SWISSPROT;Acc:P97298]
ENSMUSG00000024538	Ppic	Peptidyl-prolyl cis-trans isomerase C (EC 5.2.1.8) (PPIase) (Rotamase) (Cyclophilin C). [Source:Uniprot/SWISSPROT;Acc:P30412]
ENSMUSG00000015568	Lpl	Lipoprotein lipase precursor (EC 3.1.1.34) (LPL). [Source:Uniprot/SWISSPROT;Acc:P11152]
ENSMUSG00000002992	Apoc2	Apolipoprotein C-II precursor (Apo-CII). [Source:Uniprot/SWISSPROT;Acc:Q05020]
ENSMUSG00000026640	Plxna2	plexin A2; plexin 2. [Source:RefSeq;Acc:NM_008882]
ENSMUSG00000031838	Ifi30	interferon gamma inducible protein 30; lysosomal thiol reductase IP30 precursor; lysosomal thio reductase IP30 precursor. [Source:RefSeq;Acc:NM_023065]
ENSMUSG00000022912	Pros1	Vitamin K-dependent protein S precursor. [Source:Uniprot/SWISSPROT;Acc:Q08761]
annotation:	GO:0005576	extracellular region	cellular_component
genome_occurrences:	828
set_size:	181
set_occurrences:	47
expected_occurrences:	21.9974
p_value:	2.01775e-07
cutoff:	0.000129
>gene_list
ENSMUSG00000018169	Mfng	Beta-1,3-N-acetylglucosaminyltransferase manic fringe (EC 2.4.1.222) (O-fucosylpeptide 3-beta-N-acetylglucosaminyltransferase). [Source:Uniprot/SWISSPROT;Acc:O09008]
ENSMUSG00000036905	C1qb	Complement C1q subcomponent, B chain precursor. [Source:Uniprot/SWISSPROT;Acc:P14106]
ENSMUSG00000001506	Col3a1	Collagen alpha 1(I) chain precursor. [Source:Uniprot/SWISSPROT;Acc:P11087]
ENSMUSG00000018930	Ccl4	Small inducible cytokine A4 precursor (CCL4) (Macrophage inflammatory protein 1-beta) (MIP-1-beta) (H400 protein) (SIS-gamma) (ACT2). [Source:Uniprot/SWISSPROT;Acc:P14097]
ENSMUSG00000059498	Fcgr3	Low affinity immunoglobulin gamma Fc region receptor III precursor (IgG Fc receptor III) (Fc-gamma RIII) (FcRIII). [Source:Uniprot/SWISSPROT;Acc:P08508]
ENSMUSG00000060572	Mfap2	Microfibrillar-associated protein 2 precursor (MFAP-2) (Microfibril- associated glycoprotein) (MAGP) (MAGP-1). [Source:Uniprot/SWISSPROT;Acc:P55002]
ENSMUSG00000021939	Ctsb	Cathepsin B precursor (EC 3.4.22.1) (Cathepsin B1). [Source:Uniprot/SWISSPROT;Acc:P10605]
ENSMUSG00000030560	Ctsc	Dipeptidyl-peptidase I precursor (EC 3.4.14.1) (DPP-I) (DPPI) (Cathepsin C) (Cathepsin J) (Dipeptidyl transferase). [Source:Uniprot/SWISSPROT;Acc:P97821]
ENSMUSG00000062978	Lyzs	Lysozyme C, type M precursor (EC 3.2.1.17) (1,4-beta-N- acetylmuramidase C). [Source:Uniprot/SWISSPROT;Acc:P08905]
ENSMUSG00000001946	Esam1	endothelial cell-selective adhesion molecule. [Source:RefSeq;Acc:NM_027102]
ENSMUSG00000020048	Tra1	Endoplasmin precursor (Endoplasmic reticulum protein 99) (94 kDa glucose-regulated protein) (GRP94) (ERP99) (Polymorphic tumor rejection antigen 1) (Tumor rejection antigen gp96). [Source:Uniprot/SWISSPROT;Acc:P08113]
ENSMUSG00000024620	Pdgfrb	Beta platelet-derived growth factor receptor precursor (EC 2.7.1.112) (PDGF-R-beta). [Source:Uniprot/SWISSPROT;Acc:P05622]
ENSMUSG00000031740	Mmp2	72 kDa type IV collagenase precursor (EC 3.4.24.24) (72 kDa gelatinase) (Matrix metalloproteinase-2) (MMP-2) (Gelatinase A). [Source:Uniprot/SWISSPROT;Acc:P33434]
ENSMUSG00000035914	NM_133983	B7-H3; B7 homlog 3. [Source:RefSeq;Acc:NM_133983]
ENSMUSG00000024030	Abcg1	ATP-binding cassette, sub-family G, member 1 (White protein homolog) (ATP-binding cassette transporter 8). [Source:Uniprot/SWISSPROT;Acc:Q64343]
ENSMUSG00000028076	Cd1d1	T-cell surface glycoprotein CD1d1 precursor (CD1.1 antigen). [Source:Uniprot/SWISSPROT;Acc:P11609]
ENSMUSG00000054690	Emcn	endomucin; mucin 14, endothelial. [Source:RefSeq;Acc:NM_016885]
ENSMUSG00000046223	Plaur	Urokinase plasminogen activator surface receptor, GPI-anchored form precursor (uPAR) (U-PAR) (CD87 antigen). [Source:Uniprot/SWISSPROT;Acc:P35456]
ENSMUSG00000043675	Gp49a	Mast cell surface glycoprotein GP49A precursor. [Source:Uniprot/SWISSPROT;Acc:Q61450]
ENSMUSG00000021072	Txndc1	Thioredoxin domain containing protein 1 precursor. [Source:Uniprot/SWISSPROT;Acc:Q8VBT0]
ENSMUSG00000016024	Lbp	Lipopolysaccharide-binding protein precursor (LBP). [Source:Uniprot/SWISSPROT;Acc:Q61805]
ENSMUSG00000017057	Il13ra1	Interleukin-13 receptor alpha-1 chain precursor (IL-13R-alpha-1) (IL- 13RA-1) (Interleukin-13 binding protein) (NR4). [Source:Uniprot/SWISSPROT;Acc:O09030]
ENSMUSG00000031375	Bgn	Biglycan precursor (Bone/cartilage proteoglycan I) (PG-S1). [Source:Uniprot/SWISSPROT;Acc:P28653]
ENSMUSG00000031502	Col4a1	Collagen alpha 1(IV) chain precursor. [Source:Uniprot/SWISSPROT;Acc:P02463]
ENSMUSG00000030530	Furin	Furin precursor (EC 3.4.21.75) (Paired basic amino acid residue cleaving enzyme) (PACE) (Dibasic processing enzyme). [Source:Uniprot/SWISSPROT;Acc:P23188]
ENSMUSG00000030790	ADML_MOUSE	ADM precursor [Contains: Adrenomedullin (AM); Proadrenomedullin N-20 terminal peptide (ProAM-N20) (ProAM N-terminal 20 peptide) (PAMP)]. [Source:Uniprot/SWISSPROT;Acc:P97297]
ENSMUSG00000040065	Mpeg1	pore forming protein-like; ectoplacental cone, invasive trophoblast giant cells, extraembryonic ectoderm and chorion sequence 50. [Source:RefSeq;Acc:NM_019540]
ENSMUSG00000042286	Stab1	Stabilin 1 precursor (FEEL-1 protein). [Source:Uniprot/SWISSPROT;Acc:Q8R4Y4]
ENSMUSG00000020427	Igfbp3	Insulin-like growth factor binding protein 3 precursor (IGFBP-3) (IBP- 3) (IGF-binding protein 3). [Source:Uniprot/SWISSPROT;Acc:P47878]
ENSMUSG00000025289	Prdx4	Peroxiredoxin 4 (EC 1.11.1.-) (Prx-IV) (Thioredoxin peroxidase AO372) (Thioredoxin-dependent peroxide reductase A0372) (Antioxidant enzyme AOE372). [Source:Uniprot/SWISSPROT;Acc:O08807]
ENSMUSG00000020717	Pecam	Platelet endothelial cell adhesion molecule precursor (PECAM-1) (CD31 antigen). [Source:Uniprot/SWISSPROT;Acc:Q08481]
ENSMUSG00000001348	Acp5	Tartrate-resistant acid phosphatase type 5 precursor (EC 3.1.3.2) (TR- AP) (Tartrate-resistant acid ATPase) (TrATPase). [Source:Uniprot/SWISSPROT;Acc:Q05117]
ENSMUSG00000031871	Cdh5	Vascular endothelial-cadherin precursor (VE-cadherin) (Cadherin-5). [Source:Uniprot/SWISSPROT;Acc:P55284]
ENSMUSG00000043613	Mmp3	Stromelysin-1 precursor (EC 3.4.24.17) (Matrix metalloproteinase-3) (MMP-3) (Transin-1) (SL-1). [Source:Uniprot/SWISSPROT;Acc:P28862]
ENSMUSG00000032554	Trf	Serotransferrin precursor (Transferrin) (Siderophilin) (Beta-1-metal binding globulin). [Source:Uniprot/SWISSPROT;Acc:Q921I1]
ENSMUSG00000031778	Cx3cl1	Fractalkine precursor (CX3CL1) (Neurotactin) (CX3C membrane-anchored chemokine) (Small inducible cytokine D1). [Source:Uniprot/SWISSPROT;Acc:O35188]
ENSMUSG00000032431	Crtap	Cartilage-associated protein precursor. [Source:Uniprot/SWISSPROT;Acc:Q9CYD3]
ENSMUSG00000009687	Fxyd5	FXYD domain-containing ion transport regulator 5 precursor (Oncoprotein-induced protein 2) (Ion channel homolog RIC) (EF-8). [Source:Uniprot/SWISSPROT;Acc:P97808]
ENSMUSG00000019122	Ccl9	Small inducible cytokine A9 precursor (CCL9) (Macrophage inflammatory protein 1-gamma) (MIP-1-gamma) (Macrophage inflammatory protein- related protein-2) (MRP-2) (CCF18). [Source:Uniprot/SWISSPROT;Acc:P51670]
ENSMUSG00000000753	Serpinf1	Pigment epithelium-derived factor precursor (PEDF) (Stromal cell- derived factor 3) (SDF-3) (Caspin). [Source:Uniprot/SWISSPROT;Acc:P97298]
ENSMUSG00000024538	Ppic	Peptidyl-prolyl cis-trans isomerase C (EC 5.2.1.8) (PPIase) (Rotamase) (Cyclophilin C). [Source:Uniprot/SWISSPROT;Acc:P30412]
ENSMUSG00000015568	Lpl	Lipoprotein lipase precursor (EC 3.1.1.34) (LPL). [Source:Uniprot/SWISSPROT;Acc:P11152]
ENSMUSG00000002992	Apoc2	Apolipoprotein C-II precursor (Apo-CII). [Source:Uniprot/SWISSPROT;Acc:Q05020]
ENSMUSG00000026640	Plxna2	plexin A2; plexin 2. [Source:RefSeq;Acc:NM_008882]
ENSMUSG00000031838	Ifi30	interferon gamma inducible protein 30; lysosomal thiol reductase IP30 precursor; lysosomal thio reductase IP30 precursor. [Source:RefSeq;Acc:NM_023065]
ENSMUSG00000031954	Cfdp	craniofacial development protein 1. [Source:RefSeq;Acc:NM_011801]
ENSMUSG00000022912	Pros1	Vitamin K-dependent protein S precursor. [Source:Uniprot/SWISSPROT;Acc:Q08761]
annotation:	GO:0050896	response to stimulus	biological_process
genome_occurrences:	371
set_size:	181
set_occurrences:	24
expected_occurrences:	9.8563
p_value:	4.07856e-05
cutoff:	0.000129
>gene_list
ENSMUSG00000036905	C1qb	Complement C1q subcomponent, B chain precursor. [Source:Uniprot/SWISSPROT;Acc:P14106]
ENSMUSG00000018930	Ccl4	Small inducible cytokine A4 precursor (CCL4) (Macrophage inflammatory protein 1-beta) (MIP-1-beta) (H400 protein) (SIS-gamma) (ACT2). [Source:Uniprot/SWISSPROT;Acc:P14097]
ENSMUSG00000002835	Chaf1a	Chromatin assembly factor 1 subunit A (CAF-1 subunit A) (Chromatin assembly factor I p150 subunit) (CAF-I 150 kDa subunit) (CAF-Ip150). [Source:Uniprot/SWISSPROT;Acc:Q9QWF0]
ENSMUSG00000059498	Fcgr3	Low affinity immunoglobulin gamma Fc region receptor III precursor (IgG Fc receptor III) (Fc-gamma RIII) (FcRIII). [Source:Uniprot/SWISSPROT;Acc:P08508]
ENSMUSG00000031885	Cbfb	Core-binding factor, beta subunit (CBF-beta) (Polyomavirus enhancer binding protein 2 beta subunit) (PEBP2-beta) (PEA2-beta) (SL3-3 enhancer factor 1 beta subunit) (SL3/AKV core-binding factor beta subunit). [Source:Uniprot/SWISSPROT;Acc:Q08024]
ENSMUSG00000062978	Lyzs	Lysozyme C, type M precursor (EC 3.2.1.17) (1,4-beta-N- acetylmuramidase C). [Source:Uniprot/SWISSPROT;Acc:P08905]
ENSMUSG00000037313	Tacc3	Transforming acidic coiled-coil containing protein 3 (ARNT interacting protein). [Source:Uniprot/SWISSPROT;Acc:Q9JJ11]
ENSMUSG00000028076	Cd1d1	T-cell surface glycoprotein CD1d1 precursor (CD1.1 antigen). [Source:Uniprot/SWISSPROT;Acc:P11609]
ENSMUSG00000060216	ARR2_MOUSE	Beta-arrestin 2 (Arrestin, beta 2). [Source:Uniprot/SWISSPROT;Acc:Q91YI4]
ENSMUSG00000016024	Lbp	Lipopolysaccharide-binding protein precursor (LBP). [Source:Uniprot/SWISSPROT;Acc:Q61805]
ENSMUSG00000026074	Map4k4	Mitogen-activated protein kinase kinase kinase kinase 4 (EC 2.7.1.37) (MAPK/ERK kinase kinase kinase 4) (MEK kinase kinase 4) (MEKKK 4) (HPK/GCK-like kinase HGK) (Nck interacting kinase). [Source:Uniprot/SWISSPROT;Acc:P97820]
ENSMUSG00000020415	Pttg1	Securin (Pituitary tumor-transforming protein 1). [Source:Uniprot/SWISSPROT;Acc:Q9CQJ7]
ENSMUSG00000042286	Stab1	Stabilin 1 precursor (FEEL-1 protein). [Source:Uniprot/SWISSPROT;Acc:Q8R4Y4]
ENSMUSG00000031497	Tnfsf13b	Tumor necrosis factor ligand superfamily member 13B (B cell-activating factor) (BAFF). [Source:Uniprot/SWISSPROT;Acc:Q9WU72]
ENSMUSG00000020717	Pecam	Platelet endothelial cell adhesion molecule precursor (PECAM-1) (CD31 antigen). [Source:Uniprot/SWISSPROT;Acc:Q08481]
ENSMUSG00000031778	Cx3cl1	Fractalkine precursor (CX3CL1) (Neurotactin) (CX3C membrane-anchored chemokine) (Small inducible cytokine D1). [Source:Uniprot/SWISSPROT;Acc:O35188]
ENSMUSG00000032041	Tirap	Toll-interleukin 1 receptor domain-containing adapter protein (TIR domain-containing adapter protein) (MyD88 adapter-like protein) (Adaptor protein Wyatt). [Source:Uniprot/SWISSPROT;Acc:Q99JY1]
ENSMUSG00000002076	Hsf2bp
ENSMUSG00000019122	Ccl9	Small inducible cytokine A9 precursor (CCL9) (Macrophage inflammatory protein 1-gamma) (MIP-1-gamma) (Macrophage inflammatory protein- related protein-2) (MRP-2) (CCF18). [Source:Uniprot/SWISSPROT;Acc:P51670]
ENSMUSG00000026365	Cfh	Complement factor H precursor (Protein beta-1-H). [Source:Uniprot/SWISSPROT;Acc:P06909]
ENSMUSG00000005413	Hmox1	Heme oxygenase 1 (EC 1.14.99.3) (HO-1) (P32 protein). [Source:Uniprot/SWISSPROT;Acc:P14901]
ENSMUSG00000031838	Ifi30	interferon gamma inducible protein 30; lysosomal thiol reductase IP30 precursor; lysosomal thio reductase IP30 precursor. [Source:RefSeq;Acc:NM_023065]
ENSMUSG00000039936	Pik3cd	Phosphatidylinositol-4,5-bisphosphate 3-kinase catalytic subunit, delta isoform (EC 2.7.1.153) (PI3-kinase p110 subunit delta) (PtdIns- 3-kinase p110) (PI3K) (p110delta). [Source:Uniprot/SWISSPROT;Acc:O35904]
ENSMUSG00000022912	Pros1	Vitamin K-dependent protein S precursor. [Source:Uniprot/SWISSPROT;Acc:Q08761]
annotation:	GO:0006952	defense response	biological_process
genome_occurrences:	170
set_size:	181
set_occurrences:	15
expected_occurrences:	4.51637
p_value:	4.11317e-05
cutoff:	0.000129
>gene_list
ENSMUSG00000036905	C1qb	Complement C1q subcomponent, B chain precursor. [Source:Uniprot/SWISSPROT;Acc:P14106]
ENSMUSG00000018930	Ccl4	Small inducible cytokine A4 precursor (CCL4) (Macrophage inflammatory protein 1-beta) (MIP-1-beta) (H400 protein) (SIS-gamma) (ACT2). [Source:Uniprot/SWISSPROT;Acc:P14097]
ENSMUSG00000059498	Fcgr3	Low affinity immunoglobulin gamma Fc region receptor III precursor (IgG Fc receptor III) (Fc-gamma RIII) (FcRIII). [Source:Uniprot/SWISSPROT;Acc:P08508]
ENSMUSG00000031885	Cbfb	Core-binding factor, beta subunit (CBF-beta) (Polyomavirus enhancer binding protein 2 beta subunit) (PEBP2-beta) (PEA2-beta) (SL3-3 enhancer factor 1 beta subunit) (SL3/AKV core-binding factor beta subunit). [Source:Uniprot/SWISSPROT;Acc:Q08024]
ENSMUSG00000062978	Lyzs	Lysozyme C, type M precursor (EC 3.2.1.17) (1,4-beta-N- acetylmuramidase C). [Source:Uniprot/SWISSPROT;Acc:P08905]
ENSMUSG00000028076	Cd1d1	T-cell surface glycoprotein CD1d1 precursor (CD1.1 antigen). [Source:Uniprot/SWISSPROT;Acc:P11609]
ENSMUSG00000016024	Lbp	Lipopolysaccharide-binding protein precursor (LBP). [Source:Uniprot/SWISSPROT;Acc:Q61805]
ENSMUSG00000042286	Stab1	Stabilin 1 precursor (FEEL-1 protein). [Source:Uniprot/SWISSPROT;Acc:Q8R4Y4]
ENSMUSG00000031497	Tnfsf13b	Tumor necrosis factor ligand superfamily member 13B (B cell-activating factor) (BAFF). [Source:Uniprot/SWISSPROT;Acc:Q9WU72]
ENSMUSG00000031778	Cx3cl1	Fractalkine precursor (CX3CL1) (Neurotactin) (CX3C membrane-anchored chemokine) (Small inducible cytokine D1). [Source:Uniprot/SWISSPROT;Acc:O35188]
ENSMUSG00000032041	Tirap	Toll-interleukin 1 receptor domain-containing adapter protein (TIR domain-containing adapter protein) (MyD88 adapter-like protein) (Adaptor protein Wyatt). [Source:Uniprot/SWISSPROT;Acc:Q99JY1]
ENSMUSG00000019122	Ccl9	Small inducible cytokine A9 precursor (CCL9) (Macrophage inflammatory protein 1-gamma) (MIP-1-gamma) (Macrophage inflammatory protein- related protein-2) (MRP-2) (CCF18). [Source:Uniprot/SWISSPROT;Acc:P51670]
ENSMUSG00000026365	Cfh	Complement factor H precursor (Protein beta-1-H). [Source:Uniprot/SWISSPROT;Acc:P06909]
ENSMUSG00000031838	Ifi30	interferon gamma inducible protein 30; lysosomal thiol reductase IP30 precursor; lysosomal thio reductase IP30 precursor. [Source:RefSeq;Acc:NM_023065]
ENSMUSG00000039936	Pik3cd	Phosphatidylinositol-4,5-bisphosphate 3-kinase catalytic subunit, delta isoform (EC 2.7.1.153) (PI3-kinase p110 subunit delta) (PtdIns- 3-kinase p110) (PI3K) (p110delta). [Source:Uniprot/SWISSPROT;Acc:O35904]
annotation:	GO:0009607	response to biotic stimulus	biological_process
genome_occurrences:	206
set_size:	181
set_occurrences:	16
expected_occurrences:	5.47277
p_value:	0.000106562
cutoff:	0.000129
>gene_list
ENSMUSG00000036905	C1qb	Complement C1q subcomponent, B chain precursor. [Source:Uniprot/SWISSPROT;Acc:P14106]
ENSMUSG00000018930	Ccl4	Small inducible cytokine A4 precursor (CCL4) (Macrophage inflammatory protein 1-beta) (MIP-1-beta) (H400 protein) (SIS-gamma) (ACT2). [Source:Uniprot/SWISSPROT;Acc:P14097]
ENSMUSG00000059498	Fcgr3	Low affinity immunoglobulin gamma Fc region receptor III precursor (IgG Fc receptor III) (Fc-gamma RIII) (FcRIII). [Source:Uniprot/SWISSPROT;Acc:P08508]
ENSMUSG00000031885	Cbfb	Core-binding factor, beta subunit (CBF-beta) (Polyomavirus enhancer binding protein 2 beta subunit) (PEBP2-beta) (PEA2-beta) (SL3-3 enhancer factor 1 beta subunit) (SL3/AKV core-binding factor beta subunit). [Source:Uniprot/SWISSPROT;Acc:Q08024]
ENSMUSG00000062978	Lyzs	Lysozyme C, type M precursor (EC 3.2.1.17) (1,4-beta-N- acetylmuramidase C). [Source:Uniprot/SWISSPROT;Acc:P08905]
ENSMUSG00000028076	Cd1d1	T-cell surface glycoprotein CD1d1 precursor (CD1.1 antigen). [Source:Uniprot/SWISSPROT;Acc:P11609]
ENSMUSG00000016024	Lbp	Lipopolysaccharide-binding protein precursor (LBP). [Source:Uniprot/SWISSPROT;Acc:Q61805]
ENSMUSG00000042286	Stab1	Stabilin 1 precursor (FEEL-1 protein). [Source:Uniprot/SWISSPROT;Acc:Q8R4Y4]
ENSMUSG00000031497	Tnfsf13b	Tumor necrosis factor ligand superfamily member 13B (B cell-activating factor) (BAFF). [Source:Uniprot/SWISSPROT;Acc:Q9WU72]
ENSMUSG00000031778	Cx3cl1	Fractalkine precursor (CX3CL1) (Neurotactin) (CX3C membrane-anchored chemokine) (Small inducible cytokine D1). [Source:Uniprot/SWISSPROT;Acc:O35188]
ENSMUSG00000032041	Tirap	Toll-interleukin 1 receptor domain-containing adapter protein (TIR domain-containing adapter protein) (MyD88 adapter-like protein) (Adaptor protein Wyatt). [Source:Uniprot/SWISSPROT;Acc:Q99JY1]
ENSMUSG00000002076	Hsf2bp
ENSMUSG00000019122	Ccl9	Small inducible cytokine A9 precursor (CCL9) (Macrophage inflammatory protein 1-gamma) (MIP-1-gamma) (Macrophage inflammatory protein- related protein-2) (MRP-2) (CCF18). [Source:Uniprot/SWISSPROT;Acc:P51670]
ENSMUSG00000026365	Cfh	Complement factor H precursor (Protein beta-1-H). [Source:Uniprot/SWISSPROT;Acc:P06909]
ENSMUSG00000031838	Ifi30	interferon gamma inducible protein 30; lysosomal thiol reductase IP30 precursor; lysosomal thio reductase IP30 precursor. [Source:RefSeq;Acc:NM_023065]
ENSMUSG00000039936	Pik3cd	Phosphatidylinositol-4,5-bisphosphate 3-kinase catalytic subunit, delta isoform (EC 2.7.1.153) (PI3-kinase p110 subunit delta) (PtdIns- 3-kinase p110) (PI3K) (p110delta). [Source:Uniprot/SWISSPROT;Acc:O35904]
annotation:	GO:0044248	cellular catabolism	biological_process
genome_occurrences:	259
set_size:	181
set_occurrences:	19
expected_occurrences:	6.88082
p_value:	5.17516e-05
cutoff:	0.000129
>gene_list
ENSMUSG00000021939	Ctsb	Cathepsin B precursor (EC 3.4.22.1) (Cathepsin B1). [Source:Uniprot/SWISSPROT;Acc:P10605]
ENSMUSG00000030560	Ctsc	Dipeptidyl-peptidase I precursor (EC 3.4.14.1) (DPP-I) (DPPI) (Cathepsin C) (Cathepsin J) (Dipeptidyl transferase). [Source:Uniprot/SWISSPROT;Acc:P97821]
ENSMUSG00000062978	Lyzs	Lysozyme C, type M precursor (EC 3.2.1.17) (1,4-beta-N- acetylmuramidase C). [Source:Uniprot/SWISSPROT;Acc:P08905]
ENSMUSG00000031740	Mmp2	72 kDa type IV collagenase precursor (EC 3.4.24.24) (72 kDa gelatinase) (Matrix metalloproteinase-2) (MMP-2) (Gelatinase A). [Source:Uniprot/SWISSPROT;Acc:P33434]
ENSMUSG00000016256	Ctsz	Cathepsin Z precursor (EC 3.4.22.-). [Source:Uniprot/SWISSPROT;Acc:Q9WUU7]
ENSMUSG00000030246	Ldh1	L-lactate dehydrogenase B chain (EC 1.1.1.27) (LDH-B) (LDH heart subunit) (LDH-H). [Source:Uniprot/SWISSPROT;Acc:P16125]
ENSMUSG00000021190	LGMN_MOUSE	Legumain precursor (EC 3.4.22.34) (Asparaginyl endopeptidase) (Protease, cysteine 1). [Source:Uniprot/SWISSPROT;Acc:O89017]
ENSMUSG00000024644	Cndp2	Cytosolic nonspecific dipeptidase (Glutamate carboxypeptidase-like protein 1). [Source:Uniprot/SWISSPROT;Acc:Q9D1A2]
ENSMUSG00000007891	Ctsd	Cathepsin D precursor (EC 3.4.23.5). [Source:Uniprot/SWISSPROT;Acc:P18242]
ENSMUSG00000030530	Furin	Furin precursor (EC 3.4.21.75) (Paired basic amino acid residue cleaving enzyme) (PACE) (Dibasic processing enzyme). [Source:Uniprot/SWISSPROT;Acc:P23188]
ENSMUSG00000022797	Tfrc	Transferrin receptor protein 1 (TfR1) (TR) (TfR) (Trfr). [Source:Uniprot/SWISSPROT;Acc:Q62351]
ENSMUSG00000030541	Idh2	Isocitrate dehydrogenase [NADP], mitochondrial precursor (EC 1.1.1.42) (Oxalosuccinate decarboxylase) (IDH) (NADP+-specific ICDH) (IDP) (ICD- M). [Source:Uniprot/SWISSPROT;Acc:P54071]
ENSMUSG00000006403	Adamts4	a disintegrin-like and metalloprotease (reprolysin type) with thrombospondin type 1 motif, 4; aggrecanase-1. [Source:RefSeq;Acc:NM_172845]
ENSMUSG00000025616	Usp16	ubiquitin specific protease 16. [Source:RefSeq;Acc:NM_024258]
ENSMUSG00000043613	Mmp3	Stromelysin-1 precursor (EC 3.4.24.17) (Matrix metalloproteinase-3) (MMP-3) (Transin-1) (SL-1). [Source:Uniprot/SWISSPROT;Acc:P28862]
ENSMUSG00000043943	Naalad2	N-acetylated-alpha-linked acidic dipeptidase II (EC 3.4.17.21) (NAALADase II) (Fragment). [Source:Uniprot/SWISSPROT;Acc:Q9CZR2]
ENSMUSG00000033538	Casp4	Caspase-4 precursor (EC 3.4.22.-) (Caspase-11) (ICH-3 protease). [Source:Uniprot/SWISSPROT;Acc:P70343]
ENSMUSG00000046269	Usp27x	ubiquitin specific protease 27, X chromosome. [Source:RefSeq;Acc:NM_019461]
ENSMUSG00000005413	Hmox1	Heme oxygenase 1 (EC 1.14.99.3) (HO-1) (P32 protein). [Source:Uniprot/SWISSPROT;Acc:P14901]
annotation:	GO:0009056	catabolism	biological_process
genome_occurrences:	288
set_size:	181
set_occurrences:	22
expected_occurrences:	7.65125
p_value:	6.6577e-06
cutoff:	0.000129
>gene_list
ENSMUSG00000021939	Ctsb	Cathepsin B precursor (EC 3.4.22.1) (Cathepsin B1). [Source:Uniprot/SWISSPROT;Acc:P10605]
ENSMUSG00000030560	Ctsc	Dipeptidyl-peptidase I precursor (EC 3.4.14.1) (DPP-I) (DPPI) (Cathepsin C) (Cathepsin J) (Dipeptidyl transferase). [Source:Uniprot/SWISSPROT;Acc:P97821]
ENSMUSG00000062978	Lyzs	Lysozyme C, type M precursor (EC 3.2.1.17) (1,4-beta-N- acetylmuramidase C). [Source:Uniprot/SWISSPROT;Acc:P08905]
ENSMUSG00000031740	Mmp2	72 kDa type IV collagenase precursor (EC 3.4.24.24) (72 kDa gelatinase) (Matrix metalloproteinase-2) (MMP-2) (Gelatinase A). [Source:Uniprot/SWISSPROT;Acc:P33434]
ENSMUSG00000016256	Ctsz	Cathepsin Z precursor (EC 3.4.22.-). [Source:Uniprot/SWISSPROT;Acc:Q9WUU7]
ENSMUSG00000030246	Ldh1	L-lactate dehydrogenase B chain (EC 1.1.1.27) (LDH-B) (LDH heart subunit) (LDH-H). [Source:Uniprot/SWISSPROT;Acc:P16125]
ENSMUSG00000003131	Pafah1b2	Platelet-activating factor acetylhydrolase IB beta subunit (EC 3.1.1.47) (PAF acetylhydrolase 30 kDa subunit) (PAF-AH 30 kDa subunit) (PAF-AH beta subunit) (PAFAH beta subunit). [Source:Uniprot/SWISSPROT;Acc:Q61206]
ENSMUSG00000021190	LGMN_MOUSE	Legumain precursor (EC 3.4.22.34) (Asparaginyl endopeptidase) (Protease, cysteine 1). [Source:Uniprot/SWISSPROT;Acc:O89017]
ENSMUSG00000024644	Cndp2	Cytosolic nonspecific dipeptidase (Glutamate carboxypeptidase-like protein 1). [Source:Uniprot/SWISSPROT;Acc:Q9D1A2]
ENSMUSG00000007891	Ctsd	Cathepsin D precursor (EC 3.4.23.5). [Source:Uniprot/SWISSPROT;Acc:P18242]
ENSMUSG00000030530	Furin	Furin precursor (EC 3.4.21.75) (Paired basic amino acid residue cleaving enzyme) (PACE) (Dibasic processing enzyme). [Source:Uniprot/SWISSPROT;Acc:P23188]
ENSMUSG00000022797	Tfrc	Transferrin receptor protein 1 (TfR1) (TR) (TfR) (Trfr). [Source:Uniprot/SWISSPROT;Acc:Q62351]
ENSMUSG00000030541	Idh2	Isocitrate dehydrogenase [NADP], mitochondrial precursor (EC 1.1.1.42) (Oxalosuccinate decarboxylase) (IDH) (NADP+-specific ICDH) (IDP) (ICD- M). [Source:Uniprot/SWISSPROT;Acc:P54071]
ENSMUSG00000006403	Adamts4	a disintegrin-like and metalloprotease (reprolysin type) with thrombospondin type 1 motif, 4; aggrecanase-1. [Source:RefSeq;Acc:NM_172845]
ENSMUSG00000025616	Usp16	ubiquitin specific protease 16. [Source:RefSeq;Acc:NM_024258]
ENSMUSG00000043613	Mmp3	Stromelysin-1 precursor (EC 3.4.24.17) (Matrix metalloproteinase-3) (MMP-3) (Transin-1) (SL-1). [Source:Uniprot/SWISSPROT;Acc:P28862]
ENSMUSG00000043943	Naalad2	N-acetylated-alpha-linked acidic dipeptidase II (EC 3.4.17.21) (NAALADase II) (Fragment). [Source:Uniprot/SWISSPROT;Acc:Q9CZR2]
ENSMUSG00000015568	Lpl	Lipoprotein lipase precursor (EC 3.1.1.34) (LPL). [Source:Uniprot/SWISSPROT;Acc:P11152]
ENSMUSG00000002992	Apoc2	Apolipoprotein C-II precursor (Apo-CII). [Source:Uniprot/SWISSPROT;Acc:Q05020]
ENSMUSG00000033538	Casp4	Caspase-4 precursor (EC 3.4.22.-) (Caspase-11) (ICH-3 protease). [Source:Uniprot/SWISSPROT;Acc:P70343]
ENSMUSG00000046269	Usp27x	ubiquitin specific protease 27, X chromosome. [Source:RefSeq;Acc:NM_019461]
ENSMUSG00000005413	Hmox1	Heme oxygenase 1 (EC 1.14.99.3) (HO-1) (P32 protein). [Source:Uniprot/SWISSPROT;Acc:P14901]
annotation:	GO:0008233	peptidase activity	molecular_function
genome_occurrences:	173
set_size:	181
set_occurrences:	15
expected_occurrences:	4.59607
p_value:	5.04419e-05
cutoff:	0.000129
>gene_list
ENSMUSG00000021939	Ctsb	Cathepsin B precursor (EC 3.4.22.1) (Cathepsin B1). [Source:Uniprot/SWISSPROT;Acc:P10605]
ENSMUSG00000030560	Ctsc	Dipeptidyl-peptidase I precursor (EC 3.4.14.1) (DPP-I) (DPPI) (Cathepsin C) (Cathepsin J) (Dipeptidyl transferase). [Source:Uniprot/SWISSPROT;Acc:P97821]
ENSMUSG00000031740	Mmp2	72 kDa type IV collagenase precursor (EC 3.4.24.24) (72 kDa gelatinase) (Matrix metalloproteinase-2) (MMP-2) (Gelatinase A). [Source:Uniprot/SWISSPROT;Acc:P33434]
ENSMUSG00000016256	Ctsz	Cathepsin Z precursor (EC 3.4.22.-). [Source:Uniprot/SWISSPROT;Acc:Q9WUU7]
ENSMUSG00000021190	LGMN_MOUSE	Legumain precursor (EC 3.4.22.34) (Asparaginyl endopeptidase) (Protease, cysteine 1). [Source:Uniprot/SWISSPROT;Acc:O89017]
ENSMUSG00000024644	Cndp2	Cytosolic nonspecific dipeptidase (Glutamate carboxypeptidase-like protein 1). [Source:Uniprot/SWISSPROT;Acc:Q9D1A2]
ENSMUSG00000007891	Ctsd	Cathepsin D precursor (EC 3.4.23.5). [Source:Uniprot/SWISSPROT;Acc:P18242]
ENSMUSG00000030530	Furin	Furin precursor (EC 3.4.21.75) (Paired basic amino acid residue cleaving enzyme) (PACE) (Dibasic processing enzyme). [Source:Uniprot/SWISSPROT;Acc:P23188]
ENSMUSG00000022797	Tfrc	Transferrin receptor protein 1 (TfR1) (TR) (TfR) (Trfr). [Source:Uniprot/SWISSPROT;Acc:Q62351]
ENSMUSG00000006403	Adamts4	a disintegrin-like and metalloprotease (reprolysin type) with thrombospondin type 1 motif, 4; aggrecanase-1. [Source:RefSeq;Acc:NM_172845]
ENSMUSG00000025616	Usp16	ubiquitin specific protease 16. [Source:RefSeq;Acc:NM_024258]
ENSMUSG00000043613	Mmp3	Stromelysin-1 precursor (EC 3.4.24.17) (Matrix metalloproteinase-3) (MMP-3) (Transin-1) (SL-1). [Source:Uniprot/SWISSPROT;Acc:P28862]
ENSMUSG00000043943	Naalad2	N-acetylated-alpha-linked acidic dipeptidase II (EC 3.4.17.21) (NAALADase II) (Fragment). [Source:Uniprot/SWISSPROT;Acc:Q9CZR2]
ENSMUSG00000033538	Casp4	Caspase-4 precursor (EC 3.4.22.-) (Caspase-11) (ICH-3 protease). [Source:Uniprot/SWISSPROT;Acc:P70343]
ENSMUSG00000046269	Usp27x	ubiquitin specific protease 27, X chromosome. [Source:RefSeq;Acc:NM_019461]
annotation:	GO:0006508	proteolysis and peptidolysis	biological_process
genome_occurrences:	186
set_size:	181
set_occurrences:	15
expected_occurrences:	4.94144
p_value:	0.000115637
cutoff:	0.000129
>gene_list
ENSMUSG00000021939	Ctsb	Cathepsin B precursor (EC 3.4.22.1) (Cathepsin B1). [Source:Uniprot/SWISSPROT;Acc:P10605]
ENSMUSG00000030560	Ctsc	Dipeptidyl-peptidase I precursor (EC 3.4.14.1) (DPP-I) (DPPI) (Cathepsin C) (Cathepsin J) (Dipeptidyl transferase). [Source:Uniprot/SWISSPROT;Acc:P97821]
ENSMUSG00000031740	Mmp2	72 kDa type IV collagenase precursor (EC 3.4.24.24) (72 kDa gelatinase) (Matrix metalloproteinase-2) (MMP-2) (Gelatinase A). [Source:Uniprot/SWISSPROT;Acc:P33434]
ENSMUSG00000016256	Ctsz	Cathepsin Z precursor (EC 3.4.22.-). [Source:Uniprot/SWISSPROT;Acc:Q9WUU7]
ENSMUSG00000021190	LGMN_MOUSE	Legumain precursor (EC 3.4.22.34) (Asparaginyl endopeptidase) (Protease, cysteine 1). [Source:Uniprot/SWISSPROT;Acc:O89017]
ENSMUSG00000024644	Cndp2	Cytosolic nonspecific dipeptidase (Glutamate carboxypeptidase-like protein 1). [Source:Uniprot/SWISSPROT;Acc:Q9D1A2]
ENSMUSG00000007891	Ctsd	Cathepsin D precursor (EC 3.4.23.5). [Source:Uniprot/SWISSPROT;Acc:P18242]
ENSMUSG00000030530	Furin	Furin precursor (EC 3.4.21.75) (Paired basic amino acid residue cleaving enzyme) (PACE) (Dibasic processing enzyme). [Source:Uniprot/SWISSPROT;Acc:P23188]
ENSMUSG00000022797	Tfrc	Transferrin receptor protein 1 (TfR1) (TR) (TfR) (Trfr). [Source:Uniprot/SWISSPROT;Acc:Q62351]
ENSMUSG00000006403	Adamts4	a disintegrin-like and metalloprotease (reprolysin type) with thrombospondin type 1 motif, 4; aggrecanase-1. [Source:RefSeq;Acc:NM_172845]
ENSMUSG00000025616	Usp16	ubiquitin specific protease 16. [Source:RefSeq;Acc:NM_024258]
ENSMUSG00000043613	Mmp3	Stromelysin-1 precursor (EC 3.4.24.17) (Matrix metalloproteinase-3) (MMP-3) (Transin-1) (SL-1). [Source:Uniprot/SWISSPROT;Acc:P28862]
ENSMUSG00000043943	Naalad2	N-acetylated-alpha-linked acidic dipeptidase II (EC 3.4.17.21) (NAALADase II) (Fragment). [Source:Uniprot/SWISSPROT;Acc:Q9CZR2]
ENSMUSG00000033538	Casp4	Caspase-4 precursor (EC 3.4.22.-) (Caspase-11) (ICH-3 protease). [Source:Uniprot/SWISSPROT;Acc:P70343]
ENSMUSG00000046269	Usp27x	ubiquitin specific protease 27, X chromosome. [Source:RefSeq;Acc:NM_019461]
annotation:	GO:0044257	cellular protein catabolism	biological_process
genome_occurrences:	186
set_size:	181
set_occurrences:	15
expected_occurrences:	4.94144
p_value:	0.000115637
cutoff:	0.000129
>gene_list
ENSMUSG00000021939	Ctsb	Cathepsin B precursor (EC 3.4.22.1) (Cathepsin B1). [Source:Uniprot/SWISSPROT;Acc:P10605]
ENSMUSG00000030560	Ctsc	Dipeptidyl-peptidase I precursor (EC 3.4.14.1) (DPP-I) (DPPI) (Cathepsin C) (Cathepsin J) (Dipeptidyl transferase). [Source:Uniprot/SWISSPROT;Acc:P97821]
ENSMUSG00000031740	Mmp2	72 kDa type IV collagenase precursor (EC 3.4.24.24) (72 kDa gelatinase) (Matrix metalloproteinase-2) (MMP-2) (Gelatinase A). [Source:Uniprot/SWISSPROT;Acc:P33434]
ENSMUSG00000016256	Ctsz	Cathepsin Z precursor (EC 3.4.22.-). [Source:Uniprot/SWISSPROT;Acc:Q9WUU7]
ENSMUSG00000021190	LGMN_MOUSE	Legumain precursor (EC 3.4.22.34) (Asparaginyl endopeptidase) (Protease, cysteine 1). [Source:Uniprot/SWISSPROT;Acc:O89017]
ENSMUSG00000024644	Cndp2	Cytosolic nonspecific dipeptidase (Glutamate carboxypeptidase-like protein 1). [Source:Uniprot/SWISSPROT;Acc:Q9D1A2]
ENSMUSG00000007891	Ctsd	Cathepsin D precursor (EC 3.4.23.5). [Source:Uniprot/SWISSPROT;Acc:P18242]
ENSMUSG00000030530	Furin	Furin precursor (EC 3.4.21.75) (Paired basic amino acid residue cleaving enzyme) (PACE) (Dibasic processing enzyme). [Source:Uniprot/SWISSPROT;Acc:P23188]
ENSMUSG00000022797	Tfrc	Transferrin receptor protein 1 (TfR1) (TR) (TfR) (Trfr). [Source:Uniprot/SWISSPROT;Acc:Q62351]
ENSMUSG00000006403	Adamts4	a disintegrin-like and metalloprotease (reprolysin type) with thrombospondin type 1 motif, 4; aggrecanase-1. [Source:RefSeq;Acc:NM_172845]
ENSMUSG00000025616	Usp16	ubiquitin specific protease 16. [Source:RefSeq;Acc:NM_024258]
ENSMUSG00000043613	Mmp3	Stromelysin-1 precursor (EC 3.4.24.17) (Matrix metalloproteinase-3) (MMP-3) (Transin-1) (SL-1). [Source:Uniprot/SWISSPROT;Acc:P28862]
ENSMUSG00000043943	Naalad2	N-acetylated-alpha-linked acidic dipeptidase II (EC 3.4.17.21) (NAALADase II) (Fragment). [Source:Uniprot/SWISSPROT;Acc:Q9CZR2]
ENSMUSG00000033538	Casp4	Caspase-4 precursor (EC 3.4.22.-) (Caspase-11) (ICH-3 protease). [Source:Uniprot/SWISSPROT;Acc:P70343]
ENSMUSG00000046269	Usp27x	ubiquitin specific protease 27, X chromosome. [Source:RefSeq;Acc:NM_019461]
annotation:	GO:0004175	endopeptidase activity	molecular_function
genome_occurrences:	123
set_size:	181
set_occurrences:	12
expected_occurrences:	3.26772
p_value:	9.44318e-05
cutoff:	0.000129
>gene_list
ENSMUSG00000021939	Ctsb	Cathepsin B precursor (EC 3.4.22.1) (Cathepsin B1). [Source:Uniprot/SWISSPROT;Acc:P10605]
ENSMUSG00000030560	Ctsc	Dipeptidyl-peptidase I precursor (EC 3.4.14.1) (DPP-I) (DPPI) (Cathepsin C) (Cathepsin J) (Dipeptidyl transferase). [Source:Uniprot/SWISSPROT;Acc:P97821]
ENSMUSG00000031740	Mmp2	72 kDa type IV collagenase precursor (EC 3.4.24.24) (72 kDa gelatinase) (Matrix metalloproteinase-2) (MMP-2) (Gelatinase A). [Source:Uniprot/SWISSPROT;Acc:P33434]
ENSMUSG00000016256	Ctsz	Cathepsin Z precursor (EC 3.4.22.-). [Source:Uniprot/SWISSPROT;Acc:Q9WUU7]
ENSMUSG00000021190	LGMN_MOUSE	Legumain precursor (EC 3.4.22.34) (Asparaginyl endopeptidase) (Protease, cysteine 1). [Source:Uniprot/SWISSPROT;Acc:O89017]
ENSMUSG00000007891	Ctsd	Cathepsin D precursor (EC 3.4.23.5). [Source:Uniprot/SWISSPROT;Acc:P18242]
ENSMUSG00000030530	Furin	Furin precursor (EC 3.4.21.75) (Paired basic amino acid residue cleaving enzyme) (PACE) (Dibasic processing enzyme). [Source:Uniprot/SWISSPROT;Acc:P23188]
ENSMUSG00000006403	Adamts4	a disintegrin-like and metalloprotease (reprolysin type) with thrombospondin type 1 motif, 4; aggrecanase-1. [Source:RefSeq;Acc:NM_172845]
ENSMUSG00000025616	Usp16	ubiquitin specific protease 16. [Source:RefSeq;Acc:NM_024258]
ENSMUSG00000043613	Mmp3	Stromelysin-1 precursor (EC 3.4.24.17) (Matrix metalloproteinase-3) (MMP-3) (Transin-1) (SL-1). [Source:Uniprot/SWISSPROT;Acc:P28862]
ENSMUSG00000033538	Casp4	Caspase-4 precursor (EC 3.4.22.-) (Caspase-11) (ICH-3 protease). [Source:Uniprot/SWISSPROT;Acc:P70343]
ENSMUSG00000046269	Usp27x	ubiquitin specific protease 27, X chromosome. [Source:RefSeq;Acc:NM_019461]
annotation:	GO:0005764	lysosome	cellular_component
genome_occurrences:	48
set_size:	181
set_occurrences:	9
expected_occurrences:	1.27521
p_value:	3.70858e-06
cutoff:	0.000129
>gene_list
ENSMUSG00000021939	Ctsb	Cathepsin B precursor (EC 3.4.22.1) (Cathepsin B1). [Source:Uniprot/SWISSPROT;Acc:P10605]
ENSMUSG00000030560	Ctsc	Dipeptidyl-peptidase I precursor (EC 3.4.14.1) (DPP-I) (DPPI) (Cathepsin C) (Cathepsin J) (Dipeptidyl transferase). [Source:Uniprot/SWISSPROT;Acc:P97821]
ENSMUSG00000016256	Ctsz	Cathepsin Z precursor (EC 3.4.22.-). [Source:Uniprot/SWISSPROT;Acc:Q9WUU7]
ENSMUSG00000021190	LGMN_MOUSE	Legumain precursor (EC 3.4.22.34) (Asparaginyl endopeptidase) (Protease, cysteine 1). [Source:Uniprot/SWISSPROT;Acc:O89017]
ENSMUSG00000025232	Hexa	Beta-hexosaminidase alpha chain precursor (EC 3.2.1.52) (N-acetyl- beta-glucosaminidase) (Beta-N-acetylhexosaminidase) (Hexosaminidase A). [Source:Uniprot/SWISSPROT;Acc:P29416]
ENSMUSG00000007891	Ctsd	Cathepsin D precursor (EC 3.4.23.5). [Source:Uniprot/SWISSPROT;Acc:P18242]
ENSMUSG00000028581	Laptm5	Lysosomal-associated multitransmembrane protein (Retinoic acid- inducible E3 protein). [Source:Uniprot/SWISSPROT;Acc:Q61168]
ENSMUSG00000001348	Acp5	Tartrate-resistant acid phosphatase type 5 precursor (EC 3.1.3.2) (TR- AP) (Tartrate-resistant acid ATPase) (TrATPase). [Source:Uniprot/SWISSPROT;Acc:Q05117]
ENSMUSG00000031838	Ifi30	interferon gamma inducible protein 30; lysosomal thiol reductase IP30 precursor; lysosomal thio reductase IP30 precursor. [Source:RefSeq;Acc:NM_023065]
annotation:	GO:0005773	vacuole	cellular_component
genome_occurrences:	51
set_size:	181
set_occurrences:	9
expected_occurrences:	1.35491
p_value:	6.28078e-06
cutoff:	0.000129
>gene_list
ENSMUSG00000021939	Ctsb	Cathepsin B precursor (EC 3.4.22.1) (Cathepsin B1). [Source:Uniprot/SWISSPROT;Acc:P10605]
ENSMUSG00000030560	Ctsc	Dipeptidyl-peptidase I precursor (EC 3.4.14.1) (DPP-I) (DPPI) (Cathepsin C) (Cathepsin J) (Dipeptidyl transferase). [Source:Uniprot/SWISSPROT;Acc:P97821]
ENSMUSG00000016256	Ctsz	Cathepsin Z precursor (EC 3.4.22.-). [Source:Uniprot/SWISSPROT;Acc:Q9WUU7]
ENSMUSG00000021190	LGMN_MOUSE	Legumain precursor (EC 3.4.22.34) (Asparaginyl endopeptidase) (Protease, cysteine 1). [Source:Uniprot/SWISSPROT;Acc:O89017]
ENSMUSG00000025232	Hexa	Beta-hexosaminidase alpha chain precursor (EC 3.2.1.52) (N-acetyl- beta-glucosaminidase) (Beta-N-acetylhexosaminidase) (Hexosaminidase A). [Source:Uniprot/SWISSPROT;Acc:P29416]
ENSMUSG00000007891	Ctsd	Cathepsin D precursor (EC 3.4.23.5). [Source:Uniprot/SWISSPROT;Acc:P18242]
ENSMUSG00000028581	Laptm5	Lysosomal-associated multitransmembrane protein (Retinoic acid- inducible E3 protein). [Source:Uniprot/SWISSPROT;Acc:Q61168]
ENSMUSG00000001348	Acp5	Tartrate-resistant acid phosphatase type 5 precursor (EC 3.1.3.2) (TR- AP) (Tartrate-resistant acid ATPase) (TrATPase). [Source:Uniprot/SWISSPROT;Acc:Q05117]
ENSMUSG00000031838	Ifi30	interferon gamma inducible protein 30; lysosomal thiol reductase IP30 precursor; lysosomal thio reductase IP30 precursor. [Source:RefSeq;Acc:NM_023065]
annotation:	GO:0000323	lytic vacuole	cellular_component
genome_occurrences:	48
set_size:	181
set_occurrences:	9
expected_occurrences:	1.27521
p_value:	3.70858e-06
cutoff:	0.000129
>gene_list
ENSMUSG00000021939	Ctsb	Cathepsin B precursor (EC 3.4.22.1) (Cathepsin B1). [Source:Uniprot/SWISSPROT;Acc:P10605]
ENSMUSG00000030560	Ctsc	Dipeptidyl-peptidase I precursor (EC 3.4.14.1) (DPP-I) (DPPI) (Cathepsin C) (Cathepsin J) (Dipeptidyl transferase). [Source:Uniprot/SWISSPROT;Acc:P97821]
ENSMUSG00000016256	Ctsz	Cathepsin Z precursor (EC 3.4.22.-). [Source:Uniprot/SWISSPROT;Acc:Q9WUU7]
ENSMUSG00000021190	LGMN_MOUSE	Legumain precursor (EC 3.4.22.34) (Asparaginyl endopeptidase) (Protease, cysteine 1). [Source:Uniprot/SWISSPROT;Acc:O89017]
ENSMUSG00000025232	Hexa	Beta-hexosaminidase alpha chain precursor (EC 3.2.1.52) (N-acetyl- beta-glucosaminidase) (Beta-N-acetylhexosaminidase) (Hexosaminidase A). [Source:Uniprot/SWISSPROT;Acc:P29416]
ENSMUSG00000007891	Ctsd	Cathepsin D precursor (EC 3.4.23.5). [Source:Uniprot/SWISSPROT;Acc:P18242]
ENSMUSG00000028581	Laptm5	Lysosomal-associated multitransmembrane protein (Retinoic acid- inducible E3 protein). [Source:Uniprot/SWISSPROT;Acc:Q61168]
ENSMUSG00000001348	Acp5	Tartrate-resistant acid phosphatase type 5 precursor (EC 3.1.3.2) (TR- AP) (Tartrate-resistant acid ATPase) (TrATPase). [Source:Uniprot/SWISSPROT;Acc:Q05117]
ENSMUSG00000031838	Ifi30	interferon gamma inducible protein 30; lysosomal thiol reductase IP30 precursor; lysosomal thio reductase IP30 precursor. [Source:RefSeq;Acc:NM_023065]
annotation:	GO:0046916	transition metal ion homeostasis	biological_process
genome_occurrences:	10
set_size:	181
set_occurrences:	4
expected_occurrences:	0.265669
p_value:	8.92931e-05
cutoff:	0.000129
>gene_list
ENSMUSG00000060625	Ftl1	Ferritin light chain 1 (Ferritin L subunit 1). [Source:Uniprot/SWISSPROT;Acc:P29391]
ENSMUSG00000022797	Tfrc	Transferrin receptor protein 1 (TfR1) (TR) (TfR) (Trfr). [Source:Uniprot/SWISSPROT;Acc:Q62351]
ENSMUSG00000032554	Trf	Serotransferrin precursor (Transferrin) (Siderophilin) (Beta-1-metal binding globulin). [Source:Uniprot/SWISSPROT;Acc:Q921I1]
ENSMUSG00000031762	Mt2	Metallothionein-II (MT-II). [Source:Uniprot/SWISSPROT;Acc:P02798]
PIN stroma > invasive-cancer stroma ("stroma down"genes)
annotation:	GO:0005739	mitochondrion	cellular_component
genome_occurrences:	305
set_size:	111
set_occurrences:	15
expected_occurrences:	4.96918
p_value:	0.000113599
cutoff:	0.00017
>gene_list
ENSMUSG00000037916	Ndufv1	NADH-ubiquinone oxidoreductase 51 kDa subunit, mitochondrial precursor (EC 1.6.5.3) (EC 1.6.99.3) (Complex I-51KD) (CI-51KD). [Source:Uniprot/SWISSPROT;Acc:Q91YT0]
ENSMUSG00000027984	Hadhsc	Short chain 3-hydroxyacyl-CoA dehydrogenase, mitochondrial precursor (EC 1.1.1.35) (HCDH) (Medium and short chain L-3-hydroxyacyl-coenzyme A dehydrogenase). [Source:Uniprot/SWISSPROT;Acc:Q61425]
ENSMUSG00000020163	Uqcr	ubiquinol-cytochrome c reductase subunit. [Source:RefSeq;Acc:NM_025650]
ENSMUSG00000002949	Timm44	Import inner membrane translocase subunit TIM44, mitochondrial precursor. [Source:Uniprot/SWISSPROT;Acc:O35857]
ENSMUSG00000022752	D16Wsu109e	Mitochondrial precursor proteins import receptor (Translocase of outer membrane TOM70). [Source:Uniprot/SWISSPROT;Acc:Q9CZW5]
ENSMUSG00000030934	Oat	Ornithine aminotransferase, mitochondrial precursor (EC 2.6.1.13) (Ornithine--oxo-acid aminotransferase). [Source:Uniprot/SWISSPROT;Acc:P29758]
ENSMUSG00000001270	Ckb	Creatine kinase, B chain (EC 2.7.3.2) (B-CK). [Source:Uniprot/SWISSPROT;Acc:Q04447]
ENSMUSG00000024978	Gpam	Glycerol-3-phosphate acyltransferase, mitochondrial precursor (EC 2.3.1.15) (GPAT) (P90). [Source:Uniprot/SWISSPROT;Acc:Q61586]
ENSMUSG00000026260	Ndufa10	NADH-ubiquinone oxidoreductase 42 kDa subunit, mitochondrial precursor (EC 1.6.5.3) (EC 1.6.99.3) (Complex I-42KD) (CI-42KD). [Source:Uniprot/SWISSPROT;Acc:Q99LC3]
ENSMUSG00000028756	Pink1	Serine/threonine kinase PINK1, mitochondrial precursor (EC 2.7.1.37) (PTEN induced putative kinase protein 1) (BRPK). [Source:Uniprot/SWISSPROT;Acc:Q99MQ3]
ENSMUSG00000038967	Pdk2	[Pyruvate dehydrogenase [lipoamide]] kinase isozyme 2, mitochondrial precursor (EC 2.7.1.99) (Pyruvate dehydrogenase kinase isoform 2). [Source:Uniprot/SWISSPROT;Acc:Q9JK42]
ENSMUSG00000002010	Idh3g	Isocitrate dehydrogenase [NAD] subunit gamma, mitochondrial precursor (EC 1.1.1.41) (Isocitric dehydrogenase) (NAD+-specific ICDH). [Source:Uniprot/SWISSPROT;Acc:P70404]
ENSMUSG00000018428	Akap1	A kinase anchor protein 1, mitochondrial precursor (Protein kinase A anchoring protein 1) (PRKA1) (Dual specificity A-Kinase anchoring protein 1) (D-AKAP-1) (Spermatid A-kinase anchor protein) (S-AKAP). [Source:Uniprot/SWISSPROT;Acc:O08715]
ENSMUSG00000026489	Cabc1	Chaperone-activity of bc1 complex-like, mitochondrial precursor (Chaperone-ABC1-like). [Source:Uniprot/SWISSPROT;Acc:Q60936]
ENSMUSG00000020153	Ndufs7	NADH-ubiquinone oxidoreductase 20 kDa subunit, mitochondrial precursor (EC 1.6.5.3) (EC 1.6.99.3) (Complex I-20KD) (CI-20KD) (PSST subunit). [Source:Uniprot/SWISSPROT;Acc:Q9DC70]
