# Supplementary material for: A Mouse Stromal Response to Tumor Invasion Predicts Prostate and Breast Cancer Patient Survival
Source: PLoS One. 2006 Dec 20;1(1):e32. doi: 10.1371/journal.pone.0000032 (PMC1762322; doi:10.1371/journal.pone.0000032)
Supplement: Table S3. Correspondence list between differentially expressed clones — (0.10 MB XLS) [file pone.0000032.s006.xls]

## Sheet: Table S3_correspondence list_
Table S3. Correspondence list between differentially expressed clones (presented in the Table S1) and mouse and human genes.
"stroma up"
mm17k_clone	entrez_gene	ensembl_mouse_gene	ensembl_human_gene	gene_symbol	gene_description
H3023H12	16828	ENSMUSG00000045681	ENSG00000134333	LDHA	L-lactate dehydrogenase A chain (EC 1.1.1.27) (LDH-A) (LDH muscle subunit) (LDH-M) (Proliferation-inducing gene 19 protein). [Source:Uniprot/SWISSPROT;Acc:P00338]
P281	12363	ENSMUSG00000033538	ENSG00000196954	CASP4	Caspase-4 precursor (EC 3.4.22.-) (CASP-4) (ICH-2 protease) (TX protease) (ICE(rel)-II) [Contains: Caspase-4 subunit 1; Caspase-4 subunit 2]. [Source:Uniprot/SWISSPROT;Acc:P49662]
P281	12363	ENSMUSG00000033538	ENSG00000137757	CASP5	Caspase-5 precursor (EC 3.4.22.-) (CASP-5) (ICH-3 protease) (TY protease) (ICE(rel)-III) [Contains: Caspase-5 subunit p20; Caspase-5 subunit p10]. [Source:Uniprot/SWISSPROT;Acc:P51878]
H3019D04	56093	ENSMUSG00000040065	ENSG00000197629	Q8TEF8_HUMAN	MPS1 protein (Fragment). [Source:Uniprot/SPTREMBL;Acc:Q14864]
H3100F07	21335	ENSMUSG00000037313	ENSG00000013810	TACC3	Transforming acidic coiled-coil-containing protein 3 (ERIC-1). [Source:Uniprot/SWISSPROT;Acc:Q9Y6A5]
H3095B05	192187	ENSMUSG00000042286	ENSG00000010327	STAB1	Stabilin-1 precursor (FEEL-1 protein) (MS-1 antigen). [Source:Uniprot/SWISSPROT;Acc:Q9NY15]
H3086G08	16803	ENSMUSG00000016024	ENSG00000129988	LBP	Lipopolysaccharide-binding protein precursor (LBP). [Source:Uniprot/SWISSPROT;Acc:P18428]
H3072H10	216869	ENSMUSG00000060216	ENSG00000141480	ARRB2	Beta-arrestin-2 (Arrestin, beta 2). [Source:Uniprot/SWISSPROT;Acc:P32121]
H3022F10	67177	ENSMUSG00000006585	ENSG00000167513	CDT1_HUMAN	DNA replication factor Cdt1 (Double parked homolog) (DUP). [Source:Uniprot/SWISSPROT;Acc:Q9H211]
H3138B11	20317	ENSMUSG00000000753	ENSG00000132386	SERPINF1	Pigment epithelium-derived factor precursor (PEDF) (EPC-1). [Source:Uniprot/SWISSPROT;Acc:P36955]
T456	20303	ENSMUSG00000018930	ENSG00000129277	CCL4	Small inducible cytokine A4 precursor (CCL4) (Macrophage inflammatory protein 1-beta) (MIP-1-beta) (MIP-1-beta(1-69)) (T-cell activation protein 2) (ACT-2) (PAT 744) (H400) (SIS-gamma) (Lymphocyte activation gene 1 protein) (LAG-1) (HC21) (G-26 T lymphocy [Source:Uniprot/SWISSPROT;Acc:P13236]
T456	20303	ENSMUSG00000018930	ENSG00000197262		CCL4 protein (CC chemokine ligand 4L2b2) (CC chemokine ligand 4L2b1). [Source:Uniprot/SPTREMBL;Acc:Q569J2]
T456	20303	ENSMUSG00000018930	ENSG00000189315	CCL4L1	chemokine (C-C motif) ligand 4-like 2 precursor [Source:RefSeq_peptide;Acc:NP_996890]
T456	20303	ENSMUSG00000018930	ENSG00000187869	CCL4L1	chemokine (C-C motif) ligand 4-like 2 precursor [Source:RefSeq_peptide;Acc:NP_996890]
N809	17390	ENSMUSG00000031740	ENSG00000087245	MMP2	72 kDa type IV collagenase precursor (EC 3.4.24.24) (72 kDa gelatinase) (Matrix metalloproteinase-2) (MMP-2) (Gelatinase A) (TBE- 1). [Source:Uniprot/SWISSPROT;Acc:P08253]
H3084A08	76857	ENSMUSG00000026771	ENSG00000144228	NP_001001664.1
H3087E05	27221	ENSMUSG00000002835	ENSG00000167670	CHAF1A	Chromatin assembly factor 1 subunit A (CAF-1 subunit A) (Chromatin assembly factor I p150 subunit) (CAF-I 150 kDa subunit) (CAF-Ip150). [Source:Uniprot/SWISSPROT;Acc:Q13111]
H3013D11	17750	ENSMUSG00000031762	ENSG00000125148	MT2A	Metallothionein-2 (MT-2) (Metallothionein-II) (MT-II) (Metallothionein-2A). [Source:Uniprot/SWISSPROT;Acc:P02795]
H3013D11	17750	ENSMUSG00000031762	ENSG00000169688	MT1B	Metallothionein-1B (MT-1B) (Metallothionein-IB) (MT-IB). [Source:Uniprot/SWISSPROT;Acc:P07438]
H3013D11	17750	ENSMUSG00000031762	ENSG00000198417	MT1F	Metallothionein-1H (MT-1H) (Metallothionein-IH) (MT-IH) (Metallothionein-0) (MT-0). [Source:Uniprot/SWISSPROT;Acc:P80294]
H3013D11	17750	ENSMUSG00000031762	ENSG00000125144	MT1G	Metallothionein-1G (MT-1G) (Metallothionein-IG) (MT-IG). [Source:Uniprot/SWISSPROT;Acc:P13640]
H3013D11	17750	ENSMUSG00000031762	ENSG00000187193		Metallothionein-1X (MT-1X) (Metallothionein-IX) (MT-IX). [Source:Uniprot/SWISSPROT;Acc:P80297]
H3013D11	17750	ENSMUSG00000031762	ENSG00000178424
H3013D11	17750	ENSMUSG00000031762	ENSG00000185647
H3131H01	192662	ENSMUSG00000025132	ENSG00000141522	ARHGDIA	Rho GDP-dissociation inhibitor 1 (Rho GDI 1) (Rho-GDI alpha). [Source:Uniprot/SWISSPROT;Acc:P52565]
H3131H01	192662	ENSMUSG00000025132	ENSG00000188774
H3035F10	56356	ENSMUSG00000011884	ENSG00000139433	GLTP_HUMAN	Glycolipid transfer protein (GLTP). [Source:Uniprot/SWISSPROT;Acc:Q9NZD2]
H3138H10	13033	ENSMUSG00000007891	ENSG00000117984	CTSD	Cathepsin D precursor (EC 3.4.23.5) [Contains: Cathepsin D light chain; Cathepsin D heavy chain]. [Source:Uniprot/SWISSPROT;Acc:P07339]
H3027E05	22271	ENSMUSG00000020407	ENSG00000183696		Uridine phosphorylase 1 (EC 2.4.2.3) (UrdPase 1) (UPase 1). [Source:Uniprot/SWISSPROT;Acc:Q16831]
H3132G05	70099	ENSMUSG00000034349	ENSG00000113810	SMC4L1	Structural maintenance of chromosomes 4-like 1 protein (Chromosome- associated polypeptide C) (hCAP-C) (XCAP-C homolog). [Source:Uniprot/SWISSPROT;Acc:Q9NTJ3]
H3145H09	53381	ENSMUSG00000025289	ENSG00000123131	PRDX4	Peroxiredoxin 4 (EC 1.11.1.15) (Prx-IV) (Thioredoxin peroxidase AO372) (Thioredoxin-dependent peroxide reductase A0372) (Antioxidant enzyme AOE372) (AOE37-2). [Source:Uniprot/SWISSPROT;Acc:Q13162]
H3016D11	55991	ENSMUSG00000031934	ENSG00000110218	PANX1	Pannexin-1. [Source:Uniprot/SWISSPROT;Acc:Q96RD7]
H3024B10	140780	ENSMUSG00000034663	ENSG00000138756		BMP-2 inducible protein kinase (EC 2.7.1.37) (BIKe). [Source:Uniprot/SWISSPROT;Acc:Q9NSY1]
H3025D01	19716	ENSMUSG00000050071	ENSG00000133169	BEX1	brain expressed, X-linked 1 [Source:RefSeq_peptide;Acc:NP_060946]
H3034H08	59308	ENSMUSG00000054690	ENSG00000164035	MUCEN_HUMAN	Endomucin precursor (Endomucin-2) (Gastric cancer antigen Ga34). [Source:Uniprot/SWISSPROT;Acc:Q9ULC0]
H3007A07	16956	ENSMUSG00000015568	ENSG00000175445	LPL	Lipoprotein lipase precursor (EC 3.1.1.34) (LPL). [Source:Uniprot/SWISSPROT;Acc:P06858]
H3058H08	19128	ENSMUSG00000022912	ENSG00000184500	PROS1	Vitamin K-dependent protein S precursor. [Source:Uniprot/SWISSPROT;Acc:P07225]
H3006B03	16164	ENSMUSG00000017057	ENSG00000131724	IL13RA1	Interleukin-13 receptor alpha-1 chain precursor (IL-13R-alpha-1) (IL- 13RA-1) (CD213a1 antigen). [Source:Uniprot/SWISSPROT;Acc:P78552]
H3037F12	13032	ENSMUSG00000030560	ENSG00000109861	NP_680475.1	Dipeptidyl-peptidase I precursor (EC 3.4.14.1) (DPP-I) (DPPI) (Cathepsin C) (Cathepsin J) (Dipeptidyl transferase) [Contains: Dipeptidyl-peptidase I exclusion domain chain; Dipeptidyl-peptidase I heavy chain; Dipeptidyl-peptidase I light chain]. [Source:Uniprot/SWISSPROT;Acc:P53634]
H3028G09	23872	ENSMUSG00000022895	ENSG00000157557	ETS2	C-ets-2 protein. [Source:Uniprot/SWISSPROT;Acc:P15036]
H3131A02	71514	ENSMUSG00000028820	ENSG00000116560	Q5SZ72_HUMAN	Splicing factor, proline-and glutamine-rich (Polypyrimidine tract- binding protein-associated splicing factor) (PTB-associated splicing factor) (PSF) (DNA-binding p52/p100 complex, 100 kDa subunit) (100-kDa DNA-pairing protein) (hPOMp100). [Source:Uniprot/SWISSPROT;Acc:P23246]
H3013H04	11535	ENSMUSG00000030790	ENSG00000148926	ADM	ADM precursor [Contains: Adrenomedullin (AM); Proadrenomedullin N-20 terminal peptide (ProAM-N20) (ProAM N-terminal 20 peptide) (PAMP)]. [Source:Uniprot/SWISSPROT;Acc:P35318]
P311	20312	ENSMUSG00000031778	ENSG00000006210	CX3CL1	Fractalkine precursor (CX3CL1) (Neurotactin) (CX3C membrane-anchored chemokine) (Small inducible cytokine D1). [Source:Uniprot/SWISSPROT;Acc:P78423]
H3044F08	108101	ENSMUSG00000024965	ENSG00000149781	NP_113659.3	Unc-112-related protein 2 (Kindlin-3) (MIG2-like). [Source:Uniprot/SWISSPROT;Acc:Q86UX7]
P285	12534	ENSMUSG00000019942	ENSG00000170312	NP_203698.1	Cell division control protein 2 homolog (EC 2.7.1.37) (p34 protein kinase) (Cyclin-dependent kinase 1) (CDK1). [Source:Uniprot/SWISSPROT;Acc:P06493]
H3078D07	15939	ENSMUSG00000056708	ENSG00000162783	IER5	Immediate early response gene 5 protein. [Source:Uniprot/SWISSPROT;Acc:Q5VY09]
H3136D01	50850	ENSMUSG00000024068	ENSG00000021574	SPAST	Spastin. [Source:Uniprot/SWISSPROT;Acc:Q9UBP0]
H3045D07	72560	ENSMUSG00000043943	ENSG00000077616	NAALAD2	N-acetylated-alpha-linked acidic dipeptidase II (EC 3.4.17.21) (NAALADase II). [Source:Uniprot/SWISSPROT;Acc:Q9Y3Q0]
H3154G07	16009	ENSMUSG00000020427	ENSG00000146674	IGFBP3	Insulin-like growth factor binding protein 3 precursor (IGFBP-3) (IBP- 3) (IGF-binding protein 3). [Source:Uniprot/SWISSPROT;Acc:P17936]
H3034G06	211347	ENSMUSG00000018846	ENSG00000120137	PANK3	Pantothenate kinase 3 (EC 2.7.1.33) (Pantothenic acid kinase 3) (hPanK3). [Source:Uniprot/SWISSPROT;Acc:Q9H999]
H3114D08	56378	ENSMUSG00000029465	ENSG00000111229	ARPC3	Actin-related protein 2/3 complex subunit 3 (ARP2/3 complex 21 kDa subunit) (p21-ARC). [Source:Uniprot/SWISSPROT;Acc:O15145]
H3140C02	18596	ENSMUSG00000024620	ENSG00000113721	PDGFRB	Beta platelet-derived growth factor receptor precursor (EC 2.7.1.112) (PDGF-R-beta) (CD140b antigen). [Source:Uniprot/SWISSPROT;Acc:P09619]
H3113D11	108089	ENSMUSG00000020642	ENSG00000151692	RNF144	Ubiquitin-conjugating enzyme 7-interacting protein 4 (UbcM4- interacting protein 4) (RING finger protein 144). [Source:Uniprot/SWISSPROT;Acc:P50876]
P752	19385	ENSMUSG00000005732	ENSG00000099901	RANBP1	Ran-specific GTPase-activating protein (Ran binding protein 1) (RanBP1). [Source:Uniprot/SWISSPROT;Acc:P43487]
T209	16956	ENSMUSG00000015568	ENSG00000175445	LPL	Lipoprotein lipase precursor (EC 3.1.1.34) (LPL). [Source:Uniprot/SWISSPROT;Acc:P06858]
H3029H07	17118	ENSMUSG00000069662	ENSG00000155130	MARCKS	Myristoylated alanine-rich C-kinase substrate (MARCKS) (Protein kinase C substrate, 80 kDa protein, light chain) (PKCSL) (80K-L protein). [Source:Uniprot/SWISSPROT;Acc:P29966]
H3108A03	11810	ENSMUSG00000040613	ENSG00000111701	NP_005880.1	Apolipoprotein B mRNA editing enzyme (EC 3.5.4.-) (APOBEC-1) (HEPR). [Source:Uniprot/SWISSPROT;Acc:P41238]
H3159A08	14728	ENSMUSG00000043675	ENSG00000187116	NP_067073.1	leukocyte immunoglobulin-like receptor subfamily A member 5 isoform 1 [Source:RefSeq_peptide;Acc:NP_067073]
H3159A08	14727	ENSMUSG00000062593	ENSG00000186818	LILRB4	Leukocyte immunoglobulin-like receptor subfamily B member 4 precursor (Leukocyte immunoglobulin-like receptor 5) (LIR-5) (Immunoglobulin- like transcript 3) (ILT-3) (Monocyte inhibitory receptor HM18) (CD85k antigen). [Source:Uniprot/SWISSPROT;Acc:Q8NHJ6]
H3152D07	235312	ENSMUSG00000034739	ENSG00000184824		Complement C1q tumor necrosis factor-related protein 5 precursor. [Source:Uniprot/SWISSPROT;Acc:Q9BXJ0]
H3152D07	259172	ENSMUSG00000034739	ENSG00000184824		Complement C1q tumor necrosis factor-related protein 5 precursor. [Source:Uniprot/SWISSPROT;Acc:Q9BXJ0]
H3126F01	18845	ENSMUSG00000026640	ENSG00000076356	PLXNA2	plexin A2 [Source:RefSeq_peptide;Acc:NP_079455]
H3038F04	22379	ENSMUSG00000023008	ENSG00000161791	FMNL3	formin-like 3 isoform 1 [Source:RefSeq_peptide;Acc:NP_783863]
H3012F08	59287	ENSMUSG00000003458	ENSG00000162736	NCSTN	Nicastrin precursor. [Source:Uniprot/SWISSPROT;Acc:Q92542]
H3025G03	66510	ENSMUSG00000055850	ENSG00000168894	NP_057578.1
H3025G03	73608	ENSMUSG00000001672	ENSG00000140832	NP_443090.2	MARVEL domain containing 3 isoform 2 [Source:RefSeq_peptide;Acc:NP_443090]
H3107F02	12567	ENSMUSG00000006728	ENSG00000135446	Q96BE9_HUMAN	Cell division protein kinase 4 (EC 2.7.1.37) (Cyclin-dependent kinase 4) (PSK-J3). [Source:Uniprot/SWISSPROT;Acc:P11802]
H3124H10	12825	ENSMUSG00000026043	ENSG00000168542	Q6LBY7_HUMAN	Collagen alpha-1(III) chain precursor. [Source:Uniprot/SWISSPROT;Acc:P02461]
H3052C10	74112	ENSMUSG00000025616	ENSG00000156256	USP16	Ubiquitin carboxyl-terminal hydrolase 16 (EC 3.1.2.15) (Ubiquitin thiolesterase 16) (Ubiquitin-specific processing protease 16) (Deubiquitinating enzyme 16) (Ubiquitin processing protease UBP-M). [Source:Uniprot/SWISSPROT;Acc:Q9Y5T5]
H3125A05	21648	ENSMUSG00000056252	ENSG00000146425	DYNLT1	Cytoplasmic dynein light chain (T-complex testis-specific protein 1 homolog) (Protein CW-1). [Source:Uniprot/SWISSPROT;Acc:P63172]
N827	20377	ENSMUSG00000031548	ENSG00000104332	SFRP1	Secreted frizzled-related protein 1 precursor (sFRP-1) (Frizzled- related protein 1) (FRP-1) (Secreted apoptosis-related protein 2) (SARP-2). [Source:Uniprot/SWISSPROT;Acc:Q8N474]
H3143C11	72587	ENSMUSG00000029647	ENSG00000152520	NP_787050.4	PABP1-dependent poly A-specific ribonuclease subunit PAN3 [Source:RefSeq_peptide;Acc:NP_787050]
H3055G02	13032	ENSMUSG00000030560	ENSG00000109861	NP_680475.1	Dipeptidyl-peptidase I precursor (EC 3.4.14.1) (DPP-I) (DPPI) (Cathepsin C) (Cathepsin J) (Dipeptidyl transferase) [Contains: Dipeptidyl-peptidase I exclusion domain chain; Dipeptidyl-peptidase I heavy chain; Dipeptidyl-peptidase I light chain]. [Source:Uniprot/SWISSPROT;Acc:P53634]
H3019F08	230257	ENSMUSG00000028382	ENSG00000119314	ROD1	Regulator of differentiation 1 (Rod1). [Source:Uniprot/SWISSPROT;Acc:O95758]
T462	26921	ENSMUSG00000026074	ENSG00000071054	Q53TW0_HUMAN	Mitogen-activated protein kinase kinase kinase kinase 4 (EC 2.7.1.37) (MAPK/ERK kinase kinase kinase 4) (MEK kinase kinase 4) (MEKKK 4) (HPK/GCK-like kinase HGK) (Nck interacting kinase). [Source:Uniprot/SWISSPROT;Acc:O95819]
H3125B07	21917	ENSMUSG00000019961	ENSG00000120802	TMPO	Lamina-associated polypeptide 2 isoform alpha (Thymopoietin isoform alpha) (TP alpha) (Thymopoietin-related peptide isoform alpha) (TPRP isoform alpha) [Contains: Thymopoietin (TP) (Splenin); Thymopentin (TP5)]. [Source:Uniprot/SWISSPROT;Acc:P42166]
H3053A01	24099	ENSMUSG00000031497	ENSG00000102524	TNFSF13B	Tumor necrosis factor ligand superfamily member 13B (TNF-and APOL- related leukocyte expressed ligand 1) (TALL-1) (B lymphocyte stimulator) (BLyS) (B cell-activating factor) (BAFF) (Dendritic cell- derived TNF-like molecule) (CD257 antigen) [Contains: Tum [Source:Uniprot/SWISSPROT;Acc:Q9Y275]
H3101C02	67196	ENSMUSG00000026429	ENSG00000077152	UBE2T	Ubiquitin-conjugating enzyme E2 T (EC 6.3.2.19) (Ubiquitin-protein ligase T) (Ubiquitin carrier protein T). [Source:Uniprot/SWISSPROT;Acc:Q9NPD8]
H3026G06	22027	ENSMUSG00000020048	ENSG00000166598	TRA1	Endoplasmin precursor (94 kDa glucose-regulated protein) (GRP94) (gp96 homolog) (Tumor rejection antigen 1). [Source:Uniprot/SWISSPROT;Acc:P14625]
H3111C12	67203	ENSMUSG00000022678	ENSG00000072864	NDE1	nuclear distribution gene E homolog 1 [Source:RefSeq_peptide;Acc:NP_060138]
H3138G06	231128	ENSMUSG00000037210	ENSG00000125386	CD008_HUMAN	Protein C4orf8 (Protein IT14). [Source:Uniprot/SWISSPROT;Acc:P78312]
H3112G10	13132	ENSMUSG00000022150	ENSG00000153071	DAB2	Disabled homolog 2 (Differentially expressed protein 2) (DOC-2). [Source:Uniprot/SWISSPROT;Acc:P98082]
H3017D09	66054	ENSMUSG00000024644	ENSG00000133313	CNDP2	Cytosolic nonspecific dipeptidase (Glutamate carboxypeptidase-like protein 1) (CNDP dipeptidase 2). [Source:Uniprot/SWISSPROT;Acc:Q96KP4]
T346	27357	ENSMUSG00000019528	ENSG00000163754	Q8N5Y3_HUMAN	Glycogenin-1 (EC 2.4.1.186). [Source:Uniprot/SWISSPROT;Acc:P46976]
H3068A06	210992	ENSMUSG00000021608	ENSG00000153395	AYTL2
H3019A12	15368	ENSMUSG00000005413	ENSG00000100292	HMOX1	Heme oxygenase 1 (EC 1.14.99.3) (HO-1). [Source:Uniprot/SWISSPROT;Acc:P09601]
H3117C08	67300	ENSMUSG00000047126	ENSG00000141367	CLTC	Clathrin heavy chain 1 (CLH-17). [Source:Uniprot/SWISSPROT;Acc:Q00610]
H3108E12	17210	ENSMUSG00000038612	ENSG00000143384	NP_877495.1	Induced myeloid leukemia cell differentiation protein Mcl-1 (Bcl-2- related protein EAT/mcl1) (mcl1/EAT). [Source:Uniprot/SWISSPROT;Acc:Q07820]
H3149A06	67689	ENSMUSG00000024885	ENSG00000132746	ALDH3B2	Aldehyde dehydrogenase 3B2 (EC 1.2.1.5) (Aldehyde dehydrogenase 8). [Source:Uniprot/SWISSPROT;Acc:P48448]
H3149A06	67689	ENSMUSG00000024885	ENSG00000006534	ALDH3B1	Aldehyde dehydrogenase 3B1 (EC 1.2.1.5) (Aldehyde dehydrogenase 7). [Source:Uniprot/SWISSPROT;Acc:P43353]
H3100F11	74091	ENSMUSG00000042684	ENSG00000135838	NPL	N-acetylneuraminate pyruvate lyase [Source:RefSeq_peptide;Acc:NP_110396]
T330	12702	ENSMUSG00000053113	ENSG00000184557	SOCS3	Suppressor of cytokine signaling 3 (SOCS-3) (Cytokine-inducible SH2 protein 3) (CIS-3) (STAT-induced STAT inhibitor 3) (SSI-3). [Source:Uniprot/SWISSPROT;Acc:O14543]
T228	12611	ENSMUSG00000056216	ENSG00000153879	CEBPG	CCAAT/enhancer binding protein gamma (C/EBP gamma). [Source:Uniprot/SWISSPROT;Acc:P53567]
H3062E02	233405	ENSMUSG00000030534	ENSG00000184056		Vacuolar protein sorting 33B (hVPS33B). [Source:Uniprot/SWISSPROT;Acc:Q9H267]
H3062E02	269951	ENSMUSG00000030541	ENSG00000182054	IDH2	Isocitrate dehydrogenase [NADP], mitochondrial precursor (EC 1.1.1.42) (Oxalosuccinate decarboxylase) (IDH) (NADP(+)-specific ICDH) (IDP) (ICD-M). [Source:Uniprot/SWISSPROT;Acc:P48735]
H3124B04	12631	ENSMUSG00000056201	ENSG00000172757	CFL1	Cofilin-1 (Cofilin, non-muscle isoform) (18 kDa phosphoprotein) (p18). [Source:Uniprot/SWISSPROT;Acc:P23528]
H3111F12	104625	ENSMUSG00000020362	ENSG00000113300	CNOT6	CCR4-NOT transcription complex subunit 6 (EC 3.1.-.-) (Cytoplasmic deadenylase) (Carbon catabolite repressor protein 4 homolog) (CCR4 carbon catabolite repression 4-like). [Source:Uniprot/SWISSPROT;Acc:Q9ULM6]
H3125B05	74377	ENSMUSG00000002076	ENSG00000160207	HSF2BP	Heat shock factor 2 binding protein. [Source:Uniprot/SWISSPROT;Acc:O75031]
T150	14360	ENSMUSG00000019843	ENSG00000010810	FYN	Proto-oncogene tyrosine-protein kinase Fyn (EC 2.7.1.112) (p59-Fyn) (Protooncogene Syn) (SLK). [Source:Uniprot/SWISSPROT;Acc:P06241]
H3070C02	237436	ENSMUSG00000019928	ENSG00000139354	GAS2L3	GAS2-like protein 3 (Growth arrest-specific 2-like 3). [Source:Uniprot/SWISSPROT;Acc:Q86XJ1]
H3081H01	241296	ENSMUSG00000007476	ENSG00000136802	LRRC8A	Leucine-rich repeat-containing protein 8. [Source:Uniprot/SWISSPROT;Acc:Q8IWT6]
H3084H10	213541	ENSMUSG00000040025	ENSG00000198492	YTHDF2	YTH domain protein 2 (High-glucose-regulated protein 8) (NY-REN-2 antigen) (CLL-associated antigen KW-14). [Source:Uniprot/SWISSPROT;Acc:Q9Y5A9]
H3096H04	50780	ENSMUSG00000059810	ENSG00000138835	NP_602299.1	Regulator of G-protein signaling 3 (RGS3) (RGP3). [Source:Uniprot/SWISSPROT;Acc:P49796]
T296	16847	ENSMUSG00000057722	ENSG00000116678	LEPROT	Leptin receptor gene-related protein (OB-R gene related protein) (OB- RGRP) (Leptin receptor overlapping transcript protein). [Source:Uniprot/SWISSPROT;Acc:O15243]
H3029F08	54208	ENSMUSG00000030654	ENSG00000170540	ARL6IP	ARL-6-interacting protein 1 (Aip-1). [Source:Uniprot/SWISSPROT;Acc:Q15041]
H3020G02	71949	ENSMUSG00000023021	ENSG00000139624	LASS5	LAG1 longevity assurance homolog 5. [Source:Uniprot/SWISSPROT;Acc:Q8N5B7]
P715	17392	ENSMUSG00000043613	ENSG00000149968	MMP3	Stromelysin-1 precursor (EC 3.4.24.17) (Matrix metalloproteinase-3) (MMP-3) (Transin-1) (SL-1). [Source:Uniprot/SWISSPROT;Acc:P08254]
H3101G06	66977	ENSMUSG00000026683	ENSG00000143228	CDCA1	cell division cycle associated 1 [Source:RefSeq_peptide;Acc:NP_663735]
H3092F03	102657	ENSMUSG00000035914	ENSG00000103855	CD276	CD276 antigen isoform a [Source:RefSeq_peptide;Acc:NP_001019907]
H3153H06	68453	ENSMUSG00000022579	ENSG00000182851	NP_835466.1	high density lipoprotein-binding protein [Source:RefSeq_peptide;Acc:NP_835466]
H3145H04	12260	ENSMUSG00000036905	ENSG00000173369	C1QB	Complement C1q subcomponent subunit B precursor. [Source:Uniprot/SWISSPROT;Acc:P02746]
H3012G12	18707	ENSMUSG00000039936	ENSG00000171608	PIK3CD	Phosphatidylinositol-4,5-bisphosphate 3-kinase catalytic subunit delta isoform (EC 2.7.1.153) (PI3-kinase p110 subunit delta) (PtdIns-3- kinase p110) (PI3K) (p110delta). [Source:Uniprot/SWISSPROT;Acc:O00329]
T350	16828	ENSMUSG00000045681	ENSG00000134333	LDHA	L-lactate dehydrogenase A chain (EC 1.1.1.27) (LDH-A) (LDH muscle subunit) (LDH-M) (Proliferation-inducing gene 19 protein). [Source:Uniprot/SWISSPROT;Acc:P00338]
H3092H01	11964	ENSMUSG00000052459	ENSG00000114573	ATP6V1A	Vacuolar ATP synthase catalytic subunit A, ubiquitous isoform (EC 3.6.3.14) (V-ATPase A subunit 1) (Vacuolar proton pump alpha subunit 1) (V-ATPase 69 kDa subunit 1) (Isoform VA68). [Source:Uniprot/SWISSPROT;Acc:P38606]
H3083A07	52398	ENSMUSG00000058013	ENSG00000138758	2006-09-11	Septin-11. [Source:Uniprot/SWISSPROT;Acc:Q9NVA2]
H3080H09	23837	ENSMUSG00000031954	ENSG00000153774	CFDP1	Craniofacial development protein 1 (Bucentaur). [Source:Uniprot/SWISSPROT;Acc:Q9UEE9]
H3086F01	22042	ENSMUSG00000022797	ENSG00000072274	TFRC	Transferrin receptor protein 1 (TfR1) (TR) (TfR) (Trfr) (CD71 antigen) (T9) (p90). [Source:Uniprot/SWISSPROT;Acc:P02786]
H3116H02	20362	ENSMUSG00000018398	ENSG00000164402		Septin-8. [Source:Uniprot/SWISSPROT;Acc:Q92599]
H3028H10	19038	ENSMUSG00000024538	ENSG00000168938	PPIC	Peptidyl-prolyl cis-trans isomerase C (EC 5.2.1.8) (PPIase) (Rotamase) (Cyclophilin C). [Source:Uniprot/SWISSPROT;Acc:P45877]
T372	18605	ENSMUSG00000037370	ENSG00000154269	Q9NQM9_HUMAN	Ectonucleotide pyrophosphatase/phosphodiesterase 3 (E-NPP 3) (Phosphodiesterase I/nucleotide pyrophosphatase 3) (Phosphodiesterase I beta) (PD-Ibeta) (CD203c antigen) [Includes: Alkaline phosphodiesterase I (EC 3.1.4.1); Nucleotide pyrophosphatase (EC 3.6 [Source:Uniprot/SWISSPROT;Acc:O14638]
T372	18605	ENSMUSG00000037370	ENSG00000197594	ENPP1	Ectonucleotide pyrophosphatase/phosphodiesterase 1 (E-NPP 1) (Phosphodiesterase I/nucleotide pyrophosphatase 1) (Plasma-cell membrane glycoprotein PC-1) [Includes: Alkaline phosphodiesterase I (EC 3.1.4.1); Nucleotide pyrophosphatase (EC 3.6.1.9) (NPPase) [Source:Uniprot/SWISSPROT;Acc:P22413]
H3080A02	12400	ENSMUSG00000031885	ENSG00000067955	CBFB	Core-binding factor, beta subunit (CBF-beta) (Polyomavirus enhancer binding protein 2 beta subunit) (PEBP2-beta) (PEA2-beta) (SL3-3 enhancer factor 1 beta subunit) (SL3/AKV core-binding factor beta subunit). [Source:Uniprot/SWISSPROT;Acc:Q13951]
H3006G06	64138	ENSMUSG00000016256	ENSG00000101160	CTSZ	Cathepsin Z precursor (EC 3.4.22.-) (Cathepsin X) (Cathepsin P). [Source:Uniprot/SWISSPROT;Acc:Q9UBR2]
H3136A08	17150	ENSMUSG00000060572	ENSG00000117122	MFAP2	Microfibrillar-associated protein 2 precursor (MFAP-2) (Microfibril- associated glycoprotein) (MAGP) (MAGP-1). [Source:Uniprot/SWISSPROT;Acc:P55001]
H3074B08	66468	ENSMUSG00000036223	ENSG00000154839	NP_659497.1
H3007E06	11535	ENSMUSG00000030790	ENSG00000148926	ADM	ADM precursor [Contains: Adrenomedullin (AM); Proadrenomedullin N-20 terminal peptide (ProAM-N20) (ProAM N-terminal 20 peptide) (PAMP)]. [Source:Uniprot/SWISSPROT;Acc:P35318]
H3102C12	54208	ENSMUSG00000030654	ENSG00000170540	ARL6IP	ARL-6-interacting protein 1 (Aip-1). [Source:Uniprot/SWISSPROT;Acc:Q15041]
H3113D09	17118	ENSMUSG00000069662	ENSG00000155130	MARCKS	Myristoylated alanine-rich C-kinase substrate (MARCKS) (Protein kinase C substrate, 80 kDa protein, light chain) (PKCSL) (80K-L protein). [Source:Uniprot/SWISSPROT;Acc:P29966]
P921	54485	ENSMUSG00000027314	ENSG00000128917	DLL4	Delta-like protein 4 precursor (Drosophila Delta homolog 4). [Source:Uniprot/SWISSPROT;Acc:Q9NR61]
H3063A08	19141	ENSMUSG00000021190	ENSG00000100600	LGMN	Legumain precursor (EC 3.4.22.34) (Asparaginyl endopeptidase) (Protease, cysteine 1). [Source:Uniprot/SWISSPROT;Acc:Q99538]
H3136F06	19108	ENSMUSG00000035725	ENSG00000183943	PRKX	Serine/threonine-protein kinase PRKX (EC 2.7.1.37) (Protein kinase PKX1). [Source:Uniprot/SWISSPROT;Acc:P51817]
H3112E12	17118	ENSMUSG00000069662	ENSG00000155130	MARCKS	Myristoylated alanine-rich C-kinase substrate (MARCKS) (Protein kinase C substrate, 80 kDa protein, light chain) (PKCSL) (80K-L protein). [Source:Uniprot/SWISSPROT;Acc:P29966]
H3113F08	83924	ENSMUSG00000021306	ENSG00000077585	TM7SF1	Transmembrane 7 superfamily member 1. [Source:Uniprot/SWISSPROT;Acc:O60478]
H3001H10	19240	ENSMUSG00000050347	ENSG00000034510	TMSB10	Thymosin beta-10. [Source:Uniprot/SWISSPROT;Acc:P63313]
P735	18550	ENSMUSG00000030530	ENSG00000140564	FURIN	Furin precursor (EC 3.4.21.75) (Paired basic amino acid residue cleaving enzyme) (PACE) (Dibasic processing enzyme). [Source:Uniprot/SWISSPROT;Acc:P09958]
H3070A09	11848	ENSMUSG00000007815	ENSG00000067560	RHOA	Transforming protein RhoA (H12). [Source:Uniprot/SWISSPROT;Acc:P61586]
H3013B11	110052	ENSMUSG00000021377	ENSG00000124795	DEK	Protein DEK. [Source:Uniprot/SWISSPROT;Acc:P35659]
H3079C04	12479	ENSMUSG00000028076	ENSG00000158473	CD1D	T-cell surface glycoprotein CD1d precursor (CD1d antigen) (R3G1). [Source:Uniprot/SWISSPROT;Acc:P15813]
H3079C04	12479	ENSMUSG00000028076	ENSG00000158477	CD1A	T-cell surface glycoprotein CD1a precursor (CD1a antigen) (T-cell surface antigen T6/Leu-6) (hTa1 thymocyte antigen). [Source:Uniprot/SWISSPROT;Acc:P06126]
H3079C04	12479	ENSMUSG00000028076	ENSG00000158481	CD1C	T-cell surface glycoprotein CD1c precursor (CD1c antigen). [Source:Uniprot/SWISSPROT;Acc:P29017]
H3079C04	12479	ENSMUSG00000028076	ENSG00000158485	CD1B	T-cell surface glycoprotein CD1b precursor (CD1b antigen). [Source:Uniprot/SWISSPROT;Acc:P29016]
H3079C04	12479	ENSMUSG00000028076	ENSG00000158488	CD1E	T-cell surface glycoprotein CD1e precursor (CD1e antigen) (R2G1). [Source:Uniprot/SWISSPROT;Acc:P15812]
H3062G11	27214	ENSMUSG00000002297	ENSG00000006634	DBF4	activator of S phase kinase [Source:RefSeq_peptide;Acc:NP_006707]
H3034A10	18793	ENSMUSG00000046223	ENSG00000011422	PLAUR	Urokinase plasminogen activator surface receptor precursor (uPAR) (U- PAR) (Monocyte activation antigen Mo3) (CD87 antigen). [Source:Uniprot/SWISSPROT;Acc:Q03405]
H3013G10	11799	ENSMUSG00000017716	ENSG00000089685	NP_001012271.1	Baculoviral IAP repeat-containing protein 5 (Apoptosis inhibitor survivin) (Apoptosis inhibitor 4). [Source:Uniprot/SWISSPROT;Acc:O15392]
P866	20377	ENSMUSG00000031548	ENSG00000104332	SFRP1	Secreted frizzled-related protein 1 precursor (sFRP-1) (Frizzled- related protein 1) (FRP-1) (Secreted apoptosis-related protein 2) (SARP-2). [Source:Uniprot/SWISSPROT;Acc:Q8N474]
H3094A10	212377	ENSMUSG00000045751	ENSG00000146263	NP_940870.1
H3112C01	12826	ENSMUSG00000031502	ENSG00000187498	COL4A1	Collagen alpha-1(IV) chain precursor. [Source:Uniprot/SWISSPROT;Acc:P02462]
H3139A05	21973	ENSMUSG00000020914	ENSG00000131747	Q71UQ5_HUMAN	Topoisomerase II alpha (Fragment). [Source:Uniprot/SPTREMBL;Acc:Q71UQ5]
H3061H06	27214	ENSMUSG00000002297	ENSG00000006634	DBF4	activator of S phase kinase [Source:RefSeq_peptide;Acc:NP_006707]
H3016F08	69524	ENSMUSG00000001946	ENSG00000149564	ESAM	Endothelial cell-selective adhesion molecule precursor. [Source:Uniprot/SWISSPROT;Acc:Q96AP7]
T206	11770	ENSMUSG00000062515	ENSG00000170323	FABP4	Fatty acid-binding protein, adipocyte (AFABP) (Adipocyte lipid-binding protein) (ALBP) (A-FABP). [Source:Uniprot/SWISSPROT;Acc:P15090]
T316	18008	ENSMUSG00000004891	ENSG00000132688	NP_006608.1	Nestin. [Source:Uniprot/SWISSPROT;Acc:P48681]
H3006B07	19385	ENSMUSG00000005732	ENSG00000099901	RANBP1	Ran-specific GTPase-activating protein (Ran binding protein 1) (RanBP1). [Source:Uniprot/SWISSPROT;Acc:P43487]
H3015E01	78689	ENSMUSG00000021555	ENSG00000135040	Q9H703_HUMAN	corneal wound healing-related protein [Source:RefSeq_peptide;Acc:NP_078911]
H3015E01	105348	ENSMUSG00000021556	ENSG00000135052	GOLPH2	Golgi phosphoprotein 2 (Golgi membrane protein GP73). [Source:Uniprot/SWISSPROT;Acc:Q8NBJ4]
P154	22041	ENSMUSG00000032554	ENSG00000091513	TF	Serotransferrin precursor (Transferrin) (Siderophilin) (Beta-1-metal binding globulin). [Source:Uniprot/SWISSPROT;Acc:P02787]
H3045H04	17886	ENSMUSG00000022443	ENSG00000100345	Q9UMJ0_HUMAN	Myosin-9 (Myosin heavy chain, nonmuscle IIa) (Nonmuscle myosin heavy chain IIa) (NMMHC II-a) (NMMHC-IIA) (Cellular myosin heavy chain, type A) (Nonmuscle myosin heavy chain-A) (NMMHC-A). [Source:Uniprot/SWISSPROT;Acc:P35579]
H3080C11	16792	ENSMUSG00000028581	ENSG00000162511	LAPTM5	Lysosomal-associated multitransmembrane protein (Retinoic acid- inducible E3 protein) (HA1520). [Source:Uniprot/SWISSPROT;Acc:Q13571]
H3120C07	211770	ENSMUSG00000032501	ENSG00000173334	TRIB1	Tribbles homolog 1 (TRB-1) (SKIP1) (G-protein-coupled receptor induced protein 2) (GIG-2). [Source:Uniprot/SWISSPROT;Acc:Q96RU8]
H3142D06	30939	ENSMUSG00000020415	ENSG00000164611	PTTG1	Securin (Pituitary tumor-transforming protein 1) (Tumor transforming protein 1) (Esp1-associated protein) (hPTTG). [Source:Uniprot/SWISSPROT;Acc:O95997]
H3078A03	52150	ENSMUSG00000046410	ENSG00000099337	KCNK6	Potassium channel subfamily K member 6 (Inward rectifying potassium channel protein TWIK-2) (TWIK-originated similarity sequence). [Source:Uniprot/SWISSPROT;Acc:Q9Y257]
H3007C07	11433	ENSMUSG00000001348	ENSG00000102575	ACP5	Tartrate-resistant acid phosphatase type 5 precursor (EC 3.1.3.2) (TR- AP) (Tartrate-resistant acid ATPase) (TrATPase) (Acid phosphatase 5, tartrate resistant). [Source:Uniprot/SWISSPROT;Acc:P13686]
H3052F06	18613	ENSMUSG00000020717	ENSG00000198802	PECAM1	Platelet endothelial cell adhesion molecule precursor (PECAM-1) (CD31 antigen) (EndoCAM) (GPIIA'). [Source:Uniprot/SWISSPROT;Acc:P16284]
H3034F05	17474	ENSMUSG00000030144	ENSG00000166527	CLEC4D	C-type lectin domain family 4 member D (C-type lectin superfamily member 8) (C-type lectin-like receptor 6) (CLEC-6). [Source:Uniprot/SWISSPROT;Acc:Q8WXI8]
P373	17305	ENSMUSG00000018169	ENSG00000100060		Beta-1,3-N-acetylglucosaminyltransferase manic fringe (EC 2.4.1.222) (O-fucosylpeptide 3-beta-N-acetylglucosaminyltransferase). [Source:Uniprot/SWISSPROT;Acc:O00587]
H3024C07	15211	ENSMUSG00000025232	ENSG00000140495	HEXA	Beta-hexosaminidase alpha chain precursor (EC 3.2.1.52) (N-acetyl- beta-glucosaminidase) (Beta-N-acetylhexosaminidase) (Hexosaminidase A). [Source:Uniprot/SWISSPROT;Acc:P06865]
H3056F03	75909	ENSMUSG00000018171	ENSG00000062716	TMEM49	transmembrane protein 49 [Source:RefSeq_peptide;Acc:NP_112200]
H3146G02	12628	ENSMUSG00000026365	ENSG00000000971	CFH	Complement factor H precursor (H factor 1). [Source:Uniprot/SWISSPROT;Acc:P08603]
H3015G06	72736	ENSMUSG00000021072	ENSG00000139921	TXNDC	Thioredoxin domain-containing protein 1 precursor (Transmembrane Trx- related protein) (Thioredoxin-related transmembrane protein). [Source:Uniprot/SWISSPROT;Acc:Q9H3N1]
H3016F04	227674	ENSMUSG00000026806	ENSG00000125485	NP_619526.1	Probable ATP-dependent RNA helicase DDX31 (EC 3.6.1.-) (DEAD box protein 31) (Helicain). [Source:Uniprot/SWISSPROT;Acc:Q9H8H2]
H3024E04	12534	ENSMUSG00000019942	ENSG00000170312	NP_203698.1	Cell division control protein 2 homolog (EC 2.7.1.37) (p34 protein kinase) (Cyclin-dependent kinase 1) (CDK1). [Source:Uniprot/SWISSPROT;Acc:P06493]
H3144E04	52830	ENSMUSG00000028675	ENSG00000189266	PNRC2	Proline-rich nuclear receptor coactivator 2. [Source:Uniprot/SWISSPROT;Acc:Q9NPJ4]
H3144E04	52830	ENSMUSG00000028675	ENSG00000186258	PNRC2	Proline-rich nuclear receptor coactivator 2. [Source:Uniprot/SWISSPROT;Acc:Q9NPJ4]
P284	12447	ENSMUSG00000002068	ENSG00000105173	CCNE1	G1/S-specific cyclin-E1. [Source:Uniprot/SWISSPROT;Acc:P24864]
H3121G10	114128	ENSMUSG00000022257	ENSG00000104341	LAPTM4B	lysosomal associated transmembrane protein 4 beta [Source:RefSeq_peptide;Acc:NP_060877]
H3135G11	14130	ENSMUSG00000026656	ENSG00000143226	FCGR2A	Low affinity immunoglobulin gamma Fc region receptor II-a precursor (Fc-gamma RII-a) (FcRII-a) (IgG Fc receptor II-a) (Fc-gamma-RIIa) (CD32) (CDw32). [Source:Uniprot/SWISSPROT;Acc:P12318]
H3135G11	14130	ENSMUSG00000026656	ENSG00000072694	Q8NIA0_HUMAN	Low affinity immunoglobulin gamma Fc region receptor II-b precursor (Fc-gamma RII-b) (FcRII-b) (IgG Fc receptor II-b) (Fc-gamma-RIIb) (CD32 antigen) (CDw32). [Source:Uniprot/SWISSPROT;Acc:P31994]
H3135G11	14131	ENSMUSG00000059498	ENSG00000143226	FCGR2A	Low affinity immunoglobulin gamma Fc region receptor II-a precursor (Fc-gamma RII-a) (FcRII-a) (IgG Fc receptor II-a) (Fc-gamma-RIIa) (CD32) (CDw32). [Source:Uniprot/SWISSPROT;Acc:P12318]
H3017H10	16796	ENSMUSG00000038366	ENSG00000002834	LASP1	LIM and SH3 domain protein 1 (LASP-1) (MLN 50). [Source:Uniprot/SWISSPROT;Acc:Q14847]
H3113H12	17305	ENSMUSG00000018169	ENSG00000100060		Beta-1,3-N-acetylglucosaminyltransferase manic fringe (EC 2.4.1.222) (O-fucosylpeptide 3-beta-N-acetylglucosaminyltransferase). [Source:Uniprot/SWISSPROT;Acc:O00587]
H3003H12	117149	ENSMUSG00000032041	ENSG00000150455	TIRAP	Toll-interleukin 1 receptor domain-containing adapter protein (TIR domain-containing adapter protein) (MyD88 adapter-like protein) (Adaptor protein Wyatt). [Source:Uniprot/SWISSPROT;Acc:P58753]
P570	11307	ENSMUSG00000024030	ENSG00000160179	NP_997512.1	ATP-binding cassette sub-family G member 1 (White protein homolog) (ATP-binding cassette transporter 8). [Source:Uniprot/SWISSPROT;Acc:P45844]
H3114H12	12825	ENSMUSG00000026043	ENSG00000168542	Q6LBY7_HUMAN	Collagen alpha-1(III) chain precursor. [Source:Uniprot/SWISSPROT;Acc:P02461]
H3043F09	14793	ENSMUSG00000023505	ENSG00000111665	CDCA3	trigger of mitotic entry 1 [Source:RefSeq_peptide;Acc:NP_112589]
H3026G05	22027	ENSMUSG00000020048	ENSG00000166598	TRA1	Endoplasmin precursor (94 kDa glucose-regulated protein) (GRP94) (gp96 homolog) (Tumor rejection antigen 1). [Source:Uniprot/SWISSPROT;Acc:P14625]
H3011F11	20382	ENSMUSG00000034120	ENSG00000161547	SFRS2	Splicing factor, arginine/serine-rich 2 (Splicing factor SC35) (SC-35) (Splicing component, 35 kDa) (PR264 protein). [Source:Uniprot/SWISSPROT;Acc:Q01130]
H3058D09	14704	ENSMUSG00000040644	ENSG00000162188	GNG3	Guanine nucleotide-binding protein G(I)/G(S)/G(O) gamma-3 subunit. [Source:Uniprot/SWISSPROT;Acc:P63215]
H3043A09	16647	ENSMUSG00000018362	ENSG00000182481	KPNA2	Importin alpha-2 subunit (Karyopherin alpha-2 subunit) (SRP1-alpha) (RAG cohort protein 1). [Source:Uniprot/SWISSPROT;Acc:P52292]
H3043A09	16647	ENSMUSG00000018362	ENSG00000187836	KPNA2	Importin alpha-2 subunit (Karyopherin alpha-2 subunit) (SRP1-alpha) (RAG cohort protein 1). [Source:Uniprot/SWISSPROT;Acc:P52292]
H3043A09	16647	ENSMUSG00000066878	ENSG00000182481	KPNA2	Importin alpha-2 subunit (Karyopherin alpha-2 subunit) (SRP1-alpha) (RAG cohort protein 1). [Source:Uniprot/SWISSPROT;Acc:P52292]
H3043A09	16647	ENSMUSG00000066878	ENSG00000187836	KPNA2	Importin alpha-2 subunit (Karyopherin alpha-2 subunit) (SRP1-alpha) (RAG cohort protein 1). [Source:Uniprot/SWISSPROT;Acc:P52292]
H3043A09	16647	ENSMUSG00000069083	ENSG00000182481	KPNA2	Importin alpha-2 subunit (Karyopherin alpha-2 subunit) (SRP1-alpha) (RAG cohort protein 1). [Source:Uniprot/SWISSPROT;Acc:P52292]
H3043A09	16647	ENSMUSG00000069083	ENSG00000187836	KPNA2	Importin alpha-2 subunit (Karyopherin alpha-2 subunit) (SRP1-alpha) (RAG cohort protein 1). [Source:Uniprot/SWISSPROT;Acc:P52292]
H3007E05	11535	ENSMUSG00000030790	ENSG00000148926	ADM	ADM precursor [Contains: Adrenomedullin (AM); Proadrenomedullin N-20 terminal peptide (ProAM-N20) (ProAM N-terminal 20 peptide) (PAMP)]. [Source:Uniprot/SWISSPROT;Acc:P35318]
H3054F05	17105	ENSMUSG00000069516	ENSG00000090382	LYZ	Lysozyme C precursor (EC 3.2.1.17) (1,4-beta-N-acetylmuramidase C). [Source:Uniprot/SWISSPROT;Acc:P61626]
H3005F11	18475	ENSMUSG00000003131	ENSG00000168092	PAFAH1B2	Platelet-activating factor acetylhydrolase IB beta subunit (EC 3.1.1.47) (PAF acetylhydrolase 30 kDa subunit) (PAF-AH 30 kDa subunit) (PAF-AH beta subunit) (PAFAH beta subunit). [Source:Uniprot/SWISSPROT;Acc:P68402]
H3146D04	17692	ENSMUSG00000031358	ENSG00000005302	NP_523352.1	Male-specific lethal 3-like 1 (MSL3-like 1) (Male-specific lethal-3 homolog 1). [Source:Uniprot/SWISSPROT;Acc:Q8N5Y2]
H3158D11	17390	ENSMUSG00000031740	ENSG00000087245	MMP2	72 kDa type IV collagenase precursor (EC 3.4.24.24) (72 kDa gelatinase) (Matrix metalloproteinase-2) (MMP-2) (Gelatinase A) (TBE- 1). [Source:Uniprot/SWISSPROT;Acc:P08253]
H3016E03	12562	ENSMUSG00000031871	ENSG00000179776	CDH5	Vascular endothelial-cadherin precursor (VE-cadherin) (Cadherin-5) (7B4 antigen) (CD144 antigen). [Source:Uniprot/SWISSPROT;Acc:P33151]
H3122G06	18186	ENSMUSG00000025810	ENSG00000099250	NP_001019800.1	Neuropilin-1 precursor (Vascular endothelial cell growth factor 165 receptor) (CD304 antigen). [Source:Uniprot/SWISSPROT;Acc:O14786]
H3030E10	13030	ENSMUSG00000021939	ENSG00000164733	CTSB	Cathepsin B precursor (EC 3.4.22.1) (Cathepsin B1) (APP secretase) (APPS) [Contains: Cathepsin B light chain; Cathepsin B heavy chain]. [Source:Uniprot/SWISSPROT;Acc:P07858]
H3116F09	22627	ENSMUSG00000020849	ENSG00000108953	YWHAE	14-3-3 protein epsilon (14-3-3E). [Source:Uniprot/SWISSPROT;Acc:P62258]
H3138H09	13033	ENSMUSG00000007891	ENSG00000117984	CTSD	Cathepsin D precursor (EC 3.4.23.5) [Contains: Cathepsin D light chain; Cathepsin D heavy chain]. [Source:Uniprot/SWISSPROT;Acc:P07339]
H3143A02	19241	ENSMUSG00000049775	ENSG00000188364	TMSB4X	Thymosin beta-4 (T beta 4) (Fx) [Contains: Hematopoietic system regulatory peptide (Seraspenide)]. [Source:Uniprot/SWISSPROT;Acc:P62328]
H3117C02	108907	ENSMUSG00000027306	ENSG00000137804	NUSAP1	nucleolar and spindle associated protein 1 isoform 2 [Source:RefSeq_peptide;Acc:NP_060924]
H3008H06	13033	ENSMUSG00000007891	ENSG00000117984	CTSD	Cathepsin D precursor (EC 3.4.23.5) [Contains: Cathepsin D light chain; Cathepsin D heavy chain]. [Source:Uniprot/SWISSPROT;Acc:P07339]
T144	20308	ENSMUSG00000019122	ENSG00000167236	CCL23	Small inducible cytokine A23 precursor (CCL23) (Macrophage inflammatory protein 3) (MIP-3) (Myeloid progenitor inhibitory factor 1) (MPIF-1) (CK-beta-8) (CKB-8) [Contains: CCL23(19-99); CCL23(22-99); CCL23(27-99); CCL23(30-99)]. [Source:Uniprot/SWISSPROT;Acc:P55773]
H3053G10	13030	ENSMUSG00000021939	ENSG00000164733	CTSB	Cathepsin B precursor (EC 3.4.22.1) (Cathepsin B1) (APP secretase) (APPS) [Contains: Cathepsin B light chain; Cathepsin B heavy chain]. [Source:Uniprot/SWISSPROT;Acc:P07858]
P163	22351	ENSMUSG00000038775	ENSG00000136059		Villin-like protein. [Source:Uniprot/SWISSPROT;Acc:O15195]
H3131D05	53945	ENSMUSG00000025993	ENSG00000138449	SLC40A1	Solute carrier family 40 member 1 (Ferroportin-1) (Iron-regulated transporter 1). [Source:Uniprot/SWISSPROT;Acc:Q9NP59]
P709	16952	ENSMUSG00000024659	ENSG00000135046	ANXA1	Annexin A1 (Annexin I) (Lipocortin I) (Calpactin II) (Chromobindin-9) (p35) (Phospholipase A2 inhibitory protein). [Source:Uniprot/SWISSPROT;Acc:P04083]
H3127D03	12111	ENSMUSG00000031375	ENSG00000182492	BGN	Biglycan precursor (Bone/cartilage proteoglycan I) (PG-S1). [Source:Uniprot/SWISSPROT;Acc:P21810]
H3052E06	15379	ENSMUSG00000043013	ENSG00000169856	ONECUT1	Hepatocyte nuclear factor 6 (HNF-6) (One cut domain family member 1). [Source:Uniprot/SWISSPROT;Acc:Q9UBC0]
P542	12843	ENSMUSG00000029661	ENSG00000164692	COL1A2	Collagen alpha-2(I) chain precursor. [Source:Uniprot/SWISSPROT;Acc:P08123]
H3009E11	12702	ENSMUSG00000053113	ENSG00000184557	SOCS3	Suppressor of cytokine signaling 3 (SOCS-3) (Cytokine-inducible SH2 protein 3) (CIS-3) (STAT-induced STAT inhibitor 3) (SSI-3). [Source:Uniprot/SWISSPROT;Acc:O14543]
H3017E04	64138	ENSMUSG00000016256	ENSG00000101160	CTSZ	Cathepsin Z precursor (EC 3.4.22.-) (Cathepsin X) (Cathepsin P). [Source:Uniprot/SWISSPROT;Acc:Q9UBR2]
H3096G05	232400	ENSMUSG00000047228	ENSG00000186611	Q86X61_HUMAN	OVOS2 protein. [Source:Uniprot/SPTREMBL;Acc:Q86X61]
H3096G05	232400	ENSMUSG00000047228	ENSG00000139088
H3031F11	13204	ENSMUSG00000029169	ENSG00000109606	DHX15	Putative pre-mRNA splicing factor ATP-dependent RNA helicase DHX15 (EC 3.6.1.-) (DEAH box protein 15) (ATP-dependent RNA helicase #46). [Source:Uniprot/SWISSPROT;Acc:O43143]
H3144F06	11520	ENSMUSG00000028494	ENSG00000147872	ADFP	Adipophilin (Adipose differentiation-related protein) (ADRP). [Source:Uniprot/SWISSPROT;Acc:Q99541]
H3028E03	320951	ENSMUSG00000023452	ENSG00000100141	NP_055153.1	phosphatidylserine decarboxylase [Source:RefSeq_peptide;Acc:NP_055153]
H3040F11	65972	ENSMUSG00000031838	ENSG00000105648	IFI30	Gamma-interferon inducible lysosomal thiol reductase precursor (Gamma- interferon-inducible protein IP-30). [Source:Uniprot/SWISSPROT;Acc:P13284]
P032	18301	ENSMUSG00000009687	ENSG00000089327	FXYD5	FXYD domain-containing ion transport regulator 5 precursor (Dysadherin). [Source:Uniprot/SWISSPROT;Acc:Q96DB9]
H3013H11	19385	ENSMUSG00000005732	ENSG00000099901	RANBP1	Ran-specific GTPase-activating protein (Ran binding protein 1) (RanBP1). [Source:Uniprot/SWISSPROT;Acc:P43487]
H3031F09	72567	ENSMUSG00000037608	ENSG00000029363	BCLAF1	Bcl-2-associated transcription factor 1 (Btf). [Source:Uniprot/SWISSPROT;Acc:Q9NYF8]
P624	13032	ENSMUSG00000030560	ENSG00000109861	NP_680475.1	Dipeptidyl-peptidase I precursor (EC 3.4.14.1) (DPP-I) (DPPI) (Cathepsin C) (Cathepsin J) (Dipeptidyl transferase) [Contains: Dipeptidyl-peptidase I exclusion domain chain; Dipeptidyl-peptidase I heavy chain; Dipeptidyl-peptidase I light chain]. [Source:Uniprot/SWISSPROT;Acc:P53634]
H3116A11	66494	ENSMUSG00000021486	ENSG00000169230	PX19_HUMAN	Px19-like protein (25 kDa protein of relevant evolutionary and lymphoid interest) (PRELI). [Source:Uniprot/SWISSPROT;Acc:Q9Y255]
H3078A05	67803	ENSMUSG00000040699	ENSG00000136490	NP_085053.1
H3029C09	63985	ENSMUSG00000062014	ENSG00000197045		Glia maturation factor beta (GMF-beta). [Source:Uniprot/SWISSPROT;Acc:P60983]
H3116G07	56496	ENSMUSG00000067377	ENSG00000000003	TSPAN6	Tetraspanin-6 (Tspan-6) (Transmembrane 4 superfamily member 6) (T245 protein) (Tetraspanin TM4-D) (A15 homolog). [Source:Uniprot/SWISSPROT;Acc:O43657]
"stroma down"
mm17k_clone	entrez_gene	ensembl_mouse_gene	ensembl_human_gene	gene_symbol	gene_description
H3154H04	11804	ENSMUSG00000031996	ENSG00000084234	APLP2	Amyloid-like protein 2 precursor (Amyloid protein homolog) (APPH) (CDEI box-binding protein) (CDEBP). [Source:Uniprot/SWISSPROT;Acc:Q06481]
T011	18604	ENSMUSG00000038967	ENSG00000005882	PDK2	[Pyruvate dehydrogenase [lipoamide]] kinase isozyme 2, mitochondrial precursor (EC 2.7.1.99) (Pyruvate dehydrogenase kinase isoform 2). [Source:Uniprot/SWISSPROT;Acc:Q15119]
H3132D09	235441	ENSMUSG00000032376	ENSG00000140455	USP3	Ubiquitin carboxyl-terminal hydrolase 3 (EC 3.1.2.15) (Ubiquitin thiolesterase 3) (Ubiquitin-specific processing protease 3) (Deubiquitinating enzyme 3). [Source:Uniprot/SWISSPROT;Acc:Q9Y6I4]
H3124H03	66827	ENSMUSG00000041278	ENSG00000113312	TTC1	Tetratricopeptide repeat protein 1 (TPR repeat protein 1). [Source:Uniprot/SWISSPROT;Acc:Q99614]
H3009H11	74132	ENSMUSG00000029634	ENSG00000127870	RNF6	RING finger protein 6 (RING-H2 protein). [Source:Uniprot/SWISSPROT;Acc:Q9Y252]
H3012F03	109801	ENSMUSG00000024026	ENSG00000124767	GLO1	Lactoylglutathione lyase (EC 4.4.1.5) (Methylglyoxalase) (Aldoketomutase) (Glyoxalase I) (Glx I) (Ketone-aldehyde mutase) (S-D- lactoylglutathione methylglyoxal lyase). [Source:Uniprot/SWISSPROT;Acc:Q04760]
H3012F03	109801	ENSMUSG00000035796	ENSG00000124767	GLO1	Lactoylglutathione lyase (EC 4.4.1.5) (Methylglyoxalase) (Aldoketomutase) (Glyoxalase I) (Glx I) (Ketone-aldehyde mutase) (S-D- lactoylglutathione methylglyoxal lyase). [Source:Uniprot/SWISSPROT;Acc:Q04760]
H3096A11	29811	ENSMUSG00000004558	ENSG00000165795	NP_963294.1	NDRG2 protein (Syld709613 protein). [Source:Uniprot/SWISSPROT;Acc:Q9UN36]
H3110G03	68943	ENSMUSG00000028756	ENSG00000158828	PINK1	Serine/threonine-protein kinase PINK1, mitochondrial precursor (EC 2.7.1.37) (PTEN-induced putative kinase protein 1) (BRPK). [Source:Uniprot/SWISSPROT;Acc:Q9BXM7]
H3104F08	13353	ENSMUSG00000003531	ENSG00000183628	DGCR6	DGCR6 protein (DiGeorge syndrome critical region 6). [Source:Uniprot/SWISSPROT;Acc:Q14129]
H3104F08	13353	ENSMUSG00000003531	ENSG00000128185	DGCR6L	DGCR6L protein (DiGeorge syndrome critical region 6-like protein). [Source:Uniprot/SWISSPROT;Acc:Q9BY27]
H3043B09	72584	ENSMUSG00000031095	ENSG00000158290	CUL4B	Cullin-4B (CUL-4B). [Source:Uniprot/SWISSPROT;Acc:Q13620]
H3146A02	57915	ENSMUSG00000029174	ENSG00000065882	TBC1D1	TBC1 domain family member 1. [Source:Uniprot/SWISSPROT;Acc:Q86TI0]
H3155C02	66594	ENSMUSG00000020163	ENSG00000127540	UQCR	Ubiquinol-cytochrome c reductase complex 6.4 kDa protein (EC 1.10.2.2) (Complex III subunit XI). [Source:Uniprot/SWISSPROT;Acc:O14957]
H3002G01	16776	ENSMUSG00000015647	ENSG00000130702	LAMA5	Laminin alpha-5 chain precursor. [Source:Uniprot/SWISSPROT;Acc:O15230]
P305	20250	ENSMUSG00000025203	ENSG00000099194	SCD	Acyl-CoA desaturase (EC 1.14.19.1) (Stearoyl-CoA desaturase) (Fatty acid desaturase) (Delta(9)-desaturase). [Source:Uniprot/SWISSPROT;Acc:O00767]
H3032C09	21762	ENSMUSG00000006998	ENSG00000175166	PSMD2	26S proteasome non-ATPase regulatory subunit 2 (26S proteasome regulatory subunit RPN1) (26S proteasome regulatory subunit S2) (26S proteasome subunit p97) (Tumor necrosis factor type 1 receptor associated protein 2) (55.11 protein). [Source:Uniprot/SWISSPROT;Acc:Q13200]
H3094B09	208795	ENSMUSG00000026519	ENSG00000196187	TMEM63A	transmembrane protein 63A [Source:RefSeq_peptide;Acc:NP_055513]
H3099E09	78255	ENSMUSG00000026594	ENSG00000116191	RALGPS2	Ral GEF with PH domain and SH3 binding motif 2 isoform 2 [Source:RefSeq_peptide;Acc:NP_689876]
H3155E04	17995	ENSMUSG00000037916	ENSG00000167792	NDUFV1	NADH-ubiquinone oxidoreductase 51 kDa subunit, mitochondrial precursor (EC 1.6.5.3) (EC 1.6.99.3) (Complex I-51KD) (CI-51KD) (NADH dehydrogenase flavoprotein 1). [Source:Uniprot/SWISSPROT;Acc:P49821]
H3106C06	14677	ENSMUSG00000000001	ENSG00000065135	GNAI3	Guanine nucleotide-binding protein G(k), alpha subunit (G(i) alpha-3). [Source:Uniprot/SWISSPROT;Acc:P08754]
H3149G11	277010	ENSMUSG00000044345	ENSG00000155254	MARVELD1	MARVEL domain containing 1 [Source:RefSeq_peptide;Acc:NP_113672]
H3049H05	27494	ENSMUSG00000041688	ENSG00000126016	AMOT	Angiomotin. [Source:Uniprot/SWISSPROT;Acc:Q4VCS5]
H3137A01	24086	ENSMUSG00000020694	ENSG00000146872		Serine/threonine-protein kinase tousled-like 2 (EC 2.7.1.37) (Tousled- like kinase 2) (PKU-alpha). [Source:Uniprot/SWISSPROT;Acc:Q86UE8]
H3121H04	64934	ENSMUSG00000020430	ENSG00000100029		Pescadillo homolog 1. [Source:Uniprot/SWISSPROT;Acc:O00541]
P429	14055	ENSMUSG00000006920	ENSG00000108799	EZH1	Enhancer of zeste homolog 1 (ENX-2). [Source:Uniprot/SWISSPROT;Acc:Q92800]
H3012H06	98193	ENSMUSG00000026554	ENSG00000132716	WDR42A	H326 [Source:RefSeq_peptide;Acc:NP_056541]
H3140D01	108058	ENSMUSG00000053819	ENSG00000145349	CAMK2D	Calcium/calmodulin-dependent protein kinase type II delta chain (EC 2.7.1.123) (CaM-kinase II delta chain) (CaM kinase II delta subunit) (CaMK-II delta subunit). [Source:Uniprot/SWISSPROT;Acc:Q13557]
H3131F10	76491	ENSMUSG00000042073	ENSG00000114779		CCG1-interacting factor B. [Source:Uniprot/SWISSPROT;Acc:Q96IU4]
H3003H11	98766	ENSMUSG00000036352	ENSG00000130560	UBADC1	ubiquitin associated domain containing 1 [Source:RefSeq_peptide;Acc:NP_057256]
H3141H08	74148	ENSMUSG00000020741	ENSG00000132361	KIAA0664	Putative eukaryotic translation initiation factor 3 subunit (eIF-3). [Source:Uniprot/SWISSPROT;Acc:O75153]
H3098A08	75406	ENSMUSG00000020153	ENSG00000115286	Q9H3K5_HUMAN	NADH-ubiquinone oxidoreductase 20 kDa subunit, mitochondrial precursor (EC 1.6.5.3) (EC 1.6.99.3) (Complex I-20KD) (CI-20KD) (PSST subunit). [Source:Uniprot/SWISSPROT;Acc:O75251]
H3057B11	21987	ENSMUSG00000000296	ENSG00000111907	NM_001003397.1	Tumor protein D53 (hD53) (Tumor protein D52-like 1). [Source:Uniprot/SWISSPROT;Acc:Q16890]
H3085C12	66270	ENSMUSG00000022270	ENSG00000154153	NP_061873.2
H3122E03	56431	ENSMUSG00000015932	ENSG00000125868	DSTN	Destrin (Actin-depolymerizing factor) (ADF). [Source:Uniprot/SWISSPROT;Acc:P60981]
H3058E05	56249	ENSMUSG00000015971	ENSG00000113812	Q8N566_HUMAN	Actin-related protein 8. [Source:Uniprot/SWISSPROT;Acc:Q9H981]
H3042E07	219140	ENSMUSG00000021990	ENSG00000182957	NP_848635.2
H3117G06	110078	ENSMUSG00000033059	ENSG00000100994	PYGB	Glycogen phosphorylase, brain form (EC 2.4.1.1). [Source:Uniprot/SWISSPROT;Acc:P11216]
H3128G04	16832	ENSMUSG00000030246	ENSG00000111716	LDHB	L-lactate dehydrogenase B chain (EC 1.1.1.27) (LDH-B) (LDH heart subunit) (LDH-H). [Source:Uniprot/SWISSPROT;Acc:P07195]
H3086F06	52717	ENSMUSG00000020107	ENSG00000166295	CJ104_HUMAN
H3117B07	18007	ENSMUSG00000032340	ENSG00000067141		Neogenin precursor. [Source:Uniprot/SWISSPROT;Acc:Q92859]
H3039F05	18242	ENSMUSG00000030934	ENSG00000065154	OAT	Ornithine aminotransferase, mitochondrial precursor (EC 2.6.1.13) (Ornithine--oxo-acid aminotransferase) [Contains: Ornithine aminotransferase, hepatic form; Ornithine aminotransferase, renal form]. [Source:Uniprot/SWISSPROT;Acc:P04181]
H3111A09	232664	ENSMUSG00000029769	ENSG00000128596	NP_073579.2
H3123B02	68833	ENSMUSG00000026078	ENSG00000115539	PDCL3	Phosducin-like protein 3 (Viral IAP-associated factor 1) (VIAF-1) (HTPHLP). [Source:Uniprot/SWISSPROT;Acc:Q9H2J4]
H3015C11	74252	ENSMUSG00000027599	ENSG00000104442	ARMC1	armadillo repeat-containing protein [Source:RefSeq_peptide;Acc:NP_060590]
T053	15107	ENSMUSG00000027984	ENSG00000138796	HADHSC	Short chain 3-hydroxyacyl-CoA dehydrogenase, mitochondrial precursor (EC 1.1.1.35) (HCDH) (Medium and short chain L-3-hydroxyacyl-coenzyme A dehydrogenase). [Source:Uniprot/SWISSPROT;Acc:Q16836]
H3117A01	12297	ENSMUSG00000003352	ENSG00000167535	CACNB3	Voltage-dependent L-type calcium channel beta-3 subunit (CAB3) (Calcium channel, voltage-dependent, beta 3 subunit). [Source:Uniprot/SWISSPROT;Acc:P54284]
H3153B10	229663	ENSMUSG00000068823	ENSG00000009307	NP_009089.4	Cold shock domain protein E1 (UNR protein) (N-ras upstream gene protein). [Source:Uniprot/SWISSPROT;Acc:O75534]
H3041A02	67273	ENSMUSG00000026260	ENSG00000130414	NDUFA10	NADH-ubiquinone oxidoreductase 42 kDa subunit, mitochondrial precursor (EC 1.6.5.3) (EC 1.6.99.3) (Complex I-42KD) (CI-42KD). [Source:Uniprot/SWISSPROT;Acc:O95299]
H3147B05	74255	ENSMUSG00000028409	ENSG00000122692	SMU1	smu-1 suppressor of mec-8 and unc-52 homolog [Source:RefSeq_peptide;Acc:NP_060695]
P465	14732	ENSMUSG00000024978	ENSG00000119927	Q6ZMG4_HUMAN	Glycerol-3-phosphate acyltransferase, mitochondrial precursor (EC 2.3.1.15) (GPAT). [Source:Uniprot/SWISSPROT;Acc:Q9HCL2]
H3027F05	245631	ENSMUSG00000042515	ENSG00000157502	MUM1L1	melanoma associated antigen (mutated) 1-like 1 [Source:RefSeq_peptide;Acc:NP_689636]
H3011G11	21881	ENSMUSG00000021957	ENSG00000163931	TKT	Transketolase (EC 2.2.1.1) (TK). [Source:Uniprot/SWISSPROT;Acc:P29401]
H3130B04	66257	ENSMUSG00000032606	ENSG00000145029	NICN1	Nicolin-1 (NPCEDRG). [Source:Uniprot/SWISSPROT;Acc:Q9BSH3]
P751	19309	ENSMUSG00000032648	ENSG00000068976	PYGM	Glycogen phosphorylase, muscle form (EC 2.4.1.1) (Myophosphorylase). [Source:Uniprot/SWISSPROT;Acc:P11217]
H3120H11	278304	ENSMUSG00000014198	ENSG00000187595	NP_001013646.1
H3158E05	76510	ENSMUSG00000047921	ENSG00000167632	NP_113654.3	NIK and IKK(beta) binding protein [Source:RefSeq_peptide;Acc:NP_113654]
H3006D04	12767	ENSMUSG00000045382	ENSG00000121966	CXCR4	C-X-C chemokine receptor type 4 (CXC-R4) (CXCR-4) (Stromal cell- derived factor 1 receptor) (SDF-1 receptor) (Fusin) (Leukocyte-derived seven transmembrane domain receptor) (LESTR) (LCR1) (FB22) (NPYRL) (HM89) (CD184 antigen). [Source:Uniprot/SWISSPROT;Acc:P61073]
H3120B07	227753	ENSMUSG00000026879	ENSG00000148180	GSN	Gelsolin precursor (Actin-depolymerizing factor) (ADF) (Brevin) (AGEL). [Source:Uniprot/SWISSPROT;Acc:P06396]
H3143G02	67707	ENSMUSG00000019710	ENSG00000143314	MRPL24	mitochondrial ribosomal protein L24 [Source:RefSeq_peptide;Acc:NP_663781]
H3017C11	57785	ENSMUSG00000032892	ENSG00000108961	Q9P001_HUMAN	RAN guanine nucleotide release factor [Source:RefSeq_peptide;Acc:NP_057576]
H3016F03	21856	ENSMUSG00000002949	ENSG00000104980	TIMM44	Import inner membrane translocase subunit TIM44, mitochondrial precursor. [Source:Uniprot/SWISSPROT;Acc:O43615]
H3129A04	17237	ENSMUSG00000022517	ENSG00000102858	MGRN1	mahogunin, ring finger 1 [Source:RefSeq_peptide;Acc:NP_056061]
H3112D07	56405	ENSMUSG00000018648	ENSG00000161326	DUSP14	Dual specificity protein phosphatase 14 (EC 3.1.3.48) (EC 3.1.3.16) (Mitogen-activated protein kinase phosphatase 6) (MAP kinase phosphatase 6) (MKP-6) (MKP-1-like protein tyrosine phosphatase) (MKP- L). [Source:Uniprot/SWISSPROT;Acc:O95147]
H3109E10	20390	ENSMUSG00000021795	ENSG00000133661	SFTPD	Pulmonary surfactant-associated protein D precursor (SP-D) (PSP-D). [Source:Uniprot/SWISSPROT;Acc:P35247]
H3099G10	56451	ENSMUSG00000052738	ENSG00000163541	SUCLG1	Succinyl-CoA ligase [GDP-forming] alpha-chain, mitochondrial precursor (EC 6.2.1.4) (Succinyl-CoA synthetase, alpha chain) (SCS-alpha). [Source:Uniprot/SWISSPROT;Acc:P53597]
H3053C04	11640	ENSMUSG00000018428	ENSG00000121057	AKAP1	A kinase anchor protein 1, mitochondrial precursor (Protein kinase A anchoring protein 1) (PRKA1) (A-kinase anchor protein 149 kDa) (AKAP 149) (Dual specificity A-kinase anchoring protein 1) (D-AKAP-1) (Spermatid A-kinase anchor protein 84) (S-AKAP84). [Source:Uniprot/SWISSPROT;Acc:Q92667]
H3159F12	18642	ENSMUSG00000033065	ENSG00000152556	PFKM	6-phosphofructokinase, muscle type (EC 2.7.1.11) (Phosphofructokinase 1) (Phosphohexokinase) (Phosphofructo-1-kinase isozyme A) (PFK-A) (Phosphofructokinase-M). [Source:Uniprot/SWISSPROT;Acc:P08237]
H3132E12	75914	ENSMUSG00000033769	ENSG00000144036	SEC15L2	Exocyst complex component Sec15B. [Source:Uniprot/SWISSPROT;Acc:Q9Y2D4]
H3089C12	53310	ENSMUSG00000000881	ENSG00000082458	DLG3	Presynaptic protein SAP102 (Synapse-associated protein 102) (Neuroendocrine-DLG) (NE-DLG) (Discs large homolog 3). [Source:Uniprot/SWISSPROT;Acc:Q92796]
H3145A11	218294	ENSMUSG00000033102	ENSG00000178834	CDC14C	CDC14C protein (Fragment). [Source:Uniprot/SPTREMBL;Acc:Q8NCT2]
H3145A11	218294	ENSMUSG00000033102	ENSG00000081377	CDC14B	Dual specificity protein phosphatase CDC14B (EC 3.1.3.48) (EC 3.1.3.16) (CDC14 cell division cycle 14 homolog B). [Source:Uniprot/SWISSPROT;Acc:O60729]
H3082E06	67399	ENSMUSG00000021493	ENSG00000196923		PDZ and LIM domain protein 7 (LIM mineralization protein) (LMP) (Protein enigma). [Source:Uniprot/SWISSPROT;Acc:Q9NR12]
H3079C10	105859	ENSMUSG00000042109	ENSG00000172346	Q99779_HUMAN	Cold shock domain protein C2 (RNA-binding protein PIPPin). [Source:Uniprot/SWISSPROT;Acc:Q9Y534]
H3009E03	22350	ENSMUSG00000052397	ENSG00000092820	VIL2	Ezrin (p81) (Cytovillin) (Villin-2). [Source:Uniprot/SWISSPROT;Acc:P15311]
H3010D05	67898	ENSMUSG00000028779	ENSG00000162517	PEF1	penta-EF hand domain containing 1 [Source:RefSeq_peptide;Acc:NP_036524]
H3122E05	20528	ENSMUSG00000018566	ENSG00000181856	SLC2A4	Solute carrier family 2, facilitated glucose transporter member 4 (Glucose transporter type 4, insulin-responsive). [Source:Uniprot/SWISSPROT;Acc:P14672]
H3079D02	69821	ENSMUSG00000026273	ENSG00000122085	MTERFD2	MTERF domain containing 2 [Source:RefSeq_peptide;Acc:NP_872307]
H3149C04	215445	ENSMUSG00000037098	ENSG00000090565		Rab11 family-interacting protein 3 (Rab11-FIP3) (EF hands-containing Rab-interacting protein) (Eferin). [Source:Uniprot/SWISSPROT;Acc:O75154]
H3036E06	227683	ENSMUSG00000026798	ENSG00000167113	COQ4	Ubiquinone biosynthesis protein COQ4 homolog (Coenzyme Q biosynthesis protein 4 homolog). [Source:Uniprot/SWISSPROT;Acc:Q9Y3A0]
T365	50915	ENSMUSG00000026888	ENSG00000115290	GRB14	Growth factor receptor-bound protein 14 (GRB14 adapter protein). [Source:Uniprot/SWISSPROT;Acc:Q14449]
H3140D06	12335	ENSMUSG00000062646	ENSG00000092529	NP_997630.1	Calpain-3 (EC 3.4.22.-) (Calpain L3) (Calpain p94) (Calcium-activated neutral proteinase 3) (CANP 3) (Muscle-specific calcium-activated neutral protease 3) (nCL-1). [Source:Uniprot/SWISSPROT;Acc:P20807]
H3032A03	68652	ENSMUSG00000015755	ENSG00000055208	MAP3K7IP2	mitogen-activated protein kinase kinase kinase 7 interacting protein 2 isoform 1 [Source:RefSeq_peptide;Acc:NP_055908]
T344	19309	ENSMUSG00000032648	ENSG00000068976	PYGM	Glycogen phosphorylase, muscle form (EC 2.4.1.1) (Myophosphorylase). [Source:Uniprot/SWISSPROT;Acc:P11217]
H3144A02	107734	ENSMUSG00000026087	ENSG00000185414	MRPL30	mitochondrial ribosomal protein L30 isoform a [Source:RefSeq_peptide;Acc:NP_660214]
H3088C05	19042	ENSMUSG00000021096	ENSG00000100614	NP_808820.1	Protein phosphatase 2C isoform alpha (EC 3.1.3.16) (PP2C-alpha) (IA) (Protein phosphatase 1A). [Source:Uniprot/SWISSPROT;Acc:P35813]
H3123F02	64930	ENSMUSG00000026812	ENSG00000165699	TSC1	Hamartin (Tuberous sclerosis 1 protein). [Source:Uniprot/SWISSPROT;Acc:Q92574]
H3157A07	67426	ENSMUSG00000026489	ENSG00000163050	CABC1	Chaperone-activity of bc1 complex-like, mitochondrial precursor (Chaperone-ABC1-like). [Source:Uniprot/SWISSPROT;Acc:Q8NI60]
H3005B05	108958	ENSMUSG00000026858	ENSG00000148343	Q8TEJ6_HUMAN
H3027B12	69727	ENSMUSG00000054814	ENSG00000109189	USP46	Ubiquitin carboxyl-terminal hydrolase 46 (EC 3.1.2.15) (Ubiquitin thiolesterase 46) (Ubiquitin-specific processing protease 46) (Deubiquitinating enzyme 46). [Source:Uniprot/SWISSPROT;Acc:P62068]
H3053G11	218978	ENSMUSG00000037526	ENSG00000126775	KIAA0831
H3117F06	245688	ENSMUSG00000031353	ENSG00000102054	RBBP7	Histone acetyltransferase type B subunit 2 (Retinoblastoma binding protein P46) (Retinoblastoma-binding protein 7) (RBBP-7). [Source:Uniprot/SWISSPROT;Acc:Q16576]
H3109F07	11938	ENSMUSG00000029467	ENSG00000174437	NP_001672.1	Sarcoplasmic/endoplasmic reticulum calcium ATPase 2 (EC 3.6.3.8) (Calcium pump 2) (SERCA2) (SR Ca(2+)-ATPase 2) (Calcium-transporting ATPase sarcoplasmic reticulum type, slow twitch skeletal muscle isoform) (Endoplasmic reticulum class 1/2 Ca(2+) ATPase). [Source:Uniprot/SWISSPROT;Acc:P16615]
H3036E12	56212	ENSMUSG00000049332	ENSG00000177105	RHOG	Rho-related GTP-binding protein RhoG. [Source:Uniprot/SWISSPROT;Acc:P84095]
H3036E12	233575	ENSMUSG00000030990	ENSG00000148985	NP_055304.1	FGF receptor activating protein 1 [Source:RefSeq_peptide;Acc:NP_055304]
H3147E02	11702	ENSMUSG00000060096	ENSG00000123505	AMD1	S-adenosylmethionine decarboxylase proenzyme (EC 4.1.1.50) (AdoMetDC) (SamDC) [Contains: S-adenosylmethionine decarboxylase alpha chain; S- adenosylmethionine decarboxylase beta chain]. [Source:Uniprot/SWISSPROT;Acc:P17707]
H3054E06	16650	ENSMUSG00000003731	ENSG00000025800	KPNA6	Importin alpha-7 subunit (Karyopherin alpha-6). [Source:Uniprot/SWISSPROT;Acc:O60684]
H3156D01	76824	ENSMUSG00000046671	ENSG00000117640	FAM54B
H3021B04	19027	ENSMUSG00000020570	ENSG00000008282	SYPL1	Synaptophysin-like protein (Pantophysin). [Source:Uniprot/SWISSPROT;Acc:Q16563]
T020	15929	ENSMUSG00000002010	ENSG00000067829	IDH3G	Isocitrate dehydrogenase [NAD] subunit gamma, mitochondrial precursor (EC 1.1.1.41) (Isocitric dehydrogenase) (NAD(+)-specific ICDH). [Source:Uniprot/SWISSPROT;Acc:P51553]
H3100C02	246293	ENSMUSG00000029312	ENSG00000145332	KLHL8	Kelch-like protein 8. [Source:Uniprot/SWISSPROT;Acc:Q9P2G9]
H3021F03	28185	ENSMUSG00000022752	ENSG00000154174	TOMM70A	Mitochondrial precursor proteins import receptor (Translocase of outer membrane TOM70). [Source:Uniprot/SWISSPROT;Acc:O94826]
H3135G05	56392	ENSMUSG00000024976	ENSG00000108061	SHOC2	Leucine-rich repeat protein SHOC-2 (Ras-binding protein Sur-8). [Source:Uniprot/SWISSPROT;Acc:Q9UQ13]
H3007E10	12709	ENSMUSG00000001270	ENSG00000166165	CKB	Creatine kinase B-type (EC 2.7.3.2) (Creatine kinase, B chain) (B-CK). [Source:Uniprot/SWISSPROT;Acc:P12277]
H3123H05	209456	ENSMUSG00000026510	ENSG00000143514	NP_005417.1	Apoptosis stimulating of p53 protein 2 (Tumor suppressor p53-binding protein 2) (p53-binding protein 2) (53BP2) (Bcl2-binding protein) (Bbp). [Source:Uniprot/SWISSPROT;Acc:Q13625]
T168	18706	ENSMUSG00000027665	ENSG00000121879	PIK3CA	Phosphatidylinositol-4,5-bisphosphate 3-kinase catalytic subunit alpha isoform (EC 2.7.1.153) (PI3-kinase p110 subunit alpha) (PtdIns-3- kinase p110) (PI3K). [Source:Uniprot/SWISSPROT;Acc:P42336]
T027	56451	ENSMUSG00000052738	ENSG00000163541	SUCLG1	Succinyl-CoA ligase [GDP-forming] alpha-chain, mitochondrial precursor (EC 6.2.1.4) (Succinyl-CoA synthetase, alpha chain) (SCS-alpha). [Source:Uniprot/SWISSPROT;Acc:P53597]
H3045B03	74134	ENSMUSG00000040703	ENSG00000167600		Cytochrome P450 2S1 (EC 1.14.14.1) (CYPIIS1). [Source:Uniprot/SWISSPROT;Acc:Q96SQ9]
H3027B04	231986	ENSMUSG00000063568	ENSG00000153814	JAZF1_HUMAN	Juxtaposed with another zinc finger protein 1 (TAK1-interacting protein 27). [Source:Uniprot/SWISSPROT;Acc:Q86VZ6]
H3027B04	52440	ENSMUSG00000004535	ENSG00000106052	TAX1BP1	Tax1 (human T-cell leukemia virus type I) binding protein 1 [Source:RefSeq_peptide;Acc:NP_006015]
H3126D08	65098	ENSMUSG00000030629	ENSG00000086666	O95792_HUMAN	zinc finger, A20 domain containing 3 [Source:RefSeq_peptide;Acc:NP_061879]
T212	19341	ENSMUSG00000019478	ENSG00000168118	RAB4A	Protein SPHAR (S-phase response protein). [Source:Uniprot/SWISSPROT;Acc:Q15513]
H3089E10	13631	ENSMUSG00000035064	ENSG00000103319	EEF2K	Elongation factor 2 kinase (EC 2.7.1.-) (eEF-2 kinase) (eEF-2K) (Calcium/calmodulin-dependent eukaryotic elongation factor 2 kinase). [Source:Uniprot/SWISSPROT;Acc:O00418]
H3013B01	209361	ENSMUSG00000025782	ENSG00000165632	TAF3	TAFII140 protein (Fragment). [Source:Uniprot/SPTREMBL;Acc:Q9BQS9]
H3013B01	209361	ENSMUSG00000025782	ENSG00000189075
T349	20528	ENSMUSG00000018566	ENSG00000181856	SLC2A4	Solute carrier family 2, facilitated glucose transporter member 4 (Glucose transporter type 4, insulin-responsive). [Source:Uniprot/SWISSPROT;Acc:P14672]
H3141C07	54151	ENSMUSG00000053929	ENSG00000187954	NP_116076.1	cysteine and histidine rich 1 [Source:RefSeq_peptide;Acc:NP_116076]
T336	13808	ENSMUSG00000060600	ENSG00000108515	ENO3	Beta-enolase (EC 4.2.1.11) (2-phospho-D-glycerate hydro-lyase) (Muscle-specific enolase) (MSE) (Skeletal muscle enolase) (Enolase 3). [Source:Uniprot/SWISSPROT;Acc:P13929]
H3151D10	68273	ENSMUSG00000028700	ENSG00000085998	POMGNT1	Protein O-linked-mannose beta-1,2-N-acetylglucosaminyltransferase 1 (EC 2.4.1.-) (POMGnT1) (UDP-GlcNAc:alpha-D-mannoside beta-1,2-N- acetylglucosaminyltransferase I.2) (GnT I.2). [Source:Uniprot/SWISSPROT;Acc:Q8WZA1]
H3068E04	56291	ENSMUSG00000053205	ENSG00000198252	STYX	Serine/threonine/tyrosine interacting protein (Protein tyrosine phosphatase-like protein). [Source:Uniprot/SWISSPROT;Acc:Q8WUJ0]
H3105E02	68473	ENSMUSG00000006262	ENSG00000173542	MOBKL1A	Mps one binder kinase activator-like 1A (Mob1 homolog 1A) (Mob1A) (Mob1B) (Protein Mob4A). [Source:Uniprot/SWISSPROT;Acc:Q7L9L4]
H3008A06	67451	ENSMUSG00000041957	ENSG00000057294	PKP2	Plakophilin-2. [Source:Uniprot/SWISSPROT;Acc:Q99959]
H3156A06	68644	ENSMUSG00000042210	ENSG00000042022		abhydrolase domain containing 14A [Source:RefSeq_peptide;Acc:NP_056222]
