# Supplementary material for: A Mouse Stromal Response to Tumor Invasion Predicts Prostate and Breast Cancer Patient Survival
Source: PLoS One. 2006 Dec 20;1(1):e32. doi: 10.1371/journal.pone.0000032 (PMC1762322; doi:10.1371/journal.pone.0000032)
Supplement: Table S4. Univariate cox analysis of clones used in the prostate cancer study. — List of clones obtained using univariate cox analysis of "stroma up" and "stroma down" genes presented in Table S3, mapped to the prostate cancer data set [13]. The expression level of each gene was correlated with patient survival, resulting in the z value that indicates the strength of the correlation. Only genes having z values>1.96 or <-1.96, (p<0.05), were considered to be statistically significantly associated with patient survival. Positive values of z>1.96 indicate that overexpression of the gene is statistically associated with poor prognosis while negative values of z<-1.96 are statistically indicative of good prognosis. Genes are ordered according to decreasing z values. (0.10 MB XLS) [file pone.0000032.s007.xls]

## Sheet: Table S4_Glinsky_cox univariate
Table S4. Univariate cox analysis of clones used in the prostate cancer study (Glinsky et al., 2004). Clones are ordered according to decreasing z values.
"stroma up"
clone	z	p-value	ensembl_gene_id	gene_symbol	gene_description
206571_s_at	4.1804	6.39896e-05	ENSG00000071054	Q53TW0_HUMAN	Mitogen-activated protein kinase kinase kinase kinase 4 (EC 2.7.1.37) (MAPK/ERK kinase kinase kinase 4) (MEK kinase kinase 4) (MEKKK 4) (HPK/GCK-like kinase HGK) (Nck interacting kinase). [Source:Uniprot/SWISSPROT;Acc:O95819]
202543_s_at	4.04865	0.000110036	ENSG00000197045		Glia maturation factor beta (GMF-beta). [Source:Uniprot/SWISSPROT;Acc:P60983]
217970_s_at	3.83888	0.000251663	ENSG00000113300	CNOT6	CCR4-NOT transcription complex subunit 6 (EC 3.1.-.-) (Cytoplasmic deadenylase) (Carbon catabolite repressor protein 4 homolog) (CCR4 carbon catabolite repression 4-like). [Source:Uniprot/SWISSPROT;Acc:Q9ULM6]
207724_s_at	3.81553	0.000275185	ENSG00000021574	SPAST	Spastin. [Source:Uniprot/SWISSPROT;Acc:Q9UBP0]
206788_s_at	3.68609	0.00044717	ENSG00000067955	CBFB	Core-binding factor, beta subunit (CBF-beta) (Polyomavirus enhancer binding protein 2 beta subunit) (PEBP2-beta) (PEA2-beta) (SL3-3 enhancer factor 1 beta subunit) (SL3/AKV core-binding factor beta subunit). [Source:Uniprot/SWISSPROT;Acc:Q13951]
214697_s_at	3.56775	0.000686886	ENSG00000119314	ROD1	Regulator of differentiation 1 (Rod1). [Source:Uniprot/SWISSPROT;Acc:O95758]
201088_at	3.53085	0.000782992	ENSG00000182481	KPNA2	Importin alpha-2 subunit (Karyopherin alpha-2 subunit) (SRP1-alpha) (RAG cohort protein 1). [Source:Uniprot/SWISSPROT;Acc:P52292]
201663_s_at	3.47949	0.000937434	ENSG00000113810	SMC4L1	Structural maintenance of chromosomes 4-like 1 protein (Chromosome- associated polypeptide C) (hCAP-C) (XCAP-C homolog). [Source:Uniprot/SWISSPROT;Acc:Q9NTJ3]
204677_at	3.45643	0.00101549	ENSG00000179776	CDH5	Vascular endothelial-cadherin precursor (VE-cadherin) (Cadherin-5) (7B4 antigen) (CD144 antigen). [Source:Uniprot/SWISSPROT;Acc:P33151]
209000_s_at	3.26924	0.00190573	ENSG00000164402		Septin-8. [Source:Uniprot/SWISSPROT;Acc:Q92599]
210510_s_at	3.22738	0.0021833	ENSG00000099250	NP_001019800.1	Neuropilin-1 precursor (Vascular endothelial cell growth factor 165 receptor) (CD304 antigen). [Source:Uniprot/SWISSPROT;Acc:O14786]
203561_at	3.18453	0.00250475	ENSG00000143226	FCGR2A	Low affinity immunoglobulin gamma Fc region receptor II-a precursor (Fc-gamma RII-a) (FcRII-a) (IgG Fc receptor II-a) (Fc-gamma-RIIa) (CD32) (CDw32). [Source:Uniprot/SWISSPROT;Acc:P12318]
203213_at	3.18083	0.00253441	ENSG00000170312	NP_203698.1	Cell division control protein 2 homolog (EC 2.7.1.37) (p34 protein kinase) (Cyclin-dependent kinase 1) (CDK1). [Source:Uniprot/SWISSPROT;Acc:P06493]
214499_s_at	3.0946	0.00332194	ENSG00000029363	BCLAF1	Bcl-2-associated transcription factor 1 (Btf). [Source:Uniprot/SWISSPROT;Acc:Q9NYF8]
211612_s_at	3.08831	0.00338714	ENSG00000131724	IL13RA1	Interleukin-13 receptor alpha-1 chain precursor (IL-13R-alpha-1) (IL- 13RA-1) (CD213a1 antigen). [Source:Uniprot/SWISSPROT;Acc:P78552]
204941_s_at	3.05777	0.00372044	ENSG00000132746	ALDH3B2	Aldehyde dehydrogenase 3B2 (EC 1.2.1.5) (Aldehyde dehydrogenase 8). [Source:Uniprot/SWISSPROT;Acc:P48448]
201101_s_at	3.01949	0.00417933	ENSG00000029363	BCLAF1	Bcl-2-associated transcription factor 1 (Btf). [Source:Uniprot/SWISSPROT;Acc:Q9NYF8]
201818_at	3.00275	0.00439548	ENSG00000153395	AYTL2
212143_s_at	2.98694	0.00460848	ENSG00000146674	IGFBP3	Insulin-like growth factor binding protein 3 precursor (IGFBP-3) (IBP- 3) (IGF-binding protein 3). [Source:Uniprot/SWISSPROT;Acc:P17936]
210095_s_at	2.90155	0.00592589	ENSG00000146674	IGFBP3	Insulin-like growth factor binding protein 3 precursor (IGFBP-3) (IBP- 3) (IGF-binding protein 3). [Source:Uniprot/SWISSPROT;Acc:P17936]
211395_x_at	2.8303	0.00726818	ENSG00000072694	Q8NIA0_HUMAN	Low affinity immunoglobulin gamma Fc region receptor II-b precursor (Fc-gamma RII-b) (FcRII-b) (IgG Fc receptor II-b) (Fc-gamma-RIIb) (CD32 antigen) (CDw32). [Source:Uniprot/SWISSPROT;Acc:P31994]
208983_s_at	2.81154	0.00766334	ENSG00000198802	PECAM1	Platelet endothelial cell adhesion molecule precursor (PECAM-1) (CD31 antigen) (EndoCAM) (GPIIA'). [Source:Uniprot/SWISSPROT;Acc:P16284]
210904_s_at	2.71376	0.01004	ENSG00000131724	IL13RA1	Interleukin-13 receptor alpha-1 chain precursor (IL-13R-alpha-1) (IL- 13RA-1) (CD213a1 antigen). [Source:Uniprot/SWISSPROT;Acc:P78552]
211935_at	2.70875	0.0101771	ENSG00000170540	ARL6IP	ARL-6-interacting protein 1 (Aip-1). [Source:Uniprot/SWISSPROT;Acc:Q15041]
216449_x_at	2.67545	0.0111319	ENSG00000166598	TRA1	Endoplasmin precursor (94 kDa glucose-regulated protein) (GRP94) (gp96 homolog) (Tumor rejection antigen 1). [Source:Uniprot/SWISSPROT;Acc:P14625]
218039_at	2.65751	0.0116773	ENSG00000137804	NUSAP1	nucleolar and spindle associated protein 1 isoform 2 [Source:RefSeq_peptide;Acc:NP_060924]
212298_at	2.64821	0.0119689	ENSG00000099250	NP_001019800.1	Neuropilin-1 precursor (Vascular endothelial cell growth factor 165 receptor) (CD304 antigen). [Source:Uniprot/SWISSPROT;Acc:O14786]
209748_at	2.64699	0.0120076	ENSG00000021574	SPAST	Spastin. [Source:Uniprot/SWISSPROT;Acc:Q9UBP0]
217733_s_at	2.60699	0.013338	ENSG00000034510	TMSB10	Thymosin beta-10. [Source:Uniprot/SWISSPROT;Acc:P63313]
201887_at	2.60539	0.0133938	ENSG00000131724	IL13RA1	Interleukin-13 receptor alpha-1 chain precursor (IL-13R-alpha-1) (IL- 13RA-1) (CD213a1 antigen). [Source:Uniprot/SWISSPROT;Acc:P78552]
201888_s_at	2.43565	0.0205451	ENSG00000131724	IL13RA1	Interleukin-13 receptor alpha-1 chain precursor (IL-13R-alpha-1) (IL- 13RA-1) (CD213a1 antigen). [Source:Uniprot/SWISSPROT;Acc:P78552]
203554_x_at	2.41853	0.021417	ENSG00000164611	PTTG1	Securin (Pituitary tumor-transforming protein 1) (Tumor transforming protein 1) (Esp1-associated protein) (hPTTG). [Source:Uniprot/SWISSPROT;Acc:O95997]
204244_s_at	2.3934	0.0227516	ENSG00000006634	DBF4	activator of S phase kinase [Source:RefSeq_peptide;Acc:NP_006707]
201664_at	2.39092	0.0228871	ENSG00000113810	SMC4L1	Structural maintenance of chromosomes 4-like 1 protein (Chromosome- associated polypeptide C) (hCAP-C) (XCAP-C homolog). [Source:Uniprot/SWISSPROT;Acc:Q9NTJ3]
203600_s_at	2.35425	0.0249675	ENSG00000125386	CD008_HUMAN	Protein C4orf8 (Protein IT14). [Source:Uniprot/SWISSPROT;Acc:P78312]
210045_at	2.33342	0.0262165	ENSG00000182054	IDH2	Isocitrate dehydrogenase [NADP], mitochondrial precursor (EC 1.1.1.42) (Oxalosuccinate decarboxylase) (IDH) (NADP(+)-specific ICDH) (IDP) (ICD-M). [Source:Uniprot/SWISSPROT;Acc:P48735]
203432_at	2.33241	0.0262784	ENSG00000120802	TMPO	Lamina-associated polypeptide 2 isoform alpha (Thymopoietin isoform alpha) (TP alpha) (Thymopoietin-related peptide isoform alpha) (TPRP isoform alpha) [Contains: Thymopoietin (TP) (Splenin); Thymopentin (TP5)]. [Source:Uniprot/SWISSPROT;Acc:P42166]
200598_s_at	2.32887	0.0264959	ENSG00000166598	TRA1	Endoplasmin precursor (94 kDa glucose-regulated protein) (GRP94) (gp96 homolog) (Tumor rejection antigen 1). [Source:Uniprot/SWISSPROT;Acc:P14625]
208981_at	2.20791	0.0348614	ENSG00000198802	PECAM1	Platelet endothelial cell adhesion molecule precursor (PECAM-1) (CD31 antigen) (EndoCAM) (GPIIA'). [Source:Uniprot/SWISSPROT;Acc:P16284]
211762_s_at	2.17073	0.0378176	ENSG00000182481	KPNA2	Importin alpha-2 subunit (Karyopherin alpha-2 subunit) (SRP1-alpha) (RAG cohort protein 1). [Source:Uniprot/SWISSPROT;Acc:P52292]
215076_s_at	2.09414	0.0445273	ENSG00000168542	Q6LBY7_HUMAN	Collagen alpha-1(III) chain precursor. [Source:Uniprot/SWISSPROT;Acc:P02461]
201291_s_at	2.08519	0.0453676	ENSG00000131747	Q71UQ5_HUMAN	Topoisomerase II alpha (Fragment). [Source:Uniprot/SPTREMBL;Acc:Q71UQ5]
211161_s_at	2.04596	0.0491974	ENSG00000168542	Q6LBY7_HUMAN	Collagen alpha-1(III) chain precursor. [Source:Uniprot/SWISSPROT;Acc:P02461]
220925_at	2.02257	0.051595	ENSG00000135040	Q9H703_HUMAN	corneal wound healing-related protein [Source:RefSeq_peptide;Acc:NP_078911]
202404_s_at	1.97794	0.0564122	ENSG00000164692	COL1A2	Collagen alpha-2(I) chain precursor. [Source:Uniprot/SWISSPROT;Acc:P08123]
210889_s_at	1.9749	0.0567524	ENSG00000072694	Q8NIA0_HUMAN	Low affinity immunoglobulin gamma Fc region receptor II-b precursor (Fc-gamma RII-b) (FcRII-b) (IgG Fc receptor II-b) (Fc-gamma-RIIb) (CD32 antigen) (CDw32). [Source:Uniprot/SWISSPROT;Acc:P31994]
201668_x_at	1.97324	0.0569388	ENSG00000155130	MARCKS	Myristoylated alanine-rich C-kinase substrate (MARCKS) (Protein kinase C substrate, 80 kDa protein, light chain) (PKCSL) (80K-L protein). [Source:Uniprot/SWISSPROT;Acc:P29966]
200599_s_at	1.97261	0.0570097	ENSG00000166598	TRA1	Endoplasmin precursor (94 kDa glucose-regulated protein) (GRP94) (gp96 homolog) (Tumor rejection antigen 1). [Source:Uniprot/SWISSPROT;Acc:P14625]
204040_at	1.94617	0.0600405	ENSG00000151692	RNF144	Ubiquitin-conjugating enzyme 7-interacting protein 4 (UbcM4- interacting protein 4) (RING finger protein 144). [Source:Uniprot/SWISSPROT;Acc:P50876]
207551_s_at	1.92201	0.0629129	ENSG00000005302	NP_523352.1	Male-specific lethal 3-like 1 (MSL3-like 1) (Male-specific lethal-3 homolog 1). [Source:Uniprot/SWISSPROT;Acc:Q8N5Y2]
201083_s_at	1.88715	0.067232	ENSG00000029363	BCLAF1	Bcl-2-associated transcription factor 1 (Btf). [Source:Uniprot/SWISSPROT;Acc:Q9NYF8]
204137_at	1.86944	0.0695063	ENSG00000077585	TM7SF1	Transmembrane 7 superfamily member 1. [Source:Uniprot/SWISSPROT;Acc:O60478]
208736_at	1.866	0.0699537	ENSG00000111229	ARPC3	Actin-related protein 2/3 complex subunit 3 (ARP2/3 complex 21 kDa subunit) (p21-ARC). [Source:Uniprot/SWISSPROT;Acc:O15145]
219267_at	1.85723	0.0711054	ENSG00000139433	GLTP_HUMAN	Glycolipid transfer protein (GLTP). [Source:Uniprot/SWISSPROT;Acc:Q9NZD2]
201278_at	1.80539	0.0781861	ENSG00000153071	DAB2	Disabled homolog 2 (Differentially expressed protein 2) (DOC-2). [Source:Uniprot/SWISSPROT;Acc:P98082]
201292_at	1.7931	0.079935	ENSG00000131747	Q71UQ5_HUMAN	Topoisomerase II alpha (Fragment). [Source:Uniprot/SPTREMBL;Acc:Q71UQ5]
204942_s_at	1.76623	0.0838503	ENSG00000132746	ALDH3B2	Aldehyde dehydrogenase 3B2 (EC 1.2.1.5) (Aldehyde dehydrogenase 8). [Source:Uniprot/SWISSPROT;Acc:P48448]
207223_s_at	1.75122	0.0860931	ENSG00000119314	ROD1	Regulator of differentiation 1 (Rod1). [Source:Uniprot/SWISSPROT;Acc:O95758]
201307_at	1.72661	0.0898568	ENSG00000138758	2006-09-11	Septin-11. [Source:Uniprot/SWISSPROT;Acc:Q9NVA2]
219978_s_at	1.67659	0.0978403	ENSG00000137804	NUSAP1	nucleolar and spindle associated protein 1 isoform 2 [Source:RefSeq_peptide;Acc:NP_060924]
201852_x_at	1.64859	0.102502	ENSG00000168542	Q6LBY7_HUMAN	Collagen alpha-1(III) chain precursor. [Source:Uniprot/SWISSPROT;Acc:P02461]
217812_at	1.6369	0.104491	ENSG00000198492	YTHDF2	YTH domain protein 2 (High-glucose-regulated protein 8) (NY-REN-2 antigen) (CLL-associated antigen KW-14). [Source:Uniprot/SWISSPROT;Acc:Q9Y5A9]
209476_at	1.62814	0.105996	ENSG00000139921	TXNDC	Thioredoxin domain-containing protein 1 precursor (Transmembrane Trx- related protein) (Thioredoxin-related transmembrane protein). [Source:Uniprot/SWISSPROT;Acc:Q9H3N1]
204203_at	1.57985	0.114531	ENSG00000153879	CEBPG	CCAAT/enhancer binding protein gamma (C/EBP gamma). [Source:Uniprot/SWISSPROT;Acc:P53567]
210992_x_at	1.53621	0.122591	ENSG00000143226	FCGR2A	Low affinity immunoglobulin gamma Fc region receptor II-a precursor (Fc-gamma RII-a) (FcRII-a) (IgG Fc receptor II-a) (Fc-gamma-RIIa) (CD32) (CDw32). [Source:Uniprot/SWISSPROT;Acc:P12318]
201279_s_at	1.52448	0.12481	ENSG00000153071	DAB2	Disabled homolog 2 (Differentially expressed protein 2) (DOC-2). [Source:Uniprot/SWISSPROT;Acc:P98082]
201385_at	1.49466	0.130557	ENSG00000109606	DHX15	Putative pre-mRNA splicing factor ATP-dependent RNA helicase DHX15 (EC 3.6.1.-) (DEAH box protein 15) (ATP-dependent RNA helicase #46). [Source:Uniprot/SWISSPROT;Acc:O43143]
201972_at	1.46089	0.137239	ENSG00000114573	ATP6V1A	Vacuolar ATP synthase catalytic subunit A, ubiquitous isoform (EC 3.6.3.14) (V-ATPase A subunit 1) (Vacuolar proton pump alpha subunit 1) (V-ATPase 69 kDa subunit 1) (Isoform VA68). [Source:Uniprot/SWISSPROT;Acc:P38606]
202370_s_at	1.44856	0.139722	ENSG00000067955	CBFB	Core-binding factor, beta subunit (CBF-beta) (Polyomavirus enhancer binding protein 2 beta subunit) (PEBP2-beta) (PEA2-beta) (SL3-3 enhancer factor 1 beta subunit) (SL3/AKV core-binding factor beta subunit). [Source:Uniprot/SWISSPROT;Acc:Q13951]
208982_at	1.40123	0.14947	ENSG00000198802	PECAM1	Platelet endothelial cell adhesion molecule precursor (PECAM-1) (CD31 antigen) (EndoCAM) (GPIIA'). [Source:Uniprot/SWISSPROT;Acc:P16284]
201386_s_at	1.37145	0.15577	ENSG00000109606	DHX15	Putative pre-mRNA splicing factor ATP-dependent RNA helicase DHX15 (EC 3.6.1.-) (DEAH box protein 15) (ATP-dependent RNA helicase #46). [Source:Uniprot/SWISSPROT;Acc:O43143]
218308_at	1.35018	0.160344	ENSG00000013810	TACC3	Transforming acidic coiled-coil-containing protein 3 (ERIC-1). [Source:Uniprot/SWISSPROT;Acc:Q9Y6A5]
218433_at	1.34805	0.160805	ENSG00000120137	PANK3	Pantothenate kinase 3 (EC 2.7.1.33) (Pantothenic acid kinase 3) (hPanK3). [Source:Uniprot/SWISSPROT;Acc:Q9H999]
201669_s_at	1.3467	0.161098	ENSG00000155130	MARCKS	Myristoylated alanine-rich C-kinase substrate (MARCKS) (Protein kinase C substrate, 80 kDa protein, light chain) (PKCSL) (80K-L protein). [Source:Uniprot/SWISSPROT;Acc:P29966]
203417_at	1.33819	0.162949	ENSG00000117122	MFAP2	Microfibrillar-associated protein 2 precursor (MFAP-2) (Microfibril- associated glycoprotein) (MAGP) (MAGP-1). [Source:Uniprot/SWISSPROT;Acc:P55001]
202544_at	1.33262	0.164167	ENSG00000197045		Glia maturation factor beta (GMF-beta). [Source:Uniprot/SWISSPROT;Acc:P60983]
200753_x_at	1.30799	0.169591	ENSG00000161547	SFRS2	Splicing factor, arginine/serine-rich 2 (Splicing factor SC35) (SC-35) (Splicing component, 35 kDa) (PR264 protein). [Source:Uniprot/SWISSPROT;Acc:Q01130]
203548_s_at	1.30732	0.169741	ENSG00000175445	LPL	Lipoprotein lipase precursor (EC 3.1.1.34) (LPL). [Source:Uniprot/SWISSPROT;Acc:P06858]
210317_s_at	1.29469	0.172553	ENSG00000108953	YWHAE	14-3-3 protein epsilon (14-3-3E). [Source:Uniprot/SWISSPROT;Acc:P62258]
209109_s_at	1.27776	0.176352	ENSG00000000003	TSPAN6	Tetraspanin-6 (Tspan-6) (Transmembrane 4 superfamily member 6) (T245 protein) (Tetraspanin TM4-D) (A15 homolog). [Source:Uniprot/SWISSPROT;Acc:O43657]
219362_at	1.26564	0.179092	ENSG00000135040	Q9H703_HUMAN	corneal wound healing-related protein [Source:RefSeq_peptide;Acc:NP_078911]
201308_s_at	1.26365	0.179542	ENSG00000138758	2006-09-11	Septin-11. [Source:Uniprot/SWISSPROT;Acc:Q9NVA2]
208999_at	1.25446	0.181632	ENSG00000164402		Septin-8. [Source:Uniprot/SWISSPROT;Acc:Q92599]
200796_s_at	1.23281	0.18659	ENSG00000143384	NP_877495.1	Induced myeloid leukemia cell differentiation protein Mcl-1 (Bcl-2- related protein EAT/mcl1) (mcl1/EAT). [Source:Uniprot/SWISSPROT;Acc:Q07820]
219436_s_at	1.20504	0.193012	ENSG00000164035	MUCEN_HUMAN	Endomucin precursor (Endomucin-2) (Gastric cancer antigen Ga34). [Source:Uniprot/SWISSPROT;Acc:Q9ULC0]
208097_s_at	1.16996	0.201223	ENSG00000139921	TXNDC	Thioredoxin domain-containing protein 1 precursor (Transmembrane Trx- related protein) (Thioredoxin-related transmembrane protein). [Source:Uniprot/SWISSPROT;Acc:Q9H3N1]
210757_x_at	1.16854	0.201556	ENSG00000153071	DAB2	Disabled homolog 2 (Differentially expressed protein 2) (DOC-2). [Source:Uniprot/SWISSPROT;Acc:P98082]
211356_x_at	1.12914	0.210891	ENSG00000116678	LEPROT	Leptin receptor gene-related protein (OB-R gene related protein) (OB- RGRP) (Leptin receptor overlapping transcript protein). [Source:Uniprot/SWISSPROT;Acc:O15243]
200650_s_at	1.06697	0.225789	ENSG00000134333	LDHA	L-lactate dehydrogenase A chain (EC 1.1.1.27) (LDH-A) (LDH muscle subunit) (LDH-M) (Proliferation-inducing gene 19 protein). [Source:Uniprot/SWISSPROT;Acc:P00338]
216438_s_at	1.04941	0.230025	ENSG00000188364	TMSB4X	Thymosin beta-4 (T beta 4) (Fx) [Contains: Hematopoietic system regulatory peptide (Seraspenide)]. [Source:Uniprot/SWISSPROT;Acc:P62328]
44111_at	1.04476	0.231148	ENSG00000184056		Vacuolar protein sorting 33B (hVPS33B). [Source:Uniprot/SWISSPROT;Acc:Q9H267]
209753_s_at	1.01298	0.238829	ENSG00000120802	TMPO	Lamina-associated polypeptide 2 isoform alpha (Thymopoietin isoform alpha) (TP alpha) (Thymopoietin-related peptide isoform alpha) (TPRP isoform alpha) [Contains: Thymopoietin (TP) (Splenin); Thymopentin (TP5)]. [Source:Uniprot/SWISSPROT;Acc:P42166]
210549_s_at	1.01087	0.23934	ENSG00000167236	CCL23	Small inducible cytokine A23 precursor (CCL23) (Macrophage inflammatory protein 3) (MIP-3) (Myeloid progenitor inhibitory factor 1) (MPIF-1) (CK-beta-8) (CKB-8) [Contains: CCL23(19-99); CCL23(22-99); CCL23(27-99); CCL23(30-99)]. [Source:Uniprot/SWISSPROT;Acc:P55773]
214016_s_at	1.00857	0.239897	ENSG00000116560	Q5SZ72_HUMAN	Splicing factor, proline-and glutamine-rich (Polypyrimidine tract- binding protein-associated splicing factor) (PTB-associated splicing factor) (PSF) (DNA-binding p52/p100 complex, 100 kDa subunit) (100-kDa DNA-pairing protein) (hPOMp100). [Source:Uniprot/SWISSPROT;Acc:P23246]
213030_s_at	1.00242	0.241385	ENSG00000076356	PLXNA2	plexin A2 [Source:RefSeq_peptide;Acc:NP_079455]
201971_s_at	1.00083	0.241769	ENSG00000114573	ATP6V1A	Vacuolar ATP synthase catalytic subunit A, ubiquitous isoform (EC 3.6.3.14) (V-ATPase A subunit 1) (Vacuolar proton pump alpha subunit 1) (V-ATPase 69 kDa subunit 1) (Isoform VA68). [Source:Uniprot/SWISSPROT;Acc:P38606]
207808_s_at	0.98787	0.244906	ENSG00000184500	PROS1	Vitamin K-dependent protein S precursor. [Source:Uniprot/SWISSPROT;Acc:P07225]
203823_at	0.983989	0.245845	ENSG00000138835	NP_602299.1	Regulator of G-protein signaling 3 (RGS3) (RGP3). [Source:Uniprot/SWISSPROT;Acc:P49796]
213523_at	0.978608	0.247146	ENSG00000105173	CCNE1	G1/S-specific cyclin-E1. [Source:Uniprot/SWISSPROT;Acc:P24864]
201084_s_at	0.969983	0.249232	ENSG00000029363	BCLAF1	Bcl-2-associated transcription factor 1 (Btf). [Source:Uniprot/SWISSPROT;Acc:Q9NYF8]
210046_s_at	0.886507	0.269312	ENSG00000182054	IDH2	Isocitrate dehydrogenase [NADP], mitochondrial precursor (EC 1.1.1.42) (Oxalosuccinate decarboxylase) (IDH) (NADP(+)-specific ICDH) (IDP) (ICD-M). [Source:Uniprot/SWISSPROT;Acc:P48735]
202246_s_at	0.877426	0.271477	ENSG00000135446	Q96BE9_HUMAN	Cell division protein kinase 4 (EC 2.7.1.37) (Cyclin-dependent kinase 4) (PSK-J3). [Source:Uniprot/SWISSPROT;Acc:P11802]
211355_x_at	0.867403	0.273862	ENSG00000116678	LEPROT	Leptin receptor gene-related protein (OB-R gene related protein) (OB- RGRP) (Leptin receptor overlapping transcript protein). [Source:Uniprot/SWISSPROT;Acc:O15243]
200618_at	0.84942	0.278122	ENSG00000002834	LASP1	LIM and SH3 domain protein 1 (LASP-1) (MLN 50). [Source:Uniprot/SWISSPROT;Acc:Q14847]
201923_at	0.843175	0.279596	ENSG00000123131	PRDX4	Peroxiredoxin 4 (EC 1.11.1.15) (Prx-IV) (Thioredoxin peroxidase AO372) (Thioredoxin-dependent peroxide reductase A0372) (Antioxidant enzyme AOE372) (AOE37-2). [Source:Uniprot/SWISSPROT;Acc:Q13162]
200059_s_at	0.842984	0.279641	ENSG00000067560	RHOA	Transforming protein RhoA (H12). [Source:Uniprot/SWISSPROT;Acc:P61586]
204715_at	0.804265	0.288702	ENSG00000110218	PANX1	Pannexin-1. [Source:Uniprot/SWISSPROT;Acc:Q96RD7]
211981_at	0.802604	0.289088	ENSG00000187498	COL4A1	Collagen alpha-1(IV) chain precursor. [Source:Uniprot/SWISSPROT;Acc:P02462]
200798_x_at	0.793782	0.291131	ENSG00000143384	NP_877495.1	Induced myeloid leukemia cell differentiation protein Mcl-1 (Bcl-2- related protein EAT/mcl1) (mcl1/EAT). [Source:Uniprot/SWISSPROT;Acc:Q07820]
208767_s_at	0.779873	0.294334	ENSG00000104341	LAPTM4B	lysosomal associated transmembrane protein 4 beta [Source:RefSeq_peptide;Acc:NP_060877]
201670_s_at	0.776527	0.295102	ENSG00000155130	MARCKS	Myristoylated alanine-rich C-kinase substrate (MARCKS) (Protein kinase C substrate, 80 kDa protein, light chain) (PKCSL) (80K-L protein). [Source:Uniprot/SWISSPROT;Acc:P29966]
201487_at	0.77509	0.295431	ENSG00000109861	NP_680475.1	Dipeptidyl-peptidase I precursor (EC 3.4.14.1) (DPP-I) (DPPI) (Cathepsin C) (Cathepsin J) (Dipeptidyl transferase) [Contains: Dipeptidyl-peptidase I exclusion domain chain; Dipeptidyl-peptidase I heavy chain; Dipeptidyl-peptidase I light chain]. [Source:Uniprot/SWISSPROT;Acc:P53634]
215388_s_at	0.745001	0.302265	ENSG00000000971	CFH	Complement factor H precursor (H factor 1). [Source:Uniprot/SWISSPROT;Acc:P08603]
211926_s_at	0.736208	0.30424	ENSG00000100345	Q9UMJ0_HUMAN	Myosin-9 (Myosin heavy chain, nonmuscle IIa) (Nonmuscle myosin heavy chain IIa) (NMMHC II-a) (NMMHC-IIA) (Cellular myosin heavy chain, type A) (Nonmuscle myosin heavy chain-A) (NMMHC-A). [Source:Uniprot/SWISSPROT;Acc:P35579]
202483_s_at	0.732317	0.30511	ENSG00000099901	RANBP1	Ran-specific GTPase-activating protein (Ran binding protein 1) (RanBP1). [Source:Uniprot/SWISSPROT;Acc:P43487]
205987_at	0.728504	0.305961	ENSG00000158481	CD1C	T-cell surface glycoprotein CD1c precursor (CD1c antigen). [Source:Uniprot/SWISSPROT;Acc:P29017]
202403_s_at	0.711226	0.30979	ENSG00000164692	COL1A2	Collagen alpha-2(I) chain precursor. [Source:Uniprot/SWISSPROT;Acc:P08123]
201212_at	0.69775	0.312745	ENSG00000100600	LGMN	Legumain precursor (EC 3.4.22.34) (Asparaginyl endopeptidase) (Protease, cysteine 1). [Source:Uniprot/SWISSPROT;Acc:Q99538]
204517_at	0.689241	0.314596	ENSG00000168938	PPIC	Peptidyl-prolyl cis-trans isomerase C (EC 5.2.1.8) (PPIase) (Rotamase) (Cyclophilin C). [Source:Uniprot/SWISSPROT;Acc:P45877]
221210_s_at	0.685706	0.315362	ENSG00000135838	NPL	N-acetylneuraminate pyruvate lyase [Source:RefSeq_peptide;Acc:NP_110396]
203388_at	0.680468	0.316492	ENSG00000141480	ARRB2	Beta-arrestin-2 (Arrestin, beta 2). [Source:Uniprot/SWISSPROT;Acc:P32121]
217779_s_at	0.679352	0.316732	ENSG00000186258	PNRC2	Proline-rich nuclear receptor coactivator 2. [Source:Uniprot/SWISSPROT;Acc:Q9NPJ4]
201999_s_at	0.618659	0.329458	ENSG00000146425	DYNLT1	Cytoplasmic dynein light chain (T-complex testis-specific protein 1 homolog) (Protein CW-1). [Source:Uniprot/SWISSPROT;Acc:P63172]
203400_s_at	0.606856	0.331849	ENSG00000091513	TF	Serotransferrin precursor (Transferrin) (Siderophilin) (Beta-1-metal binding globulin). [Source:Uniprot/SWISSPROT;Acc:P02787]
211275_s_at	0.560939	0.340866	ENSG00000163754	Q8N5Y3_HUMAN	Glycogenin-1 (EC 2.4.1.186). [Source:Uniprot/SWISSPROT;Acc:P46976]
203549_s_at	0.538478	0.345101	ENSG00000175445	LPL	Lipoprotein lipase precursor (EC 3.1.1.34) (LPL). [Source:Uniprot/SWISSPROT;Acc:P06858]
201261_x_at	0.535919	0.345576	ENSG00000182492	BGN	Biglycan precursor (Bone/cartilage proteoglycan I) (PG-S1). [Source:Uniprot/SWISSPROT;Acc:P21810]
210042_s_at	0.533153	0.346087	ENSG00000101160	CTSZ	Cathepsin Z precursor (EC 3.4.22.-) (Cathepsin X) (Cathepsin P). [Source:Uniprot/SWISSPROT;Acc:Q9UBR2]
201720_s_at	0.520809	0.348346	ENSG00000162511	LAPTM5	Lysosomal-associated multitransmembrane protein (Retinoic acid- inducible E3 protein) (HA1520). [Source:Uniprot/SWISSPROT;Acc:Q13571]
209754_s_at	0.496735	0.352639	ENSG00000120802	TMPO	Lamina-associated polypeptide 2 isoform alpha (Thymopoietin isoform alpha) (TP alpha) (Thymopoietin-related peptide isoform alpha) (TPRP isoform alpha) [Contains: Thymopoietin (TP) (Splenin); Thymopentin (TP5)]. [Source:Uniprot/SWISSPROT;Acc:P42166]
204567_s_at	0.49415	0.353091	ENSG00000160179	NP_997512.1	ATP-binding cassette sub-family G member 1 (White protein homolog) (ATP-binding cassette transporter 8). [Source:Uniprot/SWISSPROT;Acc:P45844]
201721_s_at	0.468705	0.357442	ENSG00000162511	LAPTM5	Lysosomal-associated multitransmembrane protein (Retinoic acid- inducible E3 protein) (HA1520). [Source:Uniprot/SWISSPROT;Acc:Q13571]
203665_at	0.467297	0.357678	ENSG00000100292	HMOX1	Heme oxygenase 1 (EC 1.14.99.3) (HO-1). [Source:Uniprot/SWISSPROT;Acc:P09601]
213905_x_at	0.441693	0.361865	ENSG00000182492	BGN	Biglycan precursor (Bone/cartilage proteoglycan I) (PG-S1). [Source:Uniprot/SWISSPROT;Acc:P21810]
201554_x_at	0.438221	0.362418	ENSG00000163754	Q8N5Y3_HUMAN	Glycogenin-1 (EC 2.4.1.186). [Source:Uniprot/SWISSPROT;Acc:P46976]
222005_s_at	0.435936	0.36278	ENSG00000162188	GNG3	Guanine nucleotide-binding protein G(I)/G(S)/G(O) gamma-3 subunit. [Source:Uniprot/SWISSPROT;Acc:P63215]
202377_at	0.417445	0.365654	ENSG00000116678	LEPROT	Leptin receptor gene-related protein (OB-R gene related protein) (OB- RGRP) (Leptin receptor overlapping transcript protein). [Source:Uniprot/SWISSPROT;Acc:O15243]
220300_at	0.408074	0.367071	ENSG00000138835	NP_602299.1	Regulator of G-protein signaling 3 (RGS3) (RGP3). [Source:Uniprot/SWISSPROT;Acc:P49796]
200934_at	0.371114	0.372395	ENSG00000124795	DEK	Protein DEK. [Source:Uniprot/SWISSPROT;Acc:P35659]
201765_s_at	0.356974	0.374316	ENSG00000140495	HEXA	Beta-hexosaminidase alpha chain precursor (EC 3.2.1.52) (N-acetyl- beta-glucosaminidase) (Beta-N-acetylhexosaminidase) (Hexosaminidase A). [Source:Uniprot/SWISSPROT;Acc:P06865]
200614_at	0.347803	0.375528	ENSG00000141367	CLTC	Clathrin heavy chain 1 (CLH-17). [Source:Uniprot/SWISSPROT;Acc:Q00610]
217640_x_at	0.29624	0.381816	ENSG00000154839	NP_659497.1
211354_s_at	0.251784	0.386495	ENSG00000116678	LEPROT	Leptin receptor gene-related protein (OB-R gene related protein) (OB- RGRP) (Leptin receptor overlapping transcript protein). [Source:Uniprot/SWISSPROT;Acc:O15243]
215784_at	0.244428	0.387201	ENSG00000158488	CD1E	T-cell surface glycoprotein CD1e precursor (CD1e antigen) (R2G1). [Source:Uniprot/SWISSPROT;Acc:P15812]
203214_x_at	0.232137	0.388337	ENSG00000170312	NP_203698.1	Cell division control protein 2 homolog (EC 2.7.1.37) (p34 protein kinase) (Cyclin-dependent kinase 1) (CDK1). [Source:Uniprot/SWISSPROT;Acc:P06493]
204152_s_at	0.225046	0.388967	ENSG00000100060		Beta-1,3-N-acetylglucosaminyltransferase manic fringe (EC 2.4.1.222) (O-fucosylpeptide 3-beta-N-acetylglucosaminyltransferase). [Source:Uniprot/SWISSPROT;Acc:O00587]
210559_s_at	0.202158	0.390873	ENSG00000170312	NP_203698.1	Cell division control protein 2 homolog (EC 2.7.1.37) (p34 protein kinase) (Cyclin-dependent kinase 1) (CDK1). [Source:Uniprot/SWISSPROT;Acc:P06493]
205828_at	0.18103	0.392459	ENSG00000149968	MMP3	Stromelysin-1 precursor (EC 3.4.24.17) (Matrix metalloproteinase-3) (MMP-3) (Transin-1) (SL-1). [Source:Uniprot/SWISSPROT;Acc:P08254]
205066_s_at	0.175328	0.392857	ENSG00000197594	ENPP1	Ectonucleotide pyrophosphatase/phosphodiesterase 1 (E-NPP 1) (Phosphodiesterase I/nucleotide pyrophosphatase 1) (Plasma-cell membrane glycoprotein PC-1) [Includes: Alkaline phosphodiesterase I (EC 3.1.4.1); Nucleotide pyrophosphatase (EC 3.6.1.9) (NPPase) [Source:Uniprot/SWISSPROT;Acc:P22413]
211980_at	0.173612	0.392975	ENSG00000187498	COL4A1	Collagen alpha-1(IV) chain precursor. [Source:Uniprot/SWISSPROT;Acc:P02462]
205789_at	0.141672	0.394959	ENSG00000158473	CD1D	T-cell surface glycoprotein CD1d precursor (CD1d antigen) (R3G1). [Source:Uniprot/SWISSPROT;Acc:P15813]
211924_s_at	0.135432	0.3953	ENSG00000011422	PLAUR	Urokinase plasminogen activator surface receptor precursor (uPAR) (U- PAR) (Monocyte activation antigen Mo3) (CD87 antigen). [Source:Uniprot/SWISSPROT;Acc:Q03405]
210996_s_at	0.131303	0.395518	ENSG00000108953	YWHAE	14-3-3 protein epsilon (14-3-3E). [Source:Uniprot/SWISSPROT;Acc:P62258]
201262_s_at	0.121895	0.395989	ENSG00000182492	BGN	Biglycan precursor (Bone/cartilage proteoglycan I) (PG-S1). [Source:Uniprot/SWISSPROT;Acc:P21810]
201069_at	0.117159	0.396214	ENSG00000087245	MMP2	72 kDa type IV collagenase precursor (EC 3.4.24.24) (72 kDa gelatinase) (Matrix metalloproteinase-2) (MMP-2) (Gelatinase A) (TBE- 1). [Source:Uniprot/SWISSPROT;Acc:P08253]
208759_at	0.0626913	0.398159	ENSG00000162736	NCSTN	Nicastrin precursor. [Source:Uniprot/SWISSPROT;Acc:Q92542]
201585_s_at	0.0300199	0.398763	ENSG00000116560	Q5SZ72_HUMAN	Splicing factor, proline-and glutamine-rich (Polypyrimidine tract- binding protein-associated splicing factor) (PTB-associated splicing factor) (PSF) (DNA-binding p52/p100 complex, 100 kDa subunit) (100-kDa DNA-pairing protein) (hPOMp100). [Source:Uniprot/SWISSPROT;Acc:P23246]
204518_s_at	0.0116225	0.398915	ENSG00000168938	PPIC	Peptidyl-prolyl cis-trans isomerase C (EC 5.2.1.8) (PPIase) (Rotamase) (Cyclophilin C). [Source:Uniprot/SWISSPROT;Acc:P45877]
200766_at	0.00692473	0.398933	ENSG00000117984	CTSD	Cathepsin D precursor (EC 3.4.23.5) [Contains: Cathepsin D light chain; Cathepsin D heavy chain]. [Source:Uniprot/SWISSPROT;Acc:P07339]
213975_s_at	-0.00867591	0.398927	ENSG00000090382	LYZ	Lysozyme C precursor (EC 3.2.1.17) (1,4-beta-N-acetylmuramidase C). [Source:Uniprot/SWISSPROT;Acc:P61626]
202095_s_at	-0.0331893	0.398723	ENSG00000089685	NP_001012271.1	Baculoviral IAP repeat-containing protein 5 (Apoptosis inhibitor survivin) (Apoptosis inhibitor 4). [Source:Uniprot/SWISSPROT;Acc:O15392]
59644_at	-0.0350647	0.398697	ENSG00000138756		BMP-2 inducible protein kinase (EC 2.7.1.37) (BIKe). [Source:Uniprot/SWISSPROT;Acc:Q9NSY1]
218386_x_at	-0.0377936	0.398657	ENSG00000156256	USP16	Ubiquitin carboxyl-terminal hydrolase 16 (EC 3.1.2.15) (Ubiquitin thiolesterase 16) (Ubiquitin-specific processing protease 16) (Deubiquitinating enzyme 16) (Ubiquitin processing protease UBP-M). [Source:Uniprot/SWISSPROT;Acc:Q9Y5T5]
201586_s_at	-0.0428916	0.398575	ENSG00000116560	Q5SZ72_HUMAN	Splicing factor, proline-and glutamine-rich (Polypyrimidine tract- binding protein-associated splicing factor) (PTB-associated splicing factor) (PSF) (DNA-binding p52/p100 complex, 100 kDa subunit) (100-kDa DNA-pairing protein) (hPOMp100). [Source:Uniprot/SWISSPROT;Acc:P23246]
200736_s_at	-0.0487186	0.398469	ENSG00000067560	RHOA	Transforming protein RhoA (H12). [Source:Uniprot/SWISSPROT;Acc:P61586]
212486_s_at	-0.0589556	0.39825	ENSG00000010810	FYN	Proto-oncogene tyrosine-protein kinase Fyn (EC 2.7.1.112) (p59-Fyn) (Protooncogene Syn) (SLK). [Source:Uniprot/SWISSPROT;Acc:P06241]
213606_s_at	-0.0633605	0.398142	ENSG00000141522	ARHGDIA	Rho GDP-dissociation inhibitor 1 (Rho GDI 1) (Rho-GDI alpha). [Source:Uniprot/SWISSPROT;Acc:P52565]
202035_s_at	-0.0653152	0.398092	ENSG00000104332	SFRP1	Secreted frizzled-related protein 1 precursor (sFRP-1) (Frizzled- related protein 1) (FRP-1) (Secreted apoptosis-related protein 2) (SARP-2). [Source:Uniprot/SWISSPROT;Acc:Q8N474]
203166_at	-0.0675947	0.398032	ENSG00000153774	CFDP1	Craniofacial development protein 1 (Bucentaur). [Source:Uniprot/SWISSPROT;Acc:Q9UEE9]
210548_at	-0.0700482	0.397965	ENSG00000167236	CCL23	Small inducible cytokine A23 precursor (CCL23) (Macrophage inflammatory protein 3) (MIP-3) (Myeloid progenitor inhibitory factor 1) (MPIF-1) (CK-beta-8) (CKB-8) [Contains: CCL23(19-99); CCL23(22-99); CCL23(27-99); CCL23(30-99)]. [Source:Uniprot/SWISSPROT;Acc:P55773]
200838_at	-0.0913597	0.397281	ENSG00000164733	CTSB	Cathepsin B precursor (EC 3.4.22.1) (Cathepsin B1) (APP secretase) (APPS) [Contains: Cathepsin B light chain; Cathepsin B heavy chain]. [Source:Uniprot/SWISSPROT;Acc:P07858]
213274_s_at	-0.104976	0.39675	ENSG00000164733	CTSB	Cathepsin B precursor (EC 3.4.22.1) (Cathepsin B1) (APP secretase) (APPS) [Contains: Cathepsin B light chain; Cathepsin B heavy chain]. [Source:Uniprot/SWISSPROT;Acc:P07858]
209108_at	-0.12612	0.395782	ENSG00000000003	TSPAN6	Tetraspanin-6 (Tspan-6) (Transmembrane 4 superfamily member 6) (T245 protein) (Tetraspanin TM4-D) (A15 homolog). [Source:Uniprot/SWISSPROT;Acc:O43657]
209310_s_at	-0.133993	0.395377	ENSG00000196954	CASP4	Caspase-4 precursor (EC 3.4.22.-) (CASP-4) (ICH-2 protease) (TX protease) (ICE(rel)-II) [Contains: Caspase-4 subunit 1; Caspase-4 subunit 2]. [Source:Uniprot/SWISSPROT;Acc:P49662]
217752_s_at	-0.134519	0.395349	ENSG00000133313	CNDP2	Cytosolic nonspecific dipeptidase (Glutamate carboxypeptidase-like protein 1) (CNDP dipeptidase 2). [Source:Uniprot/SWISSPROT;Acc:Q96KP4]
201280_s_at	-0.16208	0.393736	ENSG00000153071	DAB2	Disabled homolog 2 (Differentially expressed protein 2) (DOC-2). [Source:Uniprot/SWISSPROT;Acc:P98082]
210105_s_at	-0.203164	0.390793	ENSG00000010810	FYN	Proto-oncogene tyrosine-protein kinase Fyn (EC 2.7.1.112) (p59-Fyn) (Protooncogene Syn) (SLK). [Source:Uniprot/SWISSPROT;Acc:P06241]
202953_at	-0.237566	0.387842	ENSG00000173369	C1QB	Complement C1q subcomponent subunit B precursor. [Source:Uniprot/SWISSPROT;Acc:P02746]
214039_s_at	-0.248066	0.386854	ENSG00000104341	LAPTM4B	lysosomal associated transmembrane protein 4 beta [Source:RefSeq_peptide;Acc:NP_060877]
208029_s_at	-0.250195	0.386649	ENSG00000104341	LAPTM4B	lysosomal associated transmembrane protein 4 beta [Source:RefSeq_peptide;Acc:NP_060877]
214698_at	-0.281075	0.383491	ENSG00000119314	ROD1	Regulator of differentiation 1 (Rod1). [Source:Uniprot/SWISSPROT;Acc:O95758]
211113_s_at	-0.283635	0.383214	ENSG00000160179	NP_997512.1	ATP-binding cassette sub-family G member 1 (White protein homolog) (ATP-binding cassette transporter 8). [Source:Uniprot/SWISSPROT;Acc:P45844]
217771_at	-0.311336	0.380069	ENSG00000135052	GOLPH2	Golgi phosphoprotein 2 (Golgi membrane protein GP73). [Source:Uniprot/SWISSPROT;Acc:Q8NBJ4]
202036_s_at	-0.328355	0.378005	ENSG00000104332	SFRP1	Secreted frizzled-related protein 1 precursor (sFRP-1) (Frizzled- related protein 1) (FRP-1) (Secreted apoptosis-related protein 2) (SARP-2). [Source:Uniprot/SWISSPROT;Acc:Q8N474]
216033_s_at	-0.350062	0.375232	ENSG00000010810	FYN	Proto-oncogene tyrosine-protein kinase Fyn (EC 2.7.1.112) (p59-Fyn) (Protooncogene Syn) (SLK). [Source:Uniprot/SWISSPROT;Acc:P06241]
210334_x_at	-0.365907	0.37311	ENSG00000089685	NP_001012271.1	Baculoviral IAP repeat-containing protein 5 (Apoptosis inhibitor survivin) (Apoptosis inhibitor 4). [Source:Uniprot/SWISSPROT;Acc:O15392]
210845_s_at	-0.379686	0.371198	ENSG00000011422	PLAUR	Urokinase plasminogen activator surface receptor precursor (uPAR) (U- PAR) (Monocyte activation antigen Mo3) (CD87 antigen). [Source:Uniprot/SWISSPROT;Acc:Q03405]
202392_s_at	-0.391182	0.369557	ENSG00000100141	NP_055153.1	phosphatidylserine decarboxylase [Source:RefSeq_peptide;Acc:NP_055153]
203234_at	-0.393851	0.36917	ENSG00000183696		Uridine phosphorylase 1 (EC 2.4.2.3) (UrdPase 1) (UPase 1). [Source:Uniprot/SWISSPROT;Acc:Q16831]
222161_at	-0.406455	0.367313	ENSG00000077616	NAALAD2	N-acetylated-alpha-linked acidic dipeptidase II (EC 3.4.17.21) (NAALADase II). [Source:Uniprot/SWISSPROT;Acc:Q9Y3Q0]
208691_at	-0.406639	0.367285	ENSG00000072274	TFRC	Transferrin receptor protein 1 (TfR1) (TR) (TfR) (Trfr) (CD71 antigen) (T9) (p90). [Source:Uniprot/SWISSPROT;Acc:P02786]
214882_s_at	-0.414363	0.366123	ENSG00000161547	SFRS2	Splicing factor, arginine/serine-rich 2 (Splicing factor SC35) (SC-35) (Splicing component, 35 kDa) (PR264 protein). [Source:Uniprot/SWISSPROT;Acc:Q01130]
214063_s_at	-0.423085	0.364788	ENSG00000091513	TF	Serotransferrin precursor (Transferrin) (Siderophilin) (Beta-1-metal binding globulin). [Source:Uniprot/SWISSPROT;Acc:P02787]
218414_s_at	-0.425933	0.364347	ENSG00000072864	NDE1	nuclear distribution gene E homolog 1 [Source:RefSeq_peptide;Acc:NP_060138]
215838_at	-0.45284	0.360065	ENSG00000187116	NP_067073.1	leukocyte immunoglobulin-like receptor subfamily A member 5 isoform 1 [Source:RefSeq_peptide;Acc:NP_067073]
202037_s_at	-0.459379	0.358993	ENSG00000104332	SFRP1	Secreted frizzled-related protein 1 precursor (sFRP-1) (Frizzled- related protein 1) (FRP-1) (Secreted apoptosis-related protein 2) (SARP-2). [Source:Uniprot/SWISSPROT;Acc:Q8N474]
204150_at	-0.475846	0.356239	ENSG00000010327	STAB1	Stabilin-1 precursor (FEEL-1 protein) (MS-1 antigen). [Source:Uniprot/SWISSPROT;Acc:Q9NY15]
214461_at	-0.493463	0.35321	ENSG00000129988	LBP	Lipopolysaccharide-binding protein precursor (LBP). [Source:Uniprot/SWISSPROT;Acc:P18428]
218084_x_at	-0.524546	0.347666	ENSG00000089327	FXYD5	FXYD domain-containing ion transport regulator 5 precursor (Dysadherin). [Source:Uniprot/SWISSPROT;Acc:Q96DB9]
207020_at	-0.525204	0.347546	ENSG00000160207	HSF2BP	Heat shock factor 2 binding protein. [Source:Uniprot/SWISSPROT;Acc:O75031]
205065_at	-0.547104	0.343489	ENSG00000197594	ENPP1	Ectonucleotide pyrophosphatase/phosphodiesterase 1 (E-NPP 1) (Phosphodiesterase I/nucleotide pyrophosphatase 1) (Plasma-cell membrane glycoprotein PC-1) [Includes: Alkaline phosphodiesterase I (EC 3.1.4.1); Nucleotide pyrophosphatase (EC 3.6.1.9) (NPPase) [Source:Uniprot/SWISSPROT;Acc:P22413]
211652_s_at	-0.555789	0.341848	ENSG00000129988	LBP	Lipopolysaccharide-binding protein precursor (LBP). [Source:Uniprot/SWISSPROT;Acc:P18428]
210745_at	-0.560939	0.340866	ENSG00000169856	ONECUT1	Hepatocyte nuclear factor 6 (HNF-6) (One cut domain family member 1). [Source:Uniprot/SWISSPROT;Acc:Q9UBC0]
201328_at	-0.587007	0.335804	ENSG00000157557	ETS2	C-ets-2 protein. [Source:Uniprot/SWISSPROT;Acc:P15036]
210152_at	-0.634471	0.32621	ENSG00000186818	LILRB4	Leukocyte immunoglobulin-like receptor subfamily B member 4 precursor (Leukocyte immunoglobulin-like receptor 5) (LIR-5) (Immunoglobulin- like transcript 3) (ILT-3) (Monocyte inhibitory receptor HM18) (CD85k antigen). [Source:Uniprot/SWISSPROT;Acc:Q8NHJ6]
202241_at	-0.642412	0.32456	ENSG00000173334	TRIB1	Tribbles homolog 1 (TRB-1) (SKIP1) (G-protein-coupled receptor induced protein 2) (GIG-2). [Source:Uniprot/SWISSPROT;Acc:Q96RU8]
210325_at	-0.744773	0.302316	ENSG00000158477	CD1A	T-cell surface glycoprotein CD1a precursor (CD1a antigen) (T-cell surface antigen T6/Leu-6) (hTa1 thymocyte antigen). [Source:Uniprot/SWISSPROT;Acc:P06126]
38487_at	-0.747454	0.301712	ENSG00000010327	STAB1	Stabilin-1 precursor (FEEL-1 protein) (MS-1 antigen). [Source:Uniprot/SWISSPROT;Acc:Q9NY15]
218415_at	-0.751252	0.300855	ENSG00000184056		Vacuolar protein sorting 33B (hVPS33B). [Source:Uniprot/SWISSPROT;Acc:Q9H267]
203976_s_at	-0.752411	0.300592	ENSG00000167670	CHAF1A	Chromatin assembly factor 1 subunit A (CAF-1 subunit A) (Chromatin assembly factor I p150 subunit) (CAF-I 150 kDa subunit) (CAF-Ip150). [Source:Uniprot/SWISSPROT;Acc:Q13111]
201329_s_at	-0.760535	0.298751	ENSG00000157557	ETS2	C-ets-2 protein. [Source:Uniprot/SWISSPROT;Acc:P15036]
221436_s_at	-0.763994	0.297964	ENSG00000111665	CDCA3	trigger of mitotic entry 1 [Source:RefSeq_peptide;Acc:NP_112589]
201167_x_at	-0.81261	0.286761	ENSG00000141522	ARHGDIA	Rho GDP-dissociation inhibitor 1 (Rho GDI 1) (Rho-GDI alpha). [Source:Uniprot/SWISSPROT;Acc:P52565]
203980_at	-0.826951	0.283409	ENSG00000170323	FABP4	Fatty acid-binding protein, adipocyte (AFABP) (Adipocyte lipid-binding protein) (ALBP) (A-FABP). [Source:Uniprot/SWISSPROT;Acc:P15090]
204103_at	-0.827769	0.283218	ENSG00000129277	CCL4	Small inducible cytokine A4 precursor (CCL4) (Macrophage inflammatory protein 1-beta) (MIP-1-beta) (MIP-1-beta(1-69)) (T-cell activation protein 2) (ACT-2) (PAT 744) (H400) (SIS-gamma) (Lymphocyte activation gene 1 protein) (LAG-1) (HC21) (G-26 T lymphocy [Source:Uniprot/SWISSPROT;Acc:P13236]
206749_at	-0.849717	0.278052	ENSG00000158485	CD1B	T-cell surface glycoprotein CD1b precursor (CD1b antigen). [Source:Uniprot/SWISSPROT;Acc:P29016]
218611_at	-0.857093	0.276307	ENSG00000162783	IER5	Immediate early response gene 5 protein. [Source:Uniprot/SWISSPROT;Acc:Q5VY09]
209122_at	-0.879589	0.270962	ENSG00000147872	ADFP	Adipophilin (Adipose differentiation-related protein) (ADRP). [Source:Uniprot/SWISSPROT;Acc:Q99541]
203879_at	-0.896503	0.266922	ENSG00000171608	PIK3CD	Phosphatidylinositol-4,5-bisphosphate 3-kinase catalytic subunit delta isoform (EC 2.7.1.153) (PI3-kinase p110 subunit delta) (PtdIns-3- kinase p110) (PI3K) (p110delta). [Source:Uniprot/SWISSPROT;Acc:O00329]
202273_at	-0.898481	0.266449	ENSG00000113721	PDGFRB	Beta platelet-derived growth factor receptor precursor (EC 2.7.1.112) (PDGF-R-beta) (CD140b antigen). [Source:Uniprot/SWISSPROT;Acc:P09619]
207255_at	-0.904887	0.264914	ENSG00000116678	LEPROT	Leptin receptor gene-related protein (OB-R gene related protein) (OB- RGRP) (Leptin receptor overlapping transcript protein). [Source:Uniprot/SWISSPROT;Acc:O15243]
219546_at	-0.944392	0.255412	ENSG00000138756		BMP-2 inducible protein kinase (EC 2.7.1.37) (BIKe). [Source:Uniprot/SWISSPROT;Acc:Q9NSY1]
204638_at	-0.99024	0.244332	ENSG00000102575	ACP5	Tartrate-resistant acid phosphatase type 5 precursor (EC 3.1.3.2) (TR- AP) (Tartrate-resistant acid ATPase) (TrATPase) (Acid phosphatase 5, tartrate resistant). [Source:Uniprot/SWISSPROT;Acc:P13686]
200754_x_at	-1.0455	0.230969	ENSG00000161547	SFRS2	Splicing factor, arginine/serine-rich 2 (Splicing factor SC35) (SC-35) (Splicing component, 35 kDa) (PR264 protein). [Source:Uniprot/SWISSPROT;Acc:Q01130]
200839_s_at	-1.12092	0.21285	ENSG00000164733	CTSB	Cathepsin B precursor (EC 3.4.22.1) (Cathepsin B1) (APP secretase) (APPS) [Contains: Cathepsin B light chain; Cathepsin B heavy chain]. [Source:Uniprot/SWISSPROT;Acc:P07858]
200797_s_at	-1.15072	0.205765	ENSG00000143384	NP_877495.1	Induced myeloid leukemia cell differentiation protein Mcl-1 (Bcl-2- related protein EAT/mcl1) (mcl1/EAT). [Source:Uniprot/SWISSPROT;Acc:Q07820]
207332_s_at	-1.17527	0.199973	ENSG00000072274	TFRC	Transferrin receptor protein 1 (TfR1) (TR) (TfR) (Trfr) (CD71 antigen) (T9) (p90). [Source:Uniprot/SWISSPROT;Acc:P02786]
209832_s_at	-1.18282	0.198202	ENSG00000167513	CDT1_HUMAN	DNA replication factor Cdt1 (Double parked homolog) (DUP). [Source:Uniprot/SWISSPROT;Acc:Q9H211]
219328_at	-1.19636	0.195035	ENSG00000125485	NP_619526.1	Probable ATP-dependent RNA helicase DDX31 (EC 3.6.1.-) (DEAD box protein 31) (Helicain). [Source:Uniprot/SWISSPROT;Acc:Q9H8H2]
203975_s_at	-1.2459	0.183587	ENSG00000167670	CHAF1A	Chromatin assembly factor 1 subunit A (CAF-1 subunit A) (Chromatin assembly factor I p150 subunit) (CAF-I 150 kDa subunit) (CAF-Ip150). [Source:Uniprot/SWISSPROT;Acc:Q13111]
211396_at	-1.27851	0.176183	ENSG00000072694	Q8NIA0_HUMAN	Low affinity immunoglobulin gamma Fc region receptor II-b precursor (Fc-gamma RII-b) (FcRII-b) (IgG Fc receptor II-b) (Fc-gamma-RIIb) (CD32 antigen) (CDw32). [Source:Uniprot/SWISSPROT;Acc:P31994]
202094_at	-1.32212	0.166469	ENSG00000089685	NP_001012271.1	Baculoviral IAP repeat-containing protein 5 (Apoptosis inhibitor survivin) (Apoptosis inhibitor 4). [Source:Uniprot/SWISSPROT;Acc:O15392]
214426_x_at	-1.38748	0.152364	ENSG00000167670	CHAF1A	Chromatin assembly factor 1 subunit A (CAF-1 subunit A) (Chromatin assembly factor I p150 subunit) (CAF-I 150 kDa subunit) (CAF-Ip150). [Source:Uniprot/SWISSPROT;Acc:Q13111]
207290_at	-1.38846	0.152157	ENSG00000076356	PLXNA2	plexin A2 [Source:RefSeq_peptide;Acc:NP_079455]
205640_at	-1.40197	0.149314	ENSG00000006534	ALDH3B1	Aldehyde dehydrogenase 3B1 (EC 1.2.1.5) (Aldehyde dehydrogenase 7). [Source:Uniprot/SWISSPROT;Acc:P43353]
206360_s_at	-1.42869	0.143774	ENSG00000184557	SOCS3	Suppressor of cytokine signaling 3 (SOCS-3) (Cytokine-inducible SH2 protein 3) (CIS-3) (STAT-induced STAT inhibitor 3) (SSI-3). [Source:Uniprot/SWISSPROT;Acc:O14543]
214866_at	-1.4816	0.13312	ENSG00000011422	PLAUR	Urokinase plasminogen activator surface receptor precursor (uPAR) (U- PAR) (Monocyte activation antigen Mo3) (CD87 antigen). [Source:Uniprot/SWISSPROT;Acc:Q03405]
204153_s_at	-1.51451	0.126715	ENSG00000100060		Beta-1,3-N-acetylglucosaminyltransferase manic fringe (EC 2.4.1.222) (O-fucosylpeptide 3-beta-N-acetylglucosaminyltransferase). [Source:Uniprot/SWISSPROT;Acc:O00587]
200021_at	-1.52254	0.125179	ENSG00000172757	CFL1	Cofilin-1 (Cofilin, non-muscle isoform) (18 kDa phosphoprotein) (p18). [Source:Uniprot/SWISSPROT;Acc:P23528]
214009_at	-1.52825	0.124095	ENSG00000005302	NP_523352.1	Male-specific lethal 3-like 1 (MSL3-like 1) (Male-specific lethal-3 homolog 1). [Source:Uniprot/SWISSPROT;Acc:Q8N5Y2]
213275_x_at	-1.54637	0.120685	ENSG00000164733	CTSB	Cathepsin B precursor (EC 3.4.22.1) (Cathepsin B1) (APP secretase) (APPS) [Contains: Cathepsin B light chain; Cathepsin B heavy chain]. [Source:Uniprot/SWISSPROT;Acc:P07858]
218678_at	-1.55846	0.118441	ENSG00000132688	NP_006608.1	Nestin. [Source:Uniprot/SWISSPROT;Acc:P48681]
207158_at	-1.58819	0.113028	ENSG00000111701	NP_005880.1	Apolipoprotein B mRNA editing enzyme (EC 3.5.4.-) (APOBEC-1) (HEPR). [Source:Uniprot/SWISSPROT;Acc:P41238]
220990_s_at	-1.62098	0.107236	ENSG00000062716	TMEM49	transmembrane protein 49 [Source:RefSeq_peptide;Acc:NP_112200]
214293_at	-1.74501	0.0870324	ENSG00000138758	2006-09-11	Septin-11. [Source:Uniprot/SWISSPROT;Acc:Q9NVA2]
207500_at	-1.77366	0.0827546	ENSG00000137757	CASP5	Caspase-5 precursor (EC 3.4.22.-) (CASP-5) (ICH-3 protease) (TY protease) (ICE(rel)-III) [Contains: Caspase-5 subunit p20; Caspase-5 subunit p10]. [Source:Uniprot/SWISSPROT;Acc:P51878]
202912_at	-1.81223	0.0772251	ENSG00000148926	ADM	ADM precursor [Contains: Adrenomedullin (AM); Proadrenomedullin N-20 terminal peptide (ProAM-N20) (ProAM N-terminal 20 peptide) (PAMP)]. [Source:Uniprot/SWISSPROT;Acc:P35318]
206359_at	-1.84866	0.0722432	ENSG00000184557	SOCS3	Suppressor of cytokine signaling 3 (SOCS-3) (Cytokine-inducible SH2 protein 3) (CIS-3) (STAT-induced STAT inhibitor 3) (SSI-3). [Source:Uniprot/SWISSPROT;Acc:O14543]
202378_s_at	-1.89248	0.0665587	ENSG00000116678	LEPROT	Leptin receptor gene-related protein (OB-R gene related protein) (OB- RGRP) (Leptin receptor overlapping transcript protein). [Source:Uniprot/SWISSPROT;Acc:O15243]
218600_at	-1.93422	0.0614489	ENSG00000136490	NP_085053.1
202283_at	-1.95794	0.0586772	ENSG00000132386	SERPINF1	Pigment epithelium-derived factor precursor (PEDF) (EPC-1). [Source:Uniprot/SWISSPROT;Acc:P36955]
211004_s_at	-2.00715	0.0532227	ENSG00000006534	ALDH3B1	Aldehyde dehydrogenase 3B1 (EC 1.2.1.5) (Aldehyde dehydrogenase 7). [Source:Uniprot/SWISSPROT;Acc:P43353]
211716_x_at	-2.04281	0.049515	ENSG00000141522	ARHGDIA	Rho GDP-dissociation inhibitor 1 (Rho GDI 1) (Rho-GDI alpha). [Source:Uniprot/SWISSPROT;Acc:P52565]
210160_at	-2.31976	0.0270631	ENSG00000168092	PAFAH1B2	Platelet-activating factor acetylhydrolase IB beta subunit (EC 3.1.1.47) (PAF acetylhydrolase 30 kDa subunit) (PAF-AH 30 kDa subunit) (PAF-AH beta subunit) (PAFAH beta subunit). [Source:Uniprot/SWISSPROT;Acc:P68402]
208592_s_at	-2.3894	0.0229704	ENSG00000158488	CD1E	T-cell surface glycoprotein CD1e precursor (CD1e antigen) (R2G1). [Source:Uniprot/SWISSPROT;Acc:P15812]
206461_x_at	-2.52732	0.0163648	ENSG00000198417	MT1F	Metallothionein-1H (MT-1H) (Metallothionein-IH) (MT-IH) (Metallothionein-0) (MT-0). [Source:Uniprot/SWISSPROT;Acc:P80294]
218332_at	-2.54584	0.015614	ENSG00000133169	BEX1	brain expressed, X-linked 1 [Source:RefSeq_peptide;Acc:NP_060946]
203687_at	-2.57764	0.0143923	ENSG00000006210	CX3CL1	Fractalkine precursor (CX3CL1) (Neurotactin) (CX3C membrane-anchored chemokine) (Small inducible cytokine D1). [Source:Uniprot/SWISSPROT;Acc:P78423]
201945_at	-2.59332	0.0138205	ENSG00000140564	FURIN	Furin precursor (EC 3.4.21.75) (Paired basic amino acid residue cleaving enzyme) (PACE) (Dibasic processing enzyme). [Source:Uniprot/SWISSPROT;Acc:P09958]
204326_x_at	-2.61031	0.0132229	ENSG00000187193		Metallothionein-1X (MT-1X) (Metallothionein-IX) (MT-IX). [Source:Uniprot/SWISSPROT;Acc:P80297]
208581_x_at	-2.70642	0.0102416	ENSG00000187193		Metallothionein-1X (MT-1X) (Metallothionein-IX) (MT-IX). [Source:Uniprot/SWISSPROT;Acc:P80297]
204745_x_at	-2.7274	0.00967407	ENSG00000125144	MT1G	Metallothionein-1G (MT-1G) (Metallothionein-IG) (MT-IG). [Source:Uniprot/SWISSPROT;Acc:P13640]
209950_s_at	-2.74783	0.00914794	ENSG00000136059		Villin-like protein. [Source:Uniprot/SWISSPROT;Acc:O15195]
212185_x_at	-2.774	0.00851031	ENSG00000125148	MT2A	Metallothionein-2 (MT-2) (Metallothionein-II) (MT-II) (Metallothionein-2A). [Source:Uniprot/SWISSPROT;Acc:P02795]
823_at	-2.8083	0.00773334	ENSG00000006210	CX3CL1	Fractalkine precursor (CX3CL1) (Neurotactin) (CX3C membrane-anchored chemokine) (Small inducible cytokine D1). [Source:Uniprot/SWISSPROT;Acc:P78423]
201012_at	-2.96801	0.0048757	ENSG00000135046	ANXA1	Annexin A1 (Annexin I) (Lipocortin I) (Calpactin II) (Chromobindin-9) (p35) (Phospholipase A2 inhibitory protein). [Source:Uniprot/SWISSPROT;Acc:P04083]
211230_s_at	-4.08826	9.36557e-05	ENSG00000171608	PIK3CD	Phosphatidylinositol-4,5-bisphosphate 3-kinase catalytic subunit delta isoform (EC 2.7.1.153) (PI3-kinase p110 subunit delta) (PtdIns-3- kinase p110) (PI3K) (p110delta). [Source:Uniprot/SWISSPROT;Acc:O00329]
"stroma down"
clone	z	p-value	ensembl_gene_id	gene_symbol	gene_description
201512_s_at	3.81718	0.000273451	ENSG00000154174	TOMM70A	Mitochondrial precursor proteins import receptor (Translocase of outer membrane TOM70). [Source:Uniprot/SWISSPROT;Acc:O94826]
203870_at	3.58548	0.000644674	ENSG00000109189	USP46	Ubiquitin carboxyl-terminal hydrolase 46 (EC 3.1.2.15) (Ubiquitin thiolesterase 46) (Ubiquitin-specific processing protease 46) (Deubiquitinating enzyme 46). [Source:Uniprot/SWISSPROT;Acc:P62068]
212729_at	3.45537	0.00101922	ENSG00000082458	DLG3	Presynaptic protein SAP102 (Synapse-associated protein 102) (Neuroendocrine-DLG) (NE-DLG) (Discs large homolog 3). [Source:Uniprot/SWISSPROT;Acc:Q92796]
210257_x_at	3.44736	0.00104778	ENSG00000158290	CUL4B	Cullin-4B (CUL-4B). [Source:Uniprot/SWISSPROT;Acc:Q13620]
208700_s_at	3.40873	0.00119616	ENSG00000163931	TKT	Transketolase (EC 2.2.1.1) (TK). [Source:Uniprot/SWISSPROT;Acc:P29401]
215997_s_at	3.36236	0.00139948	ENSG00000158290	CUL4B	Cullin-4B (CUL-4B). [Source:Uniprot/SWISSPROT;Acc:Q13620]
209390_at	3.30102	0.00171679	ENSG00000165699	TSC1	Hamartin (Tuberous sclerosis 1 protein). [Source:Uniprot/SWISSPROT;Acc:Q92574]
221654_s_at	3.25961	0.00196656	ENSG00000140455	USP3	Ubiquitin carboxyl-terminal hydrolase 3 (EC 3.1.2.15) (Ubiquitin thiolesterase 3) (Ubiquitin-specific processing protease 3) (Deubiquitinating enzyme 3). [Source:Uniprot/SWISSPROT;Acc:Q9Y6I4]
208699_x_at	3.07955	0.00347989	ENSG00000163931	TKT	Transketolase (EC 2.2.1.1) (TK). [Source:Uniprot/SWISSPROT;Acc:P29401]
207732_s_at	3.07235	0.00355785	ENSG00000082458	DLG3	Presynaptic protein SAP102 (Synapse-associated protein 102) (Neuroendocrine-DLG) (NE-DLG) (Discs large homolog 3). [Source:Uniprot/SWISSPROT;Acc:Q92796]
202213_s_at	3.03019	0.0040463	ENSG00000158290	CUL4B	Cullin-4B (CUL-4B). [Source:Uniprot/SWISSPROT;Acc:Q13620]
212727_at	2.82327	0.00741408	ENSG00000082458	DLG3	Presynaptic protein SAP102 (Synapse-associated protein 102) (Neuroendocrine-DLG) (NE-DLG) (Discs large homolog 3). [Source:Uniprot/SWISSPROT;Acc:Q92796]
208621_s_at	2.79731	0.00797523	ENSG00000092820	VIL2	Ezrin (p81) (Cytovillin) (Villin-2). [Source:Uniprot/SWISSPROT;Acc:P15311]
218510_x_at	2.7897	0.00814653	ENSG00000154153	NP_061873.2
212986_s_at	2.77458	0.00849669	ENSG00000146872		Serine/threonine-protein kinase tousled-like 2 (EC 2.7.1.37) (Tousled- like kinase 2) (PKU-alpha). [Source:Uniprot/SWISSPROT;Acc:Q86UE8]
217234_s_at	2.76568	0.00870864	ENSG00000092820	VIL2	Ezrin (p81) (Cytovillin) (Villin-2). [Source:Uniprot/SWISSPROT;Acc:P15311]
202777_at	2.65614	0.0117199	ENSG00000108061	SHOC2	Leucine-rich repeat protein SHOC-2 (Ras-binding protein Sur-8). [Source:Uniprot/SWISSPROT;Acc:Q9UQ13]
212101_at	2.63499	0.0123943	ENSG00000025800	KPNA6	Importin alpha-7 subunit (Karyopherin alpha-6). [Source:Uniprot/SWISSPROT;Acc:O60684]
203933_at	2.61598	0.0130285	ENSG00000090565		Rab11 family-interacting protein 3 (Rab11-FIP3) (EF hands-containing Rab-interacting protein) (Eferin). [Source:Uniprot/SWISSPROT;Acc:O75154]
34726_at	2.61043	0.013219	ENSG00000167535	CACNB3	Voltage-dependent L-type calcium channel beta-3 subunit (CAB3) (Calcium channel, voltage-dependent, beta 3 subunit). [Source:Uniprot/SWISSPROT;Acc:P54284]
202214_s_at	2.40183	0.0222966	ENSG00000158290	CUL4B	Cullin-4B (CUL-4B). [Source:Uniprot/SWISSPROT;Acc:Q13620]
219043_s_at	2.25836	0.0311468	ENSG00000115539	PDCL3	Phosducin-like protein 3 (Viral IAP-associated factor 1) (VIAF-1) (HTPHLP). [Source:Uniprot/SWISSPROT;Acc:Q9H2J4]
204369_at	2.14179	0.0402529	ENSG00000121879	PIK3CA	Phosphatidylinositol-4,5-bisphosphate 3-kinase catalytic subunit alpha isoform (EC 2.7.1.153) (PI3-kinase p110 subunit alpha) (PtdIns-3- kinase p110) (PI3K). [Source:Uniprot/SWISSPROT;Acc:P42336]
218185_s_at	2.10246	0.0437571	ENSG00000104442	ARMC1	armadillo repeat-containing protein [Source:RefSeq_peptide;Acc:NP_060590]
202699_s_at	2.04354	0.0494418	ENSG00000196187	TMEM63A	transmembrane protein 63A [Source:RefSeq_peptide;Acc:NP_055513]
212184_s_at	2.02775	0.0510562	ENSG00000055208	MAP3K7IP2	mitogen-activated protein kinase kinase kinase 7 interacting protein 2 isoform 1 [Source:RefSeq_peptide;Acc:NP_055908]
211890_x_at	1.85011	0.0720505	ENSG00000092529	NP_997630.1	Calpain-3 (EC 3.4.22.-) (Calpain L3) (Calpain p94) (Calcium-activated neutral proteinase 3) (CANP 3) (Muscle-specific calcium-activated neutral protease 3) (nCL-1). [Source:Uniprot/SWISSPROT;Acc:P20807]
218393_s_at	1.80624	0.0780675	ENSG00000122692	SMU1	smu-1 suppressor of mec-8 and unc-52 homolog [Source:RefSeq_peptide;Acc:NP_060695]
203403_s_at	1.79543	0.079601	ENSG00000127870	RNF6	RING finger protein 6 (RING-H2 protein). [Source:Uniprot/SWISSPROT;Acc:Q9Y252]
200976_s_at	1.76478	0.0840656	ENSG00000106052	TAX1BP1	Tax1 (human T-cell leukemia virus type I) binding protein 1 [Source:RefSeq_peptide;Acc:NP_006015]
41858_at	1.72044	0.0908178	ENSG00000148985	NP_055304.1	FGF receptor activating protein 1 [Source:RefSeq_peptide;Acc:NP_055304]
203093_s_at	1.71763	0.0912578	ENSG00000104980	TIMM44	Import inner membrane translocase subunit TIM44, mitochondrial precursor. [Source:Uniprot/SWISSPROT;Acc:O43615]
209530_at	1.70983	0.092486	ENSG00000167535	CACNB3	Voltage-dependent L-type calcium channel beta-3 subunit (CAB3) (Calcium channel, voltage-dependent, beta 3 subunit). [Source:Uniprot/SWISSPROT;Acc:P54284]
201675_at	1.70525	0.0932116	ENSG00000121057	AKAP1	A kinase anchor protein 1, mitochondrial precursor (Protein kinase A anchoring protein 1) (PRKA1) (A-kinase anchor protein 149 kDa) (AKAP 149) (Dual specificity A-kinase anchoring protein 1) (D-AKAP-1) (Spermatid A-kinase anchor protein 84) (S-AKAP84). [Source:Uniprot/SWISSPROT;Acc:Q92667]
221613_s_at	1.69927	0.0941661	ENSG00000086666	O95792_HUMAN	zinc finger, A20 domain containing 3 [Source:RefSeq_peptide;Acc:NP_061879]
201035_s_at	1.69806	0.0943592	ENSG00000138796	HADHSC	Short chain 3-hydroxyacyl-CoA dehydrogenase, mitochondrial precursor (EC 1.1.1.35) (HCDH) (Medium and short chain L-3-hydroxyacyl-coenzyme A dehydrogenase). [Source:Uniprot/SWISSPROT;Acc:Q16836]
200681_at	1.65976	0.100627	ENSG00000124767	GLO1	Lactoylglutathione lyase (EC 4.4.1.5) (Methylglyoxalase) (Aldoketomutase) (Glyoxalase I) (Glx I) (Ketone-aldehyde mutase) (S-D- lactoylglutathione methylglyoxal lyase). [Source:Uniprot/SWISSPROT;Acc:Q04760]
201519_at	1.64249	0.103538	ENSG00000154174	TOMM70A	Mitochondrial precursor proteins import receptor (Translocase of outer membrane TOM70). [Source:Uniprot/SWISSPROT;Acc:O94826]
208622_s_at	1.63577	0.104683	ENSG00000092820	VIL2	Ezrin (p81) (Cytovillin) (Villin-2). [Source:Uniprot/SWISSPROT;Acc:P15311]
212997_s_at	1.62558	0.106439	ENSG00000146872		Serine/threonine-protein kinase tousled-like 2 (EC 2.7.1.37) (Tousled- like kinase 2) (PKU-alpha). [Source:Uniprot/SWISSPROT;Acc:Q86UE8]
218532_s_at	1.62379	0.106748	ENSG00000154153	NP_061873.2
215293_s_at	1.56463	0.117306	ENSG00000148985	NP_055304.1	FGF receptor activating protein 1 [Source:RefSeq_peptide;Acc:NP_055304]
200977_s_at	1.5516	0.119711	ENSG00000106052	TAX1BP1	Tax1 (human T-cell leukemia virus type I) binding protein 1 [Source:RefSeq_peptide;Acc:NP_006015]
209186_at	1.53389	0.123028	ENSG00000174437	NP_001672.1	Sarcoplasmic/endoplasmic reticulum calcium ATPase 2 (EC 3.6.3.8) (Calcium pump 2) (SERCA2) (SR Ca(2+)-ATPase 2) (Calcium-transporting ATPase sarcoplasmic reticulum type, slow twitch skeletal muscle isoform) (Endoplasmic reticulum class 1/2 Ca(2+) ATPase). [Source:Uniprot/SWISSPROT;Acc:P16615]
218270_at	1.51408	0.126798	ENSG00000143314	MRPL24	mitochondrial ribosomal protein L24 [Source:RefSeq_peptide;Acc:NP_663781]
204568_at	1.50379	0.128782	ENSG00000126775	KIAA0831
201259_s_at	1.46807	0.135802	ENSG00000008282	SYPL1	Synaptophysin-like protein (Pantophysin). [Source:Uniprot/SWISSPROT;Acc:Q16563]
201179_s_at	1.43793	0.141882	ENSG00000065135	GNAI3	Guanine nucleotide-binding protein G(k), alpha subunit (G(i) alpha-3). [Source:Uniprot/SWISSPROT;Acc:P08754]
212728_at	1.42881	0.143748	ENSG00000082458	DLG3	Presynaptic protein SAP102 (Synapse-associated protein 102) (Neuroendocrine-DLG) (NE-DLG) (Discs large homolog 3). [Source:Uniprot/SWISSPROT;Acc:Q92796]
202250_s_at	1.42751	0.144016	ENSG00000132716	WDR42A	H326 [Source:RefSeq_peptide;Acc:NP_056541]
210284_s_at	1.35445	0.159421	ENSG00000055208	MAP3K7IP2	mitogen-activated protein kinase kinase kinase 7 interacting protein 2 isoform 1 [Source:RefSeq_peptide;Acc:NP_055908]
201180_s_at	1.32858	0.165051	ENSG00000065135	GNAI3	Guanine nucleotide-binding protein G(k), alpha subunit (G(i) alpha-3). [Source:Uniprot/SWISSPROT;Acc:P08754]
203869_at	1.30771	0.169654	ENSG00000109189	USP46	Ubiquitin carboxyl-terminal hydrolase 46 (EC 3.1.2.15) (Ubiquitin thiolesterase 46) (Ubiquitin-specific processing protease 46) (Deubiquitinating enzyme 46). [Source:Uniprot/SWISSPROT;Acc:P62068]
208623_s_at	1.30578	0.170082	ENSG00000092820	VIL2	Ezrin (p81) (Cytovillin) (Villin-2). [Source:Uniprot/SWISSPROT;Acc:P15311]
214279_s_at	1.29679	0.172084	ENSG00000165795	NP_963294.1	NDRG2 protein (Syld709613 protein). [Source:Uniprot/SWISSPROT;Acc:Q9UN36]
211404_s_at	1.28231	0.175329	ENSG00000084234	APLP2	Amyloid-like protein 2 precursor (Amyloid protein homolog) (APPH) (CDEI box-binding protein) (CDEBP). [Source:Uniprot/SWISSPROT;Acc:Q06481]
204483_at	1.26796	0.178565	ENSG00000108515	ENO3	Beta-enolase (EC 4.2.1.11) (2-phospho-D-glycerate hydro-lyase) (Muscle-specific enolase) (MSE) (Skeletal muscle enolase) (Enolase 3). [Source:Uniprot/SWISSPROT;Acc:P13929]
219939_s_at	1.25547	0.181401	ENSG00000009307	NP_009089.4	Cold shock domain protein E1 (UNR protein) (N-ras upstream gene protein). [Source:Uniprot/SWISSPROT;Acc:O75534]
212102_s_at	1.20825	0.192267	ENSG00000025800	KPNA6	Importin alpha-7 subunit (Karyopherin alpha-6). [Source:Uniprot/SWISSPROT;Acc:O60684]
209018_s_at	1.20022	0.194134	ENSG00000158828	PINK1	Serine/threonine-protein kinase PINK1, mitochondrial precursor (EC 2.7.1.37) (PTEN-induced putative kinase protein 1) (BRPK). [Source:Uniprot/SWISSPROT;Acc:Q9BXM7]
206204_at	1.19151	0.196168	ENSG00000115290	GRB14	Growth factor receptor-bound protein 14 (GRB14 adapter protein). [Source:Uniprot/SWISSPROT;Acc:Q14449]
217860_at	1.1829	0.198182	ENSG00000130414	NDUFA10	NADH-ubiquinone oxidoreductase 42 kDa subunit, mitochondrial precursor (EC 1.6.5.3) (EC 1.6.99.3) (Complex I-42KD) (CI-42KD). [Source:Uniprot/SWISSPROT;Acc:O95299]
202151_s_at	1.18008	0.198845	ENSG00000130560	UBADC1	ubiquitin associated domain containing 1 [Source:RefSeq_peptide;Acc:NP_057256]
206272_at	1.01867	0.237454	ENSG00000168118	RAB4A	Protein SPHAR (S-phase response protein). [Source:Uniprot/SWISSPROT;Acc:Q15513]
210932_s_at	1.01107	0.239292	ENSG00000127870	RNF6	RING finger protein 6 (RING-H2 protein). [Source:Uniprot/SWISSPROT;Acc:Q9Y252]
210976_s_at	1.0066	0.240373	ENSG00000152556	PFKM	6-phosphofructokinase, muscle type (EC 2.7.1.11) (Phosphofructokinase 1) (Phosphohexokinase) (Phosphofructo-1-kinase isozyme A) (PFK-A) (Phosphofructokinase-M). [Source:Uniprot/SWISSPROT;Acc:P08237]
214875_x_at	1.00115	0.241692	ENSG00000084234	APLP2	Amyloid-like protein 2 precursor (Amyloid protein homolog) (APPH) (CDEI box-binding protein) (CDEBP). [Source:Uniprot/SWISSPROT;Acc:Q06481]
214475_x_at	0.982608	0.246179	ENSG00000092529	NP_997630.1	Calpain-3 (EC 3.4.22.-) (Calpain L3) (Calpain p94) (Calcium-activated neutral proteinase 3) (CANP 3) (Muscle-specific calcium-activated neutral protease 3) (nCL-1). [Source:Uniprot/SWISSPROT;Acc:P20807]
218658_s_at	0.980819	0.246611	ENSG00000113812	Q8N566_HUMAN	Actin-related protein 8. [Source:Uniprot/SWISSPROT;Acc:Q9H981]
211162_x_at	0.93624	0.257378	ENSG00000099194	SCD	Acyl-CoA desaturase (EC 1.14.19.1) (Stearoyl-CoA desaturase) (Fatty acid desaturase) (Delta(9)-desaturase). [Source:Uniprot/SWISSPROT;Acc:O00767]
213072_at	0.927778	0.259415	ENSG00000187954	NP_116076.1	cysteine and histidine rich 1 [Source:RefSeq_peptide;Acc:NP_116076]
210626_at	0.894391	0.267428	ENSG00000121057	AKAP1	A kinase anchor protein 1, mitochondrial precursor (Protein kinase A anchoring protein 1) (PRKA1) (A-kinase anchor protein 149 kDa) (AKAP 149) (Dual specificity A-kinase anchoring protein 1) (D-AKAP-1) (Spermatid A-kinase anchor protein 84) (S-AKAP84). [Source:Uniprot/SWISSPROT;Acc:Q92667]
211708_s_at	0.890417	0.268378	ENSG00000099194	SCD	Acyl-CoA desaturase (EC 1.14.19.1) (Stearoyl-CoA desaturase) (Fatty acid desaturase) (Delta(9)-desaturase). [Source:Uniprot/SWISSPROT;Acc:O00767]
202471_s_at	0.868912	0.273503	ENSG00000067829	IDH3G	Isocitrate dehydrogenase [NAD] subunit gamma, mitochondrial precursor (EC 1.1.1.41) (Isocitric dehydrogenase) (NAD(+)-specific ICDH). [Source:Uniprot/SWISSPROT;Acc:P51553]
210625_s_at	0.849049	0.27821	ENSG00000121057	AKAP1	A kinase anchor protein 1, mitochondrial precursor (Protein kinase A anchoring protein 1) (PRKA1) (A-kinase anchor protein 149 kDa) (AKAP 149) (Dual specificity A-kinase anchoring protein 1) (D-AKAP-1) (Spermatid A-kinase anchor protein 84) (S-AKAP84). [Source:Uniprot/SWISSPROT;Acc:Q92667]
201434_at	0.82527	0.283803	ENSG00000113312	TTC1	Tetratricopeptide repeat protein 1 (TPR repeat protein 1). [Source:Uniprot/SWISSPROT;Acc:Q99614]
212362_at	0.821712	0.284636	ENSG00000174437	NP_001672.1	Sarcoplasmic/endoplasmic reticulum calcium ATPase 2 (EC 3.6.3.8) (Calcium pump 2) (SERCA2) (SR Ca(2+)-ATPase 2) (Calcium-transporting ATPase sarcoplasmic reticulum type, slow twitch skeletal muscle isoform) (Endoplasmic reticulum class 1/2 Ca(2+) ATPase). [Source:Uniprot/SWISSPROT;Acc:P16615]
203966_s_at	0.801439	0.289358	ENSG00000100614	NP_808820.1	Protein phosphatase 2C isoform alpha (EC 3.1.3.16) (PP2C-alpha) (IA) (Protein phosphatase 1A). [Source:Uniprot/SWISSPROT;Acc:P35813]
218168_s_at	0.798798	0.28997	ENSG00000163050	CABC1	Chaperone-activity of bc1 complex-like, mitochondrial precursor (Chaperone-ABC1-like). [Source:Uniprot/SWISSPROT;Acc:Q8NI60]
211569_s_at	0.775951	0.295234	ENSG00000138796	HADHSC	Short chain 3-hydroxyacyl-CoA dehydrogenase, mitochondrial precursor (EC 1.1.1.35) (HCDH) (Medium and short chain L-3-hydroxyacyl-coenzyme A dehydrogenase). [Source:Uniprot/SWISSPROT;Acc:Q16836]
210944_s_at	0.766792	0.297327	ENSG00000092529	NP_997630.1	Calpain-3 (EC 3.4.22.-) (Calpain L3) (Calpain p94) (Calcium-activated neutral proteinase 3) (CANP 3) (Muscle-specific calcium-activated neutral protease 3) (nCL-1). [Source:Uniprot/SWISSPROT;Acc:P20807]
212576_at	0.70834	0.310426	ENSG00000102858	MGRN1	mahogunin, ring finger 1 [Source:RefSeq_peptide;Acc:NP_056061]
218328_at	0.70376	0.311431	ENSG00000167113	COQ4	Ubiquinone biosynthesis protein COQ4 homolog (Coenzyme Q biosynthesis protein 4 homolog). [Source:Uniprot/SWISSPROT;Acc:Q9Y3A0]
208702_x_at	0.687295	0.315018	ENSG00000084234	APLP2	Amyloid-like protein 2 precursor (Amyloid protein homolog) (APPH) (CDEI box-binding protein) (CDEBP). [Source:Uniprot/SWISSPROT;Acc:Q06481]
201674_s_at	0.662004	0.320439	ENSG00000121057	AKAP1	A kinase anchor protein 1, mitochondrial precursor (Protein kinase A anchoring protein 1) (PRKA1) (A-kinase anchor protein 149 kDa) (AKAP 149) (Dual specificity A-kinase anchoring protein 1) (D-AKAP-1) (Spermatid A-kinase anchor protein 84) (S-AKAP84). [Source:Uniprot/SWISSPROT;Acc:Q92667]
201036_s_at	0.628418	0.327459	ENSG00000138796	HADHSC	Short chain 3-hydroxyacyl-CoA dehydrogenase, mitochondrial precursor (EC 1.1.1.35) (HCDH) (Medium and short chain L-3-hydroxyacyl-coenzyme A dehydrogenase). [Source:Uniprot/SWISSPROT;Acc:Q16836]
201196_s_at	0.625455	0.328068	ENSG00000123505	AMD1	S-adenosylmethionine decarboxylase proenzyme (EC 4.1.1.50) (AdoMetDC) (SamDC) [Contains: S-adenosylmethionine decarboxylase alpha chain; S- adenosylmethionine decarboxylase beta chain]. [Source:Uniprot/SWISSPROT;Acc:P17707]
201260_s_at	0.623696	0.328428	ENSG00000008282	SYPL1	Synaptophysin-like protein (Pantophysin). [Source:Uniprot/SWISSPROT;Acc:Q16563]
218526_s_at	0.573432	0.33846	ENSG00000108961	Q9P001_HUMAN	RAN guanine nucleotide release factor [Source:RefSeq_peptide;Acc:NP_057576]
204321_at	0.550215	0.342903	ENSG00000067141		Neogenin precursor. [Source:Uniprot/SWISSPROT;Acc:Q92859]
201181_at	0.517726	0.348904	ENSG00000065135	GNAI3	Guanine nucleotide-binding protein G(k), alpha subunit (G(i) alpha-3). [Source:Uniprot/SWISSPROT;Acc:P08754]
211919_s_at	0.5061	0.350987	ENSG00000121966	CXCR4	C-X-C chemokine receptor type 4 (CXC-R4) (CXCR-4) (Stromal cell- derived factor 1 receptor) (SDF-1 receptor) (Fusin) (Leukocyte-derived seven transmembrane domain receptor) (LESTR) (LCR1) (FB22) (NPYRL) (HM89) (CD184 antigen). [Source:Uniprot/SWISSPROT;Acc:P61073]
213786_at	0.499652	0.352127	ENSG00000106052	TAX1BP1	Tax1 (human T-cell leukemia virus type I) binding protein 1 [Source:RefSeq_peptide;Acc:NP_006015]
207717_s_at	0.474233	0.356512	ENSG00000057294	PKP2	Plakophilin-2. [Source:Uniprot/SWISSPROT;Acc:Q99959]
203581_at	0.459154	0.35903	ENSG00000168118	RAB4A	Protein SPHAR (S-phase response protein). [Source:Uniprot/SWISSPROT;Acc:Q15513]
212456_at	0.44088	0.361995	ENSG00000132361	KIAA0664	Putative eukaryotic translation initiation factor 3 subunit (eIF-3). [Source:Uniprot/SWISSPROT;Acc:O75153]
209201_x_at	0.403492	0.367754	ENSG00000121966	CXCR4	C-X-C chemokine receptor type 4 (CXC-R4) (CXCR-4) (Stromal cell- derived factor 1 receptor) (SDF-1 receptor) (Fusin) (Leukocyte-derived seven transmembrane domain receptor) (LESTR) (LCR1) (FB22) (NPYRL) (HM89) (CD184 antigen). [Source:Uniprot/SWISSPROT;Acc:P61073]
217028_at	0.392508	0.369365	ENSG00000121966	CXCR4	C-X-C chemokine receptor type 4 (CXC-R4) (CXCR-4) (Stromal cell- derived factor 1 receptor) (SDF-1 receptor) (Fusin) (Leukocyte-derived seven transmembrane domain receptor) (LESTR) (LCR1) (FB22) (NPYRL) (HM89) (CD184 antigen). [Source:Uniprot/SWISSPROT;Acc:P61073]
216762_at	0.374004	0.371994	ENSG00000163541	SUCLG1	Succinyl-CoA ligase [GDP-forming] alpha-chain, mitochondrial precursor (EC 6.2.1.4) (Succinyl-CoA synthetase, alpha chain) (SCS-alpha). [Source:Uniprot/SWISSPROT;Acc:P53597]
203582_s_at	0.361072	0.373766	ENSG00000168118	RAB4A	Protein SPHAR (S-phase response protein). [Source:Uniprot/SWISSPROT;Acc:Q15513]
208022_s_at	0.305569	0.380745	ENSG00000081377	CDC14B	Dual specificity protein phosphatase CDC14B (EC 3.1.3.48) (EC 3.1.3.16) (CDC14 cell division cycle 14 homolog B). [Source:Uniprot/SWISSPROT;Acc:O60729]
32259_at	0.304632	0.380854	ENSG00000108799	EZH1	Enhancer of zeste homolog 1 (ENX-2). [Source:Uniprot/SWISSPROT;Acc:Q92800]
208714_at	0.275472	0.384089	ENSG00000167792	NDUFV1	NADH-ubiquinone oxidoreductase 51 kDa subunit, mitochondrial precursor (EC 1.6.5.3) (EC 1.6.99.3) (Complex I-51KD) (CI-51KD) (NADH dehydrogenase flavoprotein 1). [Source:Uniprot/SWISSPROT;Acc:P49821]
210407_at	0.251341	0.386538	ENSG00000100614	NP_808820.1	Protein phosphatase 2C isoform alpha (EC 3.1.3.16) (PP2C-alpha) (IA) (Protein phosphatase 1A). [Source:Uniprot/SWISSPROT;Acc:P35813]
200831_s_at	0.173254	0.392999	ENSG00000099194	SCD	Acyl-CoA desaturase (EC 1.14.19.1) (Stearoyl-CoA desaturase) (Fatty acid desaturase) (Delta(9)-desaturase). [Source:Uniprot/SWISSPROT;Acc:O00767]
210372_s_at	0.0881127	0.397397	ENSG00000111907	NM_001003397.1	Tumor protein D53 (hD53) (Tumor protein D52-like 1). [Source:Uniprot/SWISSPROT;Acc:Q16890]
212350_at	0.0846865	0.397514	ENSG00000065882	TBC1D1	TBC1 domain family member 1. [Source:Uniprot/SWISSPROT;Acc:Q86TI0]
201197_at	0.0822426	0.397595	ENSG00000123505	AMD1	S-adenosylmethionine decarboxylase proenzyme (EC 4.1.1.50) (AdoMetDC) (SamDC) [Contains: S-adenosylmethionine decarboxylase alpha chain; S- adenosylmethionine decarboxylase beta chain]. [Source:Uniprot/SWISSPROT;Acc:P17707]
201599_at	0.0750305	0.397821	ENSG00000065154	OAT	Ornithine aminotransferase, mitochondrial precursor (EC 2.6.1.13) (Ornithine--oxo-acid aminotransferase) [Contains: Ornithine aminotransferase, hepatic form; Ornithine aminotransferase, renal form]. [Source:Uniprot/SWISSPROT;Acc:P04181]
214999_s_at	0.067328	0.398039	ENSG00000090565		Rab11 family-interacting protein 3 (Rab11-FIP3) (EF hands-containing Rab-interacting protein) (Eferin). [Source:Uniprot/SWISSPROT;Acc:O75154]
201481_s_at	-0.00417437	0.398939	ENSG00000100994	PYGB	Glycogen phosphorylase, brain form (EC 2.4.1.1). [Source:Uniprot/SWISSPROT;Acc:P11216]
201092_at	-0.0429818	0.398574	ENSG00000102054	RBBP7	Histone acetyltransferase type B subunit 2 (Retinoblastoma binding protein P46) (Retinoblastoma-binding protein 7) (RBBP-7). [Source:Uniprot/SWISSPROT;Acc:Q16576]
203249_at	-0.165551	0.393513	ENSG00000108799	EZH1	Enhancer of zeste homolog 1 (ENX-2). [Source:Uniprot/SWISSPROT;Acc:Q92800]
56829_at	-0.194586	0.391461	ENSG00000167632	NP_113654.3	NIK and IKK(beta) binding protein [Source:RefSeq_peptide;Acc:NP_113654]
210006_at	-0.195564	0.391386	ENSG00000042022		abhydrolase domain containing 14A [Source:RefSeq_peptide;Acc:NP_056222]
208024_s_at	-0.222101	0.389223	ENSG00000128185	DGCR6L	DGCR6L protein (DiGeorge syndrome critical region 6-like protein). [Source:Uniprot/SWISSPROT;Acc:Q9BY27]
209521_s_at	-0.245082	0.387139	ENSG00000126016	AMOT	Angiomotin. [Source:Uniprot/SWISSPROT;Acc:Q4VCS5]
214040_s_at	-0.255572	0.386124	ENSG00000148180	GSN	Gelsolin precursor (Actin-depolymerizing factor) (ADF) (Brevin) (AGEL). [Source:Uniprot/SWISSPROT;Acc:P06396]
221555_x_at	-0.259281	0.385755	ENSG00000081377	CDC14B	Dual specificity protein phosphatase CDC14B (EC 3.1.3.48) (EC 3.1.3.16) (CDC14 cell division cycle 14 homolog B). [Source:Uniprot/SWISSPROT;Acc:O60729]
208703_s_at	-0.265741	0.385102	ENSG00000084234	APLP2	Amyloid-like protein 2 precursor (Amyloid protein homolog) (APPH) (CDEI box-binding protein) (CDEBP). [Source:Uniprot/SWISSPROT;Acc:Q06481]
220338_at	-0.345469	0.375832	ENSG00000116191	RALGPS2	Ral GEF with PH domain and SH3 binding motif 2 isoform 2 [Source:RefSeq_peptide;Acc:NP_689876]
202212_at	-0.387386	0.370104	ENSG00000100029		Pescadillo homolog 1. [Source:Uniprot/SWISSPROT;Acc:O00541]
200830_at	-0.409431	0.366867	ENSG00000175166	PSMD2	26S proteasome non-ATPase regulatory subunit 2 (26S proteasome regulatory subunit RPN1) (26S proteasome regulatory subunit S2) (26S proteasome subunit p97) (Tumor necrosis factor type 1 receptor associated protein 2) (55.11 protein). [Source:Uniprot/SWISSPROT;Acc:Q13200]
210150_s_at	-0.423162	0.364776	ENSG00000130702	LAMA5	Laminin alpha-5 chain precursor. [Source:Uniprot/SWISSPROT;Acc:O15230]
202249_s_at	-0.480875	0.355383	ENSG00000132716	WDR42A	H326 [Source:RefSeq_peptide;Acc:NP_056541]
202090_s_at	-0.61957	0.329272	ENSG00000127540	UQCR	Ubiquinol-cytochrome c reductase complex 6.4 kDa protein (EC 1.10.2.2) (Complex III subunit XI). [Source:Uniprot/SWISSPROT;Acc:O14957]
214199_at	-0.645223	0.323973	ENSG00000133661	SFTPD	Pulmonary surfactant-associated protein D precursor (SP-D) (PSP-D). [Source:Uniprot/SWISSPROT;Acc:P35247]
203367_at	-0.79219	0.291498	ENSG00000161326	DUSP14	Dual specificity protein phosphatase 14 (EC 3.1.3.48) (EC 3.1.3.16) (Mitogen-activated protein kinase phosphatase 6) (MAP kinase phosphatase 6) (MKP-6) (MKP-1-like protein tyrosine phosphatase) (MKP- L). [Source:Uniprot/SWISSPROT;Acc:O95147]
208704_x_at	-0.820231	0.284982	ENSG00000084234	APLP2	Amyloid-like protein 2 precursor (Amyloid protein homolog) (APPH) (CDEI box-binding protein) (CDEBP). [Source:Uniprot/SWISSPROT;Acc:Q06481]
221556_at	-0.883314	0.270074	ENSG00000081377	CDC14B	Dual specificity protein phosphatase CDC14B (EC 3.1.3.48) (EC 3.1.3.16) (CDC14 cell division cycle 14 homolog B). [Source:Uniprot/SWISSPROT;Acc:O60729]
203786_s_at	-0.949569	0.254163	ENSG00000111907	NM_001003397.1	Tumor protein D53 (hD53) (Tumor protein D52-like 1). [Source:Uniprot/SWISSPROT;Acc:Q16890]
203120_at	-0.999865	0.242003	ENSG00000143514	NP_005417.1	Apoptosis stimulating of p53 protein 2 (Tumor suppressor p53-binding protein 2) (p53-binding protein 2) (53BP2) (Bcl2-binding protein) (Bbp). [Source:Uniprot/SWISSPROT;Acc:Q13625]
208248_x_at	-1.00161	0.24158	ENSG00000084234	APLP2	Amyloid-like protein 2 precursor (Amyloid protein homolog) (APPH) (CDEI box-binding protein) (CDEBP). [Source:Uniprot/SWISSPROT;Acc:Q06481]
201021_s_at	-1.03108	0.234453	ENSG00000125868	DSTN	Destrin (Actin-depolymerizing factor) (ADF). [Source:Uniprot/SWISSPROT;Acc:P60981]
206453_s_at	-1.03993	0.232315	ENSG00000165795	NP_963294.1	NDRG2 protein (Syld709613 protein). [Source:Uniprot/SWISSPROT;Acc:Q9UN36]
214364_at	-1.04871	0.230194	ENSG00000122085	MTERFD2	MTERF domain containing 2 [Source:RefSeq_peptide;Acc:NP_872307]
200832_s_at	-1.09802	0.218327	ENSG00000099194	SCD	Acyl-CoA desaturase (EC 1.14.19.1) (Stearoyl-CoA desaturase) (Fatty acid desaturase) (Delta(9)-desaturase). [Source:Uniprot/SWISSPROT;Acc:O00767]
202646_s_at	-1.21436	0.190849	ENSG00000009307	NP_009089.4	Cold shock domain protein E1 (UNR protein) (N-ras upstream gene protein). [Source:Uniprot/SWISSPROT;Acc:O75534]
211752_s_at	-1.2485	0.182991	ENSG00000115286	Q9H3K5_HUMAN	NADH-ubiquinone oxidoreductase 20 kDa subunit, mitochondrial precursor (EC 1.6.5.3) (EC 1.6.99.3) (Complex I-20KD) (CI-20KD) (PSST subunit). [Source:Uniprot/SWISSPROT;Acc:O75251]
221836_s_at	-1.25043	0.182551	ENSG00000167632	NP_113654.3	NIK and IKK(beta) binding protein [Source:RefSeq_peptide;Acc:NP_113654]
211348_s_at	-1.32611	0.165593	ENSG00000081377	CDC14B	Dual specificity protein phosphatase CDC14B (EC 3.1.3.48) (EC 3.1.3.16) (CDC14 cell division cycle 14 homolog B). [Source:Uniprot/SWISSPROT;Acc:O60729]
217944_at	-1.33275	0.164137	ENSG00000085998	POMGNT1	Protein O-linked-mannose beta-1,2-N-acetylglucosaminyltransferase 1 (EC 2.4.1.-) (POMGnT1) (UDP-GlcNAc:alpha-D-mannoside beta-1,2-N- acetylglucosaminyltransferase I.2) (GnT I.2). [Source:Uniprot/SWISSPROT;Acc:Q8WZA1]
217923_at	-1.36563	0.157016	ENSG00000162517	PEF1	penta-EF hand domain containing 1 [Source:RefSeq_peptide;Acc:NP_036524]
203175_at	-1.45422	0.138579	ENSG00000177105	RHOG	Rho-related GTP-binding protein RhoG. [Source:Uniprot/SWISSPROT;Acc:P84095]
214154_s_at	-1.47682	0.134064	ENSG00000057294	PKP2	Plakophilin-2. [Source:Uniprot/SWISSPROT;Acc:Q99959]
209981_at	-1.49064	0.131343	ENSG00000172346	Q99779_HUMAN	Cold shock domain protein C2 (RNA-binding protein PIPPin). [Source:Uniprot/SWISSPROT;Acc:Q9Y534]
213564_x_at	-1.51009	0.127566	ENSG00000111716	LDHB	L-lactate dehydrogenase B chain (EC 1.1.1.27) (LDH-B) (LDH heart subunit) (LDH-H). [Source:Uniprot/SWISSPROT;Acc:P07195]
217874_at	-1.52962	0.123835	ENSG00000163541	SUCLG1	Succinyl-CoA ligase [GDP-forming] alpha-chain, mitochondrial precursor (EC 6.2.1.4) (Succinyl-CoA synthetase, alpha chain) (SCS-alpha). [Source:Uniprot/SWISSPROT;Acc:P53597]
201030_x_at	-1.64011	0.103942	ENSG00000111716	LDHB	L-lactate dehydrogenase B chain (EC 1.1.1.27) (LDH-B) (LDH heart subunit) (LDH-H). [Source:Uniprot/SWISSPROT;Acc:P07195]
211347_at	-1.64948	0.102353	ENSG00000081377	CDC14B	Dual specificity protein phosphatase CDC14B (EC 3.1.3.48) (EC 3.1.3.16) (CDC14 cell division cycle 14 homolog B). [Source:Uniprot/SWISSPROT;Acc:O60729]
216885_s_at	-1.65053	0.102175	ENSG00000132716	WDR42A	H326 [Source:RefSeq_peptide;Acc:NP_056541]
212361_s_at	-1.65513	0.101402	ENSG00000174437	NP_001672.1	Sarcoplasmic/endoplasmic reticulum calcium ATPase 2 (EC 3.6.3.8) (Calcium pump 2) (SERCA2) (SR Ca(2+)-ATPase 2) (Calcium-transporting ATPase sarcoplasmic reticulum type, slow twitch skeletal muscle isoform) (Endoplasmic reticulum class 1/2 Ca(2+) ATPase). [Source:Uniprot/SWISSPROT;Acc:P16615]
221672_s_at	-1.6684	0.0991893	ENSG00000167632	NP_113654.3	NIK and IKK(beta) binding protein [Source:RefSeq_peptide;Acc:NP_113654]
202700_s_at	-1.79285	0.0799701	ENSG00000196187	TMEM63A	transmembrane protein 63A [Source:RefSeq_peptide;Acc:NP_055513]
209019_s_at	-1.83791	0.0736894	ENSG00000158828	PINK1	Serine/threonine-protein kinase PINK1, mitochondrial precursor (EC 2.7.1.37) (PTEN-induced putative kinase protein 1) (BRPK). [Source:Uniprot/SWISSPROT;Acc:Q9BXM7]
213724_s_at	-1.84445	0.0728075	ENSG00000005882	PDK2	[Pyruvate dehydrogenase [lipoamide]] kinase isozyme 2, mitochondrial precursor (EC 2.7.1.99) (Pyruvate dehydrogenase kinase isoform 2). [Source:Uniprot/SWISSPROT;Acc:Q15119]
203092_at	-1.84892	0.0722096	ENSG00000104980	TIMM44	Import inner membrane translocase subunit TIM44, mitochondrial precursor. [Source:Uniprot/SWISSPROT;Acc:O43615]
205577_at	-2.06469	0.0473398	ENSG00000068976	PYGM	Glycogen phosphorylase, muscle form (EC 2.4.1.1) (Myophosphorylase). [Source:Uniprot/SWISSPROT;Acc:P11217]
214121_x_at	-2.20743	0.0348983	ENSG00000196923		PDZ and LIM domain protein 7 (LIM mineralization protein) (LMP) (Protein enigma). [Source:Uniprot/SWISSPROT;Acc:Q9NR12]
201022_s_at	-2.28826	0.0291001	ENSG00000125868	DSTN	Destrin (Actin-depolymerizing factor) (ADF). [Source:Uniprot/SWISSPROT;Acc:P60981]
210931_at	-2.31458	0.0273898	ENSG00000127870	RNF6	RING finger protein 6 (RING-H2 protein). [Source:Uniprot/SWISSPROT;Acc:Q9Y252]
203369_x_at	-2.36031	0.0246131	ENSG00000196923		PDZ and LIM domain protein 7 (LIM mineralization protein) (LMP) (Protein enigma). [Source:Uniprot/SWISSPROT;Acc:Q9NR12]
200696_s_at	-2.47473	0.0186655	ENSG00000148180	GSN	Gelsolin precursor (Actin-depolymerizing factor) (ADF) (Brevin) (AGEL). [Source:Uniprot/SWISSPROT;Acc:P06396]
202590_s_at	-2.48612	0.0181455	ENSG00000005882	PDK2	[Pyruvate dehydrogenase [lipoamide]] kinase isozyme 2, mitochondrial precursor (EC 2.7.1.99) (Pyruvate dehydrogenase kinase isoform 2). [Source:Uniprot/SWISSPROT;Acc:Q15119]
214266_s_at	-2.53372	0.0161021	ENSG00000196923		PDZ and LIM domain protein 7 (LIM mineralization protein) (LMP) (Protein enigma). [Source:Uniprot/SWISSPROT;Acc:Q9NR12]
206603_at	-2.61126	0.0131903	ENSG00000181856	SLC2A4	Solute carrier family 2, facilitated glucose transporter member 4 (Glucose transporter type 4, insulin-responsive). [Source:Uniprot/SWISSPROT;Acc:P14672]
214333_x_at	-2.94496	0.00521962	ENSG00000067829	IDH3G	Isocitrate dehydrogenase [NAD] subunit gamma, mitochondrial precursor (EC 1.1.1.41) (Isocitric dehydrogenase) (NAD(+)-specific ICDH). [Source:Uniprot/SWISSPROT;Acc:P51553]
203370_s_at	-3.18203	0.0025248	ENSG00000196923		PDZ and LIM domain protein 7 (LIM mineralization protein) (LMP) (Protein enigma). [Source:Uniprot/SWISSPROT;Acc:Q9NR12]
