# Supplementary material for: A Mouse Stromal Response to Tumor Invasion Predicts Prostate and Breast Cancer Patient Survival
Source: PLoS One. 2006 Dec 20;1(1):e32. doi: 10.1371/journal.pone.0000032 (PMC1762322; doi:10.1371/journal.pone.0000032)
Supplement: Table S5. Univariate cox analysis of clones used in the breast cancer study. — List of clones obtained using univariate cox analysis of "stroma up" and "stroma down" genes presented in Table S3, mapped to the breast cancer data set [14]. (0.08 MB XLS) [file pone.0000032.s008.xls]

## Sheet: Table S5_van de vijver_cox univ
Table S5. Univariate cox analysis of clones used in the breast cancer study (van de vijver et al., 2002). Clones are ordered according to decreasing z values.
"stroma up"
clone	z	p-value	ensembl_gene_id	gene_symbol	gene_description
NM_001168	6.34997	6.99946e-10	ENSG00000089685	NP_001012271.1	Baculoviral IAP repeat-containing protein 5 (Apoptosis inhibitor survivin) (Apoptosis inhibitor 4). [Source:Uniprot/SWISSPROT;Acc:O15392]
NM_016359	6.11746	2.98231e-09	ENSG00000137804	NUSAP1	nucleolar and spindle associated protein 1 isoform 2 [Source:RefSeq_peptide;Acc:NP_060924]
NM_004219	5.68251	3.88175e-08	ENSG00000164611	PTTG1	Securin (Pituitary tumor-transforming protein 1) (Tumor transforming protein 1) (Esp1-associated protein) (hPTTG). [Source:Uniprot/SWISSPROT;Acc:O95997]
NM_001124	5.312	2.97568e-07	ENSG00000148926	ADM	ADM precursor [Contains: Adrenomedullin (AM); Proadrenomedullin N-20 terminal peptide (ProAM-N20) (ProAM N-terminal 20 peptide) (PAMP)]. [Source:Uniprot/SWISSPROT;Acc:P35318]
NM_014176	5.13503	7.49995e-07	ENSG00000077152	UBE2T	Ubiquitin-conjugating enzyme E2 T (EC 6.3.2.19) (Ubiquitin-protein ligase T) (Ubiquitin carrier protein T). [Source:Uniprot/SWISSPROT;Acc:Q9NPD8]
NM_001122	4.99517	1.52306e-06	ENSG00000147872	ADFP	Adipophilin (Adipose differentiation-related protein) (ADRP). [Source:Uniprot/SWISSPROT;Acc:Q99541]
AF070552	4.97757	1.66278e-06	ENSG00000167513	CDT1_HUMAN	DNA replication factor Cdt1 (Double parked homolog) (DUP). [Source:Uniprot/SWISSPROT;Acc:Q9H211]
NM_002266	4.74498	5.15076e-06	ENSG00000182481	KPNA2	Importin alpha-2 subunit (Karyopherin alpha-2 subunit) (SRP1-alpha) (RAG cohort protein 1). [Source:Uniprot/SWISSPROT;Acc:P52292]
NM_018407	4.63785	8.5143e-06	ENSG00000104341	LAPTM4B	lysosomal associated transmembrane protein 4 beta [Source:RefSeq_peptide;Acc:NP_060877]
NM_006406	4.54347	1.31318e-05	ENSG00000123131	PRDX4	Peroxiredoxin 4 (EC 1.11.1.15) (Prx-IV) (Thioredoxin peroxidase AO372) (Thioredoxin-dependent peroxide reductase A0372) (Antioxidant enzyme AOE372) (AOE37-2). [Source:Uniprot/SWISSPROT;Acc:Q13162]
NM_018454	4.37315	2.80599e-05	ENSG00000137804	NUSAP1	nucleolar and spindle associated protein 1 isoform 2 [Source:RefSeq_peptide;Acc:NP_060924]
NM_005483	4.23951	4.98907e-05	ENSG00000167670	CHAF1A	Chromatin assembly factor 1 subunit A (CAF-1 subunit A) (Chromatin assembly factor I p150 subunit) (CAF-I 150 kDa subunit) (CAF-Ip150). [Source:Uniprot/SWISSPROT;Acc:Q13111]
NM_001806	4.13384	7.76538e-05	ENSG00000153879	CEBPG	CCAAT/enhancer binding protein gamma (C/EBP gamma). [Source:Uniprot/SWISSPROT;Acc:P53567]
NM_005507	4.11585	8.36344e-05	ENSG00000172757	CFL1	Cofilin-1 (Cofilin, non-muscle isoform) (18 kDa phosphoprotein) (p18). [Source:Uniprot/SWISSPROT;Acc:P23528]
NM_006342	3.98419	0.000142548	ENSG00000013810	TACC3	Transforming acidic coiled-coil-containing protein 3 (ERIC-1). [Source:Uniprot/SWISSPROT;Acc:Q9Y6A5]
NM_002133	3.88526	0.000210383	ENSG00000100292	HMOX1	Heme oxygenase 1 (EC 1.14.99.3) (HO-1). [Source:Uniprot/SWISSPROT;Acc:P09601]
NM_003276	3.84879	0.000242256	ENSG00000120802	TMPO	Lamina-associated polypeptide 2 isoform alpha (Thymopoietin isoform alpha) (TP alpha) (Thymopoietin-related peptide isoform alpha) (TPRP isoform alpha) [Contains: Thymopoietin (TP) (Splenin); Thymopentin (TP5)]. [Source:Uniprot/SWISSPROT;Acc:P42166]
AB037858	3.79815	0.000294002	ENSG00000136802	LRRC8A	Leucine-rich repeat-containing protein 8. [Source:Uniprot/SWISSPROT;Acc:Q8IWT6]
NM_001786	3.72211	0.000391316	ENSG00000170312	NP_203698.1	Cell division control protein 2 homolog (EC 2.7.1.37) (p34 protein kinase) (Cyclin-dependent kinase 1) (CDK1). [Source:Uniprot/SWISSPROT;Acc:P06493]
NM_013237	3.6587	0.000494485	ENSG00000169230	PX19_HUMAN	Px19-like protein (25 kDa protein of relevant evolutionary and lymphoid interest) (PRELI). [Source:Uniprot/SWISSPROT;Acc:Q9Y255]
NM_004834	3.48484	0.000920123	ENSG00000071054	Q53TW0_HUMAN	Mitogen-activated protein kinase kinase kinase kinase 4 (EC 2.7.1.37) (MAPK/ERK kinase kinase kinase 4) (MEK kinase kinase 4) (MEKKK 4) (HPK/GCK-like kinase HGK) (Nck interacting kinase). [Source:Uniprot/SWISSPROT;Acc:O95819]
NM_002882	3.47964	0.000936951	ENSG00000099901	RANBP1	Ran-specific GTPase-activating protein (Ran binding protein 1) (RanBP1). [Source:Uniprot/SWISSPROT;Acc:P43487]
NM_005044	3.325	0.00158565	ENSG00000183943	PRKX	Serine/threonine-protein kinase PRKX (EC 2.7.1.37) (Protein kinase PKX1). [Source:Uniprot/SWISSPROT;Acc:P51817]
NM_021106	3.26374	0.00194027	ENSG00000138835	NP_602299.1	Regulator of G-protein signaling 3 (RGS3) (RGP3). [Source:Uniprot/SWISSPROT;Acc:P49796]
AF095288	3.10123	0.00325436	ENSG00000164611	PTTG1	Securin (Pituitary tumor-transforming protein 1) (Tumor transforming protein 1) (Esp1-associated protein) (hPTTG). [Source:Uniprot/SWISSPROT;Acc:O95997]
NM_005950	3.06446	0.00364499	ENSG00000125144	MT1G	Metallothionein-1G (MT-1G) (Metallothionein-IG) (MT-IG). [Source:Uniprot/SWISSPROT;Acc:P13640]
NM_002168	3.05154	0.00379191	ENSG00000182054	IDH2	Isocitrate dehydrogenase [NADP], mitochondrial precursor (EC 1.1.1.42) (Oxalosuccinate decarboxylase) (IDH) (NADP(+)-specific ICDH) (IDP) (ICD-M). [Source:Uniprot/SWISSPROT;Acc:P48735]
NM_005566	2.99378	0.00451525	ENSG00000134333	LDHA	L-lactate dehydrogenase A chain (EC 1.1.1.27) (LDH-A) (LDH muscle subunit) (LDH-M) (Proliferation-inducing gene 19 protein). [Source:Uniprot/SWISSPROT;Acc:P00338]
Contig66143_RC	2.97357	0.0047959	ENSG00000125144	MT1G	Metallothionein-1G (MT-1G) (Metallothionein-IG) (MT-IG). [Source:Uniprot/SWISSPROT;Acc:P13640]
NM_001814	2.8554	0.00676762	ENSG00000109861	NP_680475.1	Dipeptidyl-peptidase I precursor (EC 3.4.14.1) (DPP-I) (DPPI) (Cathepsin C) (Cathepsin J) (Dipeptidyl transferase) [Contains: Dipeptidyl-peptidase I exclusion domain chain; Dipeptidyl-peptidase I heavy chain; Dipeptidyl-peptidase I light chain]. [Source:Uniprot/SWISSPROT;Acc:P53634]
NM_003016	2.8467	0.00693773	ENSG00000161547	SFRS2	Splicing factor, arginine/serine-rich 2 (Splicing factor SC35) (SC-35) (Splicing component, 35 kDa) (PR264 protein). [Source:Uniprot/SWISSPROT;Acc:Q01130]
NM_004309	2.75868	0.00887882	ENSG00000141522	ARHGDIA	Rho GDP-dissociation inhibitor 1 (Rho GDI 1) (Rho-GDI alpha). [Source:Uniprot/SWISSPROT;Acc:P52565]
NM_002659	2.74285	0.00927381	ENSG00000011422	PLAUR	Urokinase plasminogen activator surface receptor precursor (uPAR) (U- PAR) (Monocyte activation antigen Mo3) (CD87 antigen). [Source:Uniprot/SWISSPROT;Acc:Q03405]
U27655	2.7076	0.010209	ENSG00000138835	NP_602299.1	Regulator of G-protein signaling 3 (RGS3) (RGP3). [Source:Uniprot/SWISSPROT;Acc:P49796]
NM_000075	2.68067	0.0109773	ENSG00000135446	Q96BE9_HUMAN	Cell division protein kinase 4 (EC 2.7.1.37) (Cyclin-dependent kinase 4) (PSK-J3). [Source:Uniprot/SWISSPROT;Acc:P11802]
NM_006324	2.67287	0.0112089	ENSG00000153774	CFDP1	Craniofacial development protein 1 (Bucentaur). [Source:Uniprot/SWISSPROT;Acc:Q9UEE9]
NM_005156	2.60672	0.0133474	ENSG00000119314	ROD1	Regulator of differentiation 1 (Rod1). [Source:Uniprot/SWISSPROT;Acc:O95758]
Contig3677_RC	2.55517	0.0152467	ENSG00000067955	CBFB	Core-binding factor, beta subunit (CBF-beta) (Polyomavirus enhancer binding protein 2 beta subunit) (PEBP2-beta) (PEA2-beta) (SL3-3 enhancer factor 1 beta subunit) (SL3/AKV core-binding factor beta subunit). [Source:Uniprot/SWISSPROT;Acc:Q13951]
NM_005066	2.47504	0.0186511	ENSG00000116560	Q5SZ72_HUMAN	Splicing factor, proline-and glutamine-rich (Polypyrimidine tract- binding protein-associated splicing factor) (PTB-associated splicing factor) (PSF) (DNA-binding p52/p100 complex, 100 kDa subunit) (100-kDa DNA-pairing protein) (hPOMp100). [Source:Uniprot/SWISSPROT;Acc:P23246]
AB007932	2.44911	0.0198806	ENSG00000076356	PLXNA2	plexin A2 [Source:RefSeq_peptide;Acc:NP_079455]
NM_002569	2.41303	0.0217033	ENSG00000140564	FURIN	Furin precursor (EC 3.4.21.75) (Paired basic amino acid residue cleaving enzyme) (PACE) (Dibasic processing enzyme). [Source:Uniprot/SWISSPROT;Acc:P09958]
NM_006332	2.38799	0.0230478	ENSG00000105648	IFI30	Gamma-interferon inducible lysosomal thiol reductase precursor (Gamma- interferon-inducible protein IP-30). [Source:Uniprot/SWISSPROT;Acc:P13284]
NM_002996	2.31981	0.0270598	ENSG00000006210	CX3CL1	Fractalkine precursor (CX3CL1) (Neurotactin) (CX3C membrane-anchored chemokine) (Small inducible cytokine D1). [Source:Uniprot/SWISSPROT;Acc:P78423]
NM_001336	2.27973	0.0296726	ENSG00000101160	CTSZ	Cathepsin Z precursor (EC 3.4.22.-) (Cathepsin X) (Cathepsin P). [Source:Uniprot/SWISSPROT;Acc:Q9UBR2]
NM_003234	2.25592	0.031319	ENSG00000072274	TFRC	Transferrin receptor protein 1 (TfR1) (TR) (TfR) (Trfr) (CD71 antigen) (T9) (p90). [Source:Uniprot/SWISSPROT;Acc:P02786]
NM_014164	2.20101	0.0353959	ENSG00000089327	FXYD5	FXYD domain-containing ion transport regulator 5 precursor (Dysadherin). [Source:Uniprot/SWISSPROT;Acc:Q96DB9]
NM_005496	2.19704	0.0357064	ENSG00000113810	SMC4L1	Structural maintenance of chromosomes 4-like 1 protein (Chromosome- associated polypeptide C) (hCAP-C) (XCAP-C homolog). [Source:Uniprot/SWISSPROT;Acc:Q9NTJ3]
AF090913	2.18321	0.036804	ENSG00000034510	TMSB10	Thymosin beta-10. [Source:Uniprot/SWISSPROT;Acc:P63313]
NM_003364	2.18022	0.0370454	ENSG00000183696		Uridine phosphorylase 1 (EC 2.4.2.3) (UrdPase 1) (UPase 1). [Source:Uniprot/SWISSPROT;Acc:Q16831]
NM_006716	2.14887	0.0396458	ENSG00000006634	DBF4	activator of S phase kinase [Source:RefSeq_peptide;Acc:NP_006707]
Contig4399_RC	2.12173	0.0420121	ENSG00000100345	Q9UMJ0_HUMAN	Myosin-9 (Myosin heavy chain, nonmuscle IIa) (Nonmuscle myosin heavy chain IIa) (NMMHC II-a) (NMMHC-IIA) (Cellular myosin heavy chain, type A) (Nonmuscle myosin heavy chain-A) (NMMHC-A). [Source:Uniprot/SWISSPROT;Acc:P35579]
NM_001908	2.04645	0.0491484	ENSG00000164733	CTSB	Cathepsin B precursor (EC 3.4.22.1) (Cathepsin B1) (APP secretase) (APPS) [Contains: Cathepsin B light chain; Cathepsin B heavy chain]. [Source:Uniprot/SWISSPROT;Acc:P07858]
NM_005064	1.99765	0.0542453	ENSG00000167236	CCL23	Small inducible cytokine A23 precursor (CCL23) (Macrophage inflammatory protein 3) (MIP-3) (Myeloid progenitor inhibitory factor 1) (MPIF-1) (CK-beta-8) (CKB-8) [Contains: CCL23(19-99); CCL23(22-99); CCL23(27-99); CCL23(30-99)]. [Source:Uniprot/SWISSPROT;Acc:P55773]
NM_021103	1.94411	0.060282	ENSG00000034510	TMSB10	Thymosin beta-10. [Source:Uniprot/SWISSPROT;Acc:P63313]
NM_001845	1.92914	0.0620549	ENSG00000187498	COL4A1	Collagen alpha-1(IV) chain precursor. [Source:Uniprot/SWISSPROT;Acc:P02462]
U96173	1.83359	0.0742765	ENSG00000169856	ONECUT1	Hepatocyte nuclear factor 6 (HNF-6) (One cut domain family member 1). [Source:Uniprot/SWISSPROT;Acc:Q9UBC0]
X03084	1.73285	0.0888936	ENSG00000173369	C1QB	Complement C1q subcomponent subunit B precursor. [Source:Uniprot/SWISSPROT;Acc:P02746]
NM_012202	1.72688	0.0898159	ENSG00000162188	GNG3	Guanine nucleotide-binding protein G(I)/G(S)/G(O) gamma-3 subunit. [Source:Uniprot/SWISSPROT;Acc:P63215]
M74093	1.72	0.0908876	ENSG00000105173	CCNE1	G1/S-specific cyclin-E1. [Source:Uniprot/SWISSPROT;Acc:P24864]
NM_003472	1.71476	0.091708	ENSG00000124795	DEK	Protein DEK. [Source:Uniprot/SWISSPROT;Acc:P35659]
NM_006800	1.678	0.0976092	ENSG00000005302	NP_523352.1	Male-specific lethal 3-like 1 (MSL3-like 1) (Male-specific lethal-3 homolog 1). [Source:Uniprot/SWISSPROT;Acc:Q8N5Y2]
M28825	1.67448	0.0981877	ENSG00000158477	CD1A	T-cell surface glycoprotein CD1a precursor (CD1a antigen) (T-cell surface antigen T6/Leu-6) (hTa1 thymocyte antigen). [Source:Uniprot/SWISSPROT;Acc:P06126]
D87442	1.60546	0.109955	ENSG00000162736	NCSTN	Nicastrin precursor. [Source:Uniprot/SWISSPROT;Acc:Q92542]
NM_005239	1.59363	0.112055	ENSG00000157557	ETS2	C-ets-2 protein. [Source:Uniprot/SWISSPROT;Acc:P15036]
AJ275213	1.58853	0.112968	ENSG00000010327	STAB1	Stabilin-1 precursor (FEEL-1 protein) (MS-1 antigen). [Source:Uniprot/SWISSPROT;Acc:Q9NY15]
NM_001711	1.47959	0.133516	ENSG00000182492	BGN	Biglycan precursor (Bone/cartilage proteoglycan I) (PG-S1). [Source:Uniprot/SWISSPROT;Acc:P21810]
NM_004859	1.4316	0.143176	ENSG00000141367	CLTC	Clathrin heavy chain 1 (CLH-17). [Source:Uniprot/SWISSPROT;Acc:Q00610]
M31932	1.42957	0.143593	ENSG00000143226	FCGR2A	Low affinity immunoglobulin gamma Fc region receptor II-a precursor (Fc-gamma RII-a) (FcRII-a) (IgG Fc receptor II-a) (Fc-gamma-RIIa) (CD32) (CDw32). [Source:Uniprot/SWISSPROT;Acc:P12318]
NM_006847	1.34947	0.160499	ENSG00000186818	LILRB4	Leukocyte immunoglobulin-like receptor subfamily B member 4 precursor (Leukocyte immunoglobulin-like receptor 5) (LIR-5) (Immunoglobulin- like transcript 3) (ILT-3) (Monocyte inhibitory receptor HM18) (CD85k antigen). [Source:Uniprot/SWISSPROT;Acc:Q8NHJ6]
NM_000694	1.34256	0.161997	ENSG00000006534	ALDH3B1	Aldehyde dehydrogenase 3B1 (EC 1.2.1.5) (Aldehyde dehydrogenase 7). [Source:Uniprot/SWISSPROT;Acc:P43353]
NM_016433	1.31367	0.168333	ENSG00000139433	GLTP_HUMAN	Glycolipid transfer protein (GLTP). [Source:Uniprot/SWISSPROT;Acc:Q9NZD2]
NM_006762	1.29674	0.172096	ENSG00000162511	LAPTM5	Lysosomal-associated multitransmembrane protein (Retinoic acid- inducible E3 protein) (HA1520). [Source:Uniprot/SWISSPROT;Acc:Q13571]
NM_002984	1.2291	0.187442	ENSG00000129277	CCL4	Small inducible cytokine A4 precursor (CCL4) (Macrophage inflammatory protein 1-beta) (MIP-1-beta) (MIP-1-beta(1-69)) (T-cell activation protein 2) (ACT-2) (PAT 744) (H400) (SIS-gamma) (Lymphocyte activation gene 1 protein) (LAG-1) (HC21) (G-26 T lymphocy [Source:Uniprot/SWISSPROT;Acc:P13236]
Contig66347	1.08414	0.221659	ENSG00000087245	MMP2	72 kDa type IV collagenase precursor (EC 3.4.24.24) (72 kDa gelatinase) (Matrix metalloproteinase-2) (MMP-2) (Gelatinase A) (TBE- 1). [Source:Uniprot/SWISSPROT;Acc:P08253]
NM_002422	1.07437	0.224009	ENSG00000149968	MMP3	Stromelysin-1 precursor (EC 3.4.24.17) (Matrix metalloproteinase-3) (MMP-3) (Transin-1) (SL-1). [Source:Uniprot/SWISSPROT;Acc:P08254]
NM_005953	1.06788	0.225571	ENSG00000125148	MT2A	Metallothionein-2 (MT-2) (Metallothionein-II) (MT-II) (Metallothionein-2A). [Source:Uniprot/SWISSPROT;Acc:P02795]
NM_003270	1.05381	0.228962	ENSG00000000003	TSPAN6	Tetraspanin-6 (Tspan-6) (Transmembrane 4 superfamily member 6) (T245 protein) (Tetraspanin TM4-D) (A15 homolog). [Source:Uniprot/SWISSPROT;Acc:O43657]
NM_006573	0.994651	0.243265	ENSG00000102524	TNFSF13B	Tumor necrosis factor ligand superfamily member 13B (TNF-and APOL- related leukocyte expressed ligand 1) (TALL-1) (B lymphocyte stimulator) (BLyS) (B cell-activating factor) (BAFF) (Dendritic cell- derived TNF-like molecule) (CD257 antigen) [Contains: Tum [Source:Uniprot/SWISSPROT;Acc:Q9Y275]
NM_001690	0.988831	0.244673	ENSG00000114573	ATP6V1A	Vacuolar ATP synthase catalytic subunit A, ubiquitous isoform (EC 3.6.3.14) (V-ATPase A subunit 1) (Vacuolar proton pump alpha subunit 1) (V-ATPase 69 kDa subunit 1) (Isoform VA68). [Source:Uniprot/SWISSPROT;Acc:P38606]
NM_005606	0.919218	0.261474	ENSG00000100600	LGMN	Legumain precursor (EC 3.4.22.34) (Asparaginyl endopeptidase) (Protease, cysteine 1). [Source:Uniprot/SWISSPROT;Acc:Q99538]
NM_002609	0.884335	0.26983	ENSG00000113721	PDGFRB	Beta platelet-derived growth factor receptor precursor (EC 2.7.1.112) (PDGF-R-beta) (CD140b antigen). [Source:Uniprot/SWISSPROT;Acc:P09619]
NM_001764	0.853189	0.277231	ENSG00000158485	CD1B	T-cell surface glycoprotein CD1b precursor (CD1b antigen). [Source:Uniprot/SWISSPROT;Acc:P29016]
NM_007031	0.81249	0.286789	ENSG00000160207	HSF2BP	Heat shock factor 2 binding protein. [Source:Uniprot/SWISSPROT;Acc:O75031]
AF161410	0.796259	0.290558	ENSG00000062716	TMEM49	transmembrane protein 49 [Source:RefSeq_peptide;Acc:NP_112200]
NM_004130	0.781607	0.293936	ENSG00000163754	Q8N5Y3_HUMAN	Glycogenin-1 (EC 2.4.1.186). [Source:Uniprot/SWISSPROT;Acc:P46976]
D31885	0.762673	0.298265	ENSG00000170540	ARL6IP	ARL-6-interacting protein 1 (Aip-1). [Source:Uniprot/SWISSPROT;Acc:Q15041]
NM_000239	0.755397	0.299917	ENSG00000090382	LYZ	Lysozyme C precursor (EC 3.2.1.17) (1,4-beta-N-acetylmuramidase C). [Source:Uniprot/SWISSPROT;Acc:P61626]
NM_015368	0.725002	0.306741	ENSG00000110218	PANX1	Pannexin-1. [Source:Uniprot/SWISSPROT;Acc:Q96RD7]
NM_016494	0.703818	0.311418	ENSG00000168894	NP_057578.1
NM_017459	0.698605	0.312559	ENSG00000117122	MFAP2	Microfibrillar-associated protein 2 precursor (MFAP-2) (Microfibril- associated glycoprotein) (MAGP) (MAGP-1). [Source:Uniprot/SWISSPROT;Acc:P55001]
NM_014946	0.673495	0.31799	ENSG00000021574	SPAST	Spastin. [Source:Uniprot/SWISSPROT;Acc:Q9UBP0]
NM_004001	0.643516	0.32433	ENSG00000072694	Q8NIA0_HUMAN	Low affinity immunoglobulin gamma Fc region receptor II-b precursor (Fc-gamma RII-b) (FcRII-b) (IgG Fc receptor II-b) (Fc-gamma-RIIb) (CD32 antigen) (CDw32). [Source:Uniprot/SWISSPROT;Acc:P31994]
NM_005719	0.637563	0.325569	ENSG00000111229	ARPC3	Actin-related protein 2/3 complex subunit 3 (ARP2/3 complex 21 kDa subunit) (p21-ARC). [Source:Uniprot/SWISSPROT;Acc:O15145]
NM_016258	0.57427	0.338297	ENSG00000198492	YTHDF2	YTH domain protein 2 (High-glucose-regulated protein 8) (NY-REN-2 antigen) (CLL-associated antigen KW-14). [Source:Uniprot/SWISSPROT;Acc:Q9Y5A9]
AL162062	0.541414	0.344554	ENSG00000161791	FMNL3	formin-like 3 isoform 1 [Source:RefSeq_peptide;Acc:NP_783863]
NM_002356	0.502251	0.351668	ENSG00000155130	MARCKS	Myristoylated alanine-rich C-kinase substrate (MARCKS) (Protein kinase C substrate, 80 kDa protein, light chain) (PKCSL) (80K-L protein). [Source:Uniprot/SWISSPROT;Acc:P29966]
NM_003012	0.497374	0.352527	ENSG00000104332	SFRP1	Secreted frizzled-related protein 1 precursor (sFRP-1) (Frizzled- related protein 1) (FRP-1) (Secreted apoptosis-related protein 2) (SARP-2). [Source:Uniprot/SWISSPROT;Acc:Q8N474]
NM_002037	0.437739	0.362494	ENSG00000010810	FYN	Proto-oncogene tyrosine-protein kinase Fyn (EC 2.7.1.112) (p59-Fyn) (Protooncogene Syn) (SLK). [Source:Uniprot/SWISSPROT;Acc:P06241]
NM_002572	0.421237	0.365073	ENSG00000168092	PAFAH1B2	Platelet-activating factor acetylhydrolase IB beta subunit (EC 3.1.1.47) (PAF acetylhydrolase 30 kDa subunit) (PAF-AH 30 kDa subunit) (PAF-AH beta subunit) (PAFAH beta subunit). [Source:Uniprot/SWISSPROT;Acc:P68402]
NM_005026	0.398791	0.368448	ENSG00000171608	PIK3CD	Phosphatidylinositol-4,5-bisphosphate 3-kinase catalytic subunit delta isoform (EC 2.7.1.153) (PI3-kinase p110 subunit delta) (PtdIns-3- kinase p110) (PI3K) (p110delta). [Source:Uniprot/SWISSPROT;Acc:O00329]
NM_000695	0.385973	0.370306	ENSG00000132746	ALDH3B2	Aldehyde dehydrogenase 3B2 (EC 1.2.1.5) (Aldehyde dehydrogenase 8). [Source:Uniprot/SWISSPROT;Acc:P48448]
NM_018668	0.384733	0.370483	ENSG00000184056		Vacuolar protein sorting 33B (hVPS33B). [Source:Uniprot/SWISSPROT;Acc:Q9H267]
NM_001765	0.32462	0.378467	ENSG00000158481	CD1C	T-cell surface glycoprotein CD1c precursor (CD1c antigen). [Source:Uniprot/SWISSPROT;Acc:P29017]
NM_001358	0.309566	0.380277	ENSG00000109606	DHX15	Putative pre-mRNA splicing factor ATP-dependent RNA helicase DHX15 (EC 3.6.1.-) (DEAH box protein 15) (ATP-dependent RNA helicase #46). [Source:Uniprot/SWISSPROT;Acc:O43143]
NM_000520	0.296565	0.381779	ENSG00000140495	HEXA	Beta-hexosaminidase alpha chain precursor (EC 3.2.1.52) (N-acetyl- beta-glucosaminidase) (Beta-N-acetylhexosaminidase) (Hexosaminidase A). [Source:Uniprot/SWISSPROT;Acc:P06865]
NM_001343	0.289169	0.382607	ENSG00000153071	DAB2	Disabled homolog 2 (Differentially expressed protein 2) (DOC-2). [Source:Uniprot/SWISSPROT;Acc:P98082]
NM_000442	0.22652	0.388837	ENSG00000198802	PECAM1	Platelet endothelial cell adhesion molecule precursor (PECAM-1) (CD31 antigen) (EndoCAM) (GPIIA'). [Source:Uniprot/SWISSPROT;Acc:P16284]
NM_014746	0.159055	0.393928	ENSG00000151692	RNF144	Ubiquitin-conjugating enzyme 7-interacting protein 4 (UbcM4- interacting protein 4) (RING finger protein 144). [Source:Uniprot/SWISSPROT;Acc:P50876]
NM_001644	0.14196	0.394943	ENSG00000111701	NP_005880.1	Apolipoprotein B mRNA editing enzyme (EC 3.5.4.-) (APOBEC-1) (HEPR). [Source:Uniprot/SWISSPROT;Acc:P41238]
NM_016545	0.133516	0.395402	ENSG00000162783	IER5	Immediate early response gene 5 protein. [Source:Uniprot/SWISSPROT;Acc:Q5VY09]
NM_001225	0.132435	0.395459	ENSG00000196954	CASP4	Caspase-4 precursor (EC 3.4.22.-) (CASP-4) (ICH-2 protease) (TX protease) (ICE(rel)-II) [Contains: Caspase-4 subunit 1; Caspase-4 subunit 2]. [Source:Uniprot/SWISSPROT;Acc:P49662]
AF105067	0.11608	0.396264	ENSG00000129988	LBP	Lipopolysaccharide-binding protein precursor (LBP). [Source:Uniprot/SWISSPROT;Acc:P18428]
NM_016242	0.107693	0.396636	ENSG00000164035	MUCEN_HUMAN	Endomucin precursor (Endomucin-2) (Gastric cancer antigen Ga34). [Source:Uniprot/SWISSPROT;Acc:Q9ULC0]
NM_003955	0.104935	0.396752	ENSG00000184557	SOCS3	Suppressor of cytokine signaling 3 (SOCS-3) (Cytokine-inducible SH2 protein 3) (CIS-3) (STAT-induced STAT inhibitor 3) (SSI-3). [Source:Uniprot/SWISSPROT;Acc:O14543]
NM_015873	0.0661838	0.398069	ENSG00000136059		Villin-like protein. [Source:Uniprot/SWISSPROT;Acc:O15195]
NM_004313	0.0604633	0.398214	ENSG00000141480	ARRB2	Beta-arrestin-2 (Arrestin, beta 2). [Source:Uniprot/SWISSPROT;Acc:P32121]
NM_003299	0.0601774	0.398221	ENSG00000166598	TRA1	Endoplasmin precursor (94 kDa glucose-regulated protein) (GRP94) (gp96 homolog) (Tumor rejection antigen 1). [Source:Uniprot/SWISSPROT;Acc:P14625]
NM_005889	0.037254	0.398666	ENSG00000111701	NP_005880.1	Apolipoprotein B mRNA editing enzyme (EC 3.5.4.-) (APOBEC-1) (HEPR). [Source:Uniprot/SWISSPROT;Acc:P41238]
NM_003704	-0.0449926	0.398539	ENSG00000125386	CD008_HUMAN	Protein C4orf8 (Protein IT14). [Source:Uniprot/SWISSPROT;Acc:P78312]
NM_001795	-0.0646781	0.398109	ENSG00000179776	CDH5	Vascular endothelial-cadherin precursor (VE-cadherin) (Cadherin-5) (7B4 antigen) (CD144 antigen). [Source:Uniprot/SWISSPROT;Acc:P33151]
NM_002303	-0.0765557	0.397775	ENSG00000116678	LEPROT	Leptin receptor gene-related protein (OB-R gene related protein) (OB- RGRP) (Leptin receptor overlapping transcript protein). [Source:Uniprot/SWISSPROT;Acc:O15243]
NM_005021	-0.0969674	0.397071	ENSG00000154269	Q9NQM9_HUMAN	Ectonucleotide pyrophosphatase/phosphodiesterase 3 (E-NPP 3) (Phosphodiesterase I/nucleotide pyrophosphatase 3) (Phosphodiesterase I beta) (PD-Ibeta) (CD203c antigen) [Includes: Alkaline phosphodiesterase I (EC 3.1.4.1); Nucleotide pyrophosphatase (EC 3.6 [Source:Uniprot/SWISSPROT;Acc:O14638]
NM_001909	-0.138392	0.39514	ENSG00000117984	CTSD	Cathepsin D precursor (EC 3.4.23.5) [Contains: Cathepsin D light chain; Cathepsin D heavy chain]. [Source:Uniprot/SWISSPROT;Acc:P07339]
AL080080	-0.155455	0.394151	ENSG00000139921	TXNDC	Thioredoxin domain-containing protein 1 precursor (Transmembrane Trx- related protein) (Thioredoxin-related transmembrane protein). [Source:Uniprot/SWISSPROT;Acc:Q9H3N1]
NM_001442	-0.165883	0.393491	ENSG00000170323	FABP4	Fatty acid-binding protein, adipocyte (AFABP) (Adipocyte lipid-binding protein) (ALBP) (A-FABP). [Source:Uniprot/SWISSPROT;Acc:P15090]
NM_004347	-0.204007	0.390726	ENSG00000137757	CASP5	Caspase-5 precursor (EC 3.4.22.-) (CASP-5) (ICH-3 protease) (TY protease) (ICE(rel)-III) [Contains: Caspase-5 subunit p20; Caspase-5 subunit p10]. [Source:Uniprot/SWISSPROT;Acc:P51878]
Contig2930_RC	-0.21047	0.390203	ENSG00000153071	DAB2	Disabled homolog 2 (Differentially expressed protein 2) (DOC-2). [Source:Uniprot/SWISSPROT;Acc:P98082]
NM_004915	-0.216806	0.389675	ENSG00000160179	NP_997512.1	ATP-binding cassette sub-family G member 1 (White protein homolog) (ATP-binding cassette transporter 8). [Source:Uniprot/SWISSPROT;Acc:P45844]
NM_003272	-0.251145	0.386557	ENSG00000077585	TM7SF1	Transmembrane 7 superfamily member 1. [Source:Uniprot/SWISSPROT;Acc:O60478]
NM_000237	-0.284306	0.38314	ENSG00000175445	LPL	Lipoprotein lipase precursor (EC 3.1.1.34) (LPL). [Source:Uniprot/SWISSPROT;Acc:P06858]
L08246	-0.293577	0.382116	ENSG00000143384	NP_877495.1	Induced myeloid leukemia cell differentiation protein Mcl-1 (Bcl-2- related protein EAT/mcl1) (mcl1/EAT). [Source:Uniprot/SWISSPROT;Acc:Q07820]
NM_017593	-0.358833	0.374067	ENSG00000138756		BMP-2 inducible protein kinase (EC 2.7.1.37) (BIKe). [Source:Uniprot/SWISSPROT;Acc:Q9NSY1]
AJ000480	-0.370504	0.372479	ENSG00000173334	TRIB1	Tribbles homolog 1 (TRB-1) (SKIP1) (G-protein-coupled receptor induced protein 2) (GIG-2). [Source:Uniprot/SWISSPROT;Acc:Q96RU8]
NM_005951	-0.385587	0.370361	ENSG00000198417	MT1F	Metallothionein-1H (MT-1H) (Metallothionein-IH) (MT-IH) (Metallothionein-0) (MT-0). [Source:Uniprot/SWISSPROT;Acc:P80294]
M17733	-0.414831	0.366052	ENSG00000188364	TMSB4X	Thymosin beta-4 (T beta 4) (Fx) [Contains: Hematopoietic system regulatory peptide (Seraspenide)]. [Source:Uniprot/SWISSPROT;Acc:P62328]
NM_000598	-0.420006	0.365262	ENSG00000146674	IGFBP3	Insulin-like growth factor binding protein 3 precursor (IGFBP-3) (IBP- 3) (IGF-binding protein 3). [Source:Uniprot/SWISSPROT;Acc:P17936]
NM_006761	-0.44138	0.361915	ENSG00000108953	YWHAE	14-3-3 protein epsilon (14-3-3E). [Source:Uniprot/SWISSPROT;Acc:P62258]
NM_000700	-0.478821	0.355733	ENSG00000135046	ANXA1	Annexin A1 (Annexin I) (Lipocortin I) (Calpactin II) (Chromobindin-9) (p35) (Phospholipase A2 inhibitory protein). [Source:Uniprot/SWISSPROT;Acc:P04083]
NM_015455	-0.498584	0.352314	ENSG00000113300	CNOT6	CCR4-NOT transcription complex subunit 6 (EC 3.1.-.-) (Cytoplasmic deadenylase) (Carbon catabolite repressor protein 4 homolog) (CCR4 carbon catabolite repression 4-like). [Source:Uniprot/SWISSPROT;Acc:Q9ULM6]
NM_001766	-0.5015	0.351801	ENSG00000158473	CD1D	T-cell surface glycoprotein CD1d precursor (CD1d antigen) (R3G1). [Source:Uniprot/SWISSPROT;Acc:P15813]
D86957	-0.51537	0.349329	ENSG00000164402		Septin-8. [Source:Uniprot/SWISSPROT;Acc:Q92599]
NM_006148	-0.5166	0.349107	ENSG00000002834	LASP1	LIM and SH3 domain protein 1 (LASP-1) (MLN 50). [Source:Uniprot/SWISSPROT;Acc:Q14847]
AL050391	-0.53353	0.346018	ENSG00000196954	CASP4	Caspase-4 precursor (EC 3.4.22.-) (CASP-4) (ICH-2 protease) (TX protease) (ICE(rel)-II) [Contains: Caspase-4 subunit 1; Caspase-4 subunit 2]. [Source:Uniprot/SWISSPROT;Acc:P49662]
NM_002615	-0.579538	0.33727	ENSG00000132386	SERPINF1	Pigment epithelium-derived factor precursor (PEDF) (EPC-1). [Source:Uniprot/SWISSPROT;Acc:P36955]
NM_001664	-0.580496	0.337083	ENSG00000067560	RHOA	Transforming protein RhoA (H12). [Source:Uniprot/SWISSPROT;Acc:P61586]
NM_019074	-0.613982	0.330409	ENSG00000128917	DLL4	Delta-like protein 4 precursor (Drosophila Delta homolog 4). [Source:Uniprot/SWISSPROT;Acc:Q9NR61]
AJ012370	-0.629244	0.327289	ENSG00000077616	NAALAD2	N-acetylated-alpha-linked acidic dipeptidase II (EC 3.4.17.21) (NAALADase II). [Source:Uniprot/SWISSPROT;Acc:Q9Y3Q0]
NM_004124	-0.641148	0.324823	ENSG00000197045		Glia maturation factor beta (GMF-beta). [Source:Uniprot/SWISSPROT;Acc:P60983]
AL110261	-0.732058	0.305168	ENSG00000184824		Complement C1q tumor necrosis factor-related protein 5 precursor. [Source:Uniprot/SWISSPROT;Acc:Q9BXJ0]
NM_001611	-0.757287	0.299488	ENSG00000102575	ACP5	Tartrate-resistant acid phosphatase type 5 precursor (EC 3.1.3.2) (TR- AP) (Tartrate-resistant acid ATPase) (TrATPase) (Acid phosphatase 5, tartrate resistant). [Source:Uniprot/SWISSPROT;Acc:P13686]
NM_002405	-0.767941	0.297065	ENSG00000100060		Beta-1,3-N-acetylglucosaminyltransferase manic fringe (EC 2.4.1.222) (O-fucosylpeptide 3-beta-N-acetylglucosaminyltransferase). [Source:Uniprot/SWISSPROT;Acc:O00587]
L25080	-0.775908	0.295243	ENSG00000067560	RHOA	Transforming protein RhoA (H12). [Source:Uniprot/SWISSPROT;Acc:P61586]
NM_017668	-0.775944	0.295235	ENSG00000072864	NDE1	nuclear distribution gene E homolog 1 [Source:RefSeq_peptide;Acc:NP_060138]
NM_000089	-0.797748	0.290213	ENSG00000164692	COL1A2	Collagen alpha-2(I) chain precursor. [Source:Uniprot/SWISSPROT;Acc:P08123]
U58913	-0.801637	0.289312	ENSG00000167236	CCL23	Small inducible cytokine A23 precursor (CCL23) (Macrophage inflammatory protein 3) (MIP-3) (Myeloid progenitor inhibitory factor 1) (MPIF-1) (CK-beta-8) (CKB-8) [Contains: CCL23(19-99); CCL23(22-99); CCL23(27-99); CCL23(30-99)]. [Source:Uniprot/SWISSPROT;Acc:P55773]
NM_000943	-0.810517	0.287249	ENSG00000168938	PPIC	Peptidyl-prolyl cis-trans isomerase C (EC 5.2.1.8) (PPIase) (Rotamase) (Cyclophilin C). [Source:Uniprot/SWISSPROT;Acc:P45877]
NM_017526	-0.895192	0.267236	ENSG00000116678	LEPROT	Leptin receptor gene-related protein (OB-R gene related protein) (OB- RGRP) (Leptin receptor overlapping transcript protein). [Source:Uniprot/SWISSPROT;Acc:O15243]
NM_003873	-0.89925	0.266265	ENSG00000099250	NP_001019800.1	Neuropilin-1 precursor (Vascular endothelial cell growth factor 165 receptor) (CD304 antigen). [Source:Uniprot/SWISSPROT;Acc:O14786]
NM_005952	-1.02881	0.235	ENSG00000187193		Metallothionein-1X (MT-1X) (Metallothionein-IX) (MT-IX). [Source:Uniprot/SWISSPROT;Acc:P80297]
NM_017790	-1.11511	0.214237	ENSG00000138835	NP_602299.1	Regulator of G-protein signaling 3 (RGS3) (RGP3). [Source:Uniprot/SWISSPROT;Acc:P49796]
NM_018243	-1.2447	0.183861	ENSG00000138758	2006-09-11	Septin-11. [Source:Uniprot/SWISSPROT;Acc:Q9NVA2]
NM_006519	-1.24911	0.182851	ENSG00000146425	DYNLT1	Cytoplasmic dynein light chain (T-complex testis-specific protein 1 homolog) (Protein CW-1). [Source:Uniprot/SWISSPROT;Acc:P63172]
NM_001063	-1.36196	0.157804	ENSG00000091513	TF	Serotransferrin precursor (Transferrin) (Siderophilin) (Beta-1-metal binding globulin). [Source:Uniprot/SWISSPROT;Acc:P02787]
NM_018235	-1.36671	0.156783	ENSG00000133313	CNDP2	Cytosolic nonspecific dipeptidase (Glutamate carboxypeptidase-like protein 1) (CNDP dipeptidase 2). [Source:Uniprot/SWISSPROT;Acc:Q96KP4]
NM_000090	-1.37218	0.155615	ENSG00000168542	Q6LBY7_HUMAN	Collagen alpha-1(III) chain precursor. [Source:Uniprot/SWISSPROT;Acc:P02461]
NM_004823	-1.39594	0.150581	ENSG00000099337	KCNK6	Potassium channel subfamily K member 6 (Inward rectifying potassium channel protein TWIK-2) (TWIK-originated similarity sequence). [Source:Uniprot/SWISSPROT;Acc:Q9Y257]
NM_000313	-1.48243	0.132955	ENSG00000184500	PROS1	Vitamin K-dependent protein S precursor. [Source:Uniprot/SWISSPROT;Acc:P07225]
NM_016818	-1.65553	0.101335	ENSG00000160179	NP_997512.1	ATP-binding cassette sub-family G member 1 (White protein homolog) (ATP-binding cassette transporter 8). [Source:Uniprot/SWISSPROT;Acc:P45844]
NM_006447	-1.69166	0.0953885	ENSG00000156256	USP16	Ubiquitin carboxyl-terminal hydrolase 16 (EC 3.1.2.15) (Ubiquitin thiolesterase 16) (Ubiquitin-specific processing protease 16) (Deubiquitinating enzyme 16) (Ubiquitin processing protease UBP-M). [Source:Uniprot/SWISSPROT;Acc:Q9Y5T5]
NM_018476	-1.70256	0.0936404	ENSG00000133169	BEX1	brain expressed, X-linked 1 [Source:RefSeq_peptide;Acc:NP_060946]
NM_014739	-1.82721	0.0751487	ENSG00000029363	BCLAF1	Bcl-2-associated transcription factor 1 (Btf). [Source:Uniprot/SWISSPROT;Acc:Q9NYF8]
D12485	-1.97623	0.056604	ENSG00000197594	ENPP1	Ectonucleotide pyrophosphatase/phosphodiesterase 1 (E-NPP 1) (Phosphodiesterase I/nucleotide pyrophosphatase 1) (Plasma-cell membrane glycoprotein PC-1) [Includes: Alkaline phosphodiesterase I (EC 3.1.4.1); Nucleotide pyrophosphatase (EC 3.6.1.9) (NPPase) [Source:Uniprot/SWISSPROT;Acc:P22413]
NM_000186	-2.37441	0.0238055	ENSG00000000971	CFH	Complement factor H precursor (H factor 1). [Source:Uniprot/SWISSPROT;Acc:P08603]
NM_001560	-2.37952	0.023518	ENSG00000131724	IL13RA1	Interleukin-13 receptor alpha-1 chain precursor (IL-13R-alpha-1) (IL- 13RA-1) (CD213a1 antigen). [Source:Uniprot/SWISSPROT;Acc:P78552]
NM_016548	-2.67167	0.0112449	ENSG00000135052	GOLPH2	Golgi phosphoprotein 2 (Golgi membrane protein GP73). [Source:Uniprot/SWISSPROT;Acc:Q8NBJ4]
Contig52684	-2.68684	0.0107971	ENSG00000116678	LEPROT	Leptin receptor gene-related protein (OB-R gene related protein) (OB- RGRP) (Leptin receptor overlapping transcript protein). [Source:Uniprot/SWISSPROT;Acc:O15243]
Contig43871_RC	-3.83201	0.000258376	ENSG00000116678	LEPROT	Leptin receptor gene-related protein (OB-R gene related protein) (OB- RGRP) (Leptin receptor overlapping transcript protein). [Source:Uniprot/SWISSPROT;Acc:O15243]
NM_014585	-4.73925	5.2928e-06	ENSG00000138449	SLC40A1	Solute carrier family 40 member 1 (Ferroportin-1) (Iron-regulated transporter 1). [Source:Uniprot/SWISSPROT;Acc:Q9NP59]
NM_017761	-5.26706	3.77419e-07	ENSG00000189266	PNRC2	Proline-rich nuclear receptor coactivator 2. [Source:Uniprot/SWISSPROT;Acc:Q9NPJ4]
"stroma down"
clone	z	p-value	ensembl_gene_id	gene_symbol	gene_description
NM_002808	4.97466	1.68697e-06	ENSG00000175166	PSMD2	26S proteasome non-ATPase regulatory subunit 2 (26S proteasome regulatory subunit RPN1) (26S proteasome regulatory subunit S2) (26S proteasome subunit p97) (Tumor necrosis factor type 1 receptor associated protein 2) (55.11 protein). [Source:Uniprot/SWISSPROT;Acc:Q13200]
NM_007103	3.71115	0.000407586	ENSG00000167792	NDUFV1	NADH-ubiquinone oxidoreductase 51 kDa subunit, mitochondrial precursor (EC 1.6.5.3) (EC 1.6.99.3) (Complex I-51KD) (CI-51KD) (NADH dehydrogenase flavoprotein 1). [Source:Uniprot/SWISSPROT;Acc:P49821]
NM_006351	3.36407	0.00139144	ENSG00000104980	TIMM44	Import inner membrane translocase subunit TIM44, mitochondrial precursor. [Source:Uniprot/SWISSPROT;Acc:O43615]
AF001903	3.21451	0.00227569	ENSG00000138796	HADHSC	Short chain 3-hydroxyacyl-CoA dehydrogenase, mitochondrial precursor (EC 1.1.1.35) (HCDH) (Medium and short chain L-3-hydroxyacyl-coenzyme A dehydrogenase). [Source:Uniprot/SWISSPROT;Acc:Q16836]
NM_002300	2.94111	0.00527905	ENSG00000111716	LDHB	L-lactate dehydrogenase B chain (EC 1.1.1.27) (LDH-B) (LDH heart subunit) (LDH-H). [Source:Uniprot/SWISSPROT;Acc:P07195]
NM_007026	2.77093	0.00858307	ENSG00000161326	DUSP14	Dual specificity protein phosphatase 14 (EC 3.1.3.48) (EC 3.1.3.16) (Mitogen-activated protein kinase phosphatase 6) (MAP kinase phosphatase 6) (MKP-6) (MKP-1-like protein tyrosine phosphatase) (MKP- L). [Source:Uniprot/SWISSPROT;Acc:O95147]
AB029031	2.62284	0.0127965	ENSG00000065882	TBC1D1	TBC1 domain family member 1. [Source:Uniprot/SWISSPROT;Acc:Q86TI0]
NM_002862	2.52378	0.0165121	ENSG00000100994	PYGB	Glycogen phosphorylase, brain form (EC 2.4.1.1). [Source:Uniprot/SWISSPROT;Acc:P11216]
NM_001634	2.4909	0.0179308	ENSG00000123505	AMD1	S-adenosylmethionine decarboxylase proenzyme (EC 4.1.1.50) (AdoMetDC) (SamDC) [Contains: S-adenosylmethionine decarboxylase alpha chain; S- adenosylmethionine decarboxylase beta chain]. [Source:Uniprot/SWISSPROT;Acc:P17707]
NM_003467	2.38028	0.0234753	ENSG00000121966	CXCR4	C-X-C chemokine receptor type 4 (CXC-R4) (CXCR-4) (Stromal cell- derived factor 1 receptor) (SDF-1 receptor) (Fusin) (Leukocyte-derived seven transmembrane domain receptor) (LESTR) (LCR1) (FB22) (NPYRL) (HM89) (CD184 antigen). [Source:Uniprot/SWISSPROT;Acc:P61073]
NM_018120	2.14826	0.0396978	ENSG00000104442	ARMC1	armadillo repeat-containing protein [Source:RefSeq_peptide;Acc:NP_060590]
NM_006708	2.10992	0.0430747	ENSG00000124767	GLO1	Lactoylglutathione lyase (EC 4.4.1.5) (Methylglyoxalase) (Aldoketomutase) (Glyoxalase I) (Glx I) (Ketone-aldehyde mutase) (S-D- lactoylglutathione methylglyoxal lyase). [Source:Uniprot/SWISSPROT;Acc:Q04760]
NM_014303	2.08532	0.0453554	ENSG00000100029		Pescadillo homolog 1. [Source:Uniprot/SWISSPROT;Acc:O00541]
NM_005426	1.91621	0.0636173	ENSG00000143514	NP_005417.1	Apoptosis stimulating of p53 protein 2 (Tumor suppressor p53-binding protein 2) (p53-binding protein 2) (53BP2) (Bcl2-binding protein) (Bbp). [Source:Uniprot/SWISSPROT;Acc:Q13625]
AL133027	1.7819	0.0815516	ENSG00000128596	NP_073579.2
NM_002893	1.77404	0.0826992	ENSG00000102054	RBBP7	Histone acetyltransferase type B subunit 2 (Retinoblastoma binding protein P46) (Retinoblastoma-binding protein 7) (RBBP-7). [Source:Uniprot/SWISSPROT;Acc:Q16576]
AK000724	1.67582	0.0979669	ENSG00000025800	KPNA6	Importin alpha-7 subunit (Karyopherin alpha-6). [Source:Uniprot/SWISSPROT;Acc:O60684]
NM_016172	1.63491	0.104831	ENSG00000130560	UBADC1	ubiquitin associated domain containing 1 [Source:RefSeq_peptide;Acc:NP_057256]
NM_005063	1.58175	0.114189	ENSG00000099194	SCD	Acyl-CoA desaturase (EC 1.14.19.1) (Stearoyl-CoA desaturase) (Fatty acid desaturase) (Delta(9)-desaturase). [Source:Uniprot/SWISSPROT;Acc:O00767]
AF159092	1.50904	0.127768	ENSG00000165795	NP_963294.1	NDRG2 protein (Syld709613 protein). [Source:Uniprot/SWISSPROT;Acc:Q9UN36]
NM_001681	1.47664	0.134099	ENSG00000174437	NP_001672.1	Sarcoplasmic/endoplasmic reticulum calcium ATPase 2 (EC 3.6.3.8) (Calcium pump 2) (SERCA2) (SR Ca(2+)-ATPase 2) (Calcium-transporting ATPase sarcoplasmic reticulum type, slow twitch skeletal muscle isoform) (Endoplasmic reticulum class 1/2 Ca(2+) ATPase). [Source:Uniprot/SWISSPROT;Acc:P16615]
NM_003488	1.39184	0.151442	ENSG00000121057	AKAP1	A kinase anchor protein 1, mitochondrial precursor (Protein kinase A anchoring protein 1) (PRKA1) (A-kinase anchor protein 149 kDa) (AKAP 149) (Dual specificity A-kinase anchoring protein 1) (D-AKAP-1) (Spermatid A-kinase anchor protein 84) (S-AKAP84). [Source:Uniprot/SWISSPROT;Acc:Q92667]
NM_016503	1.38643	0.152585	ENSG00000185414	MRPL30	mitochondrial ribosomal protein L30 isoform a [Source:RefSeq_peptide;Acc:NP_660214]
AB014564	1.36296	0.157589	ENSG00000132361	KIAA0664	Putative eukaryotic translation initiation factor 3 subunit (eIF-3). [Source:Uniprot/SWISSPROT;Acc:O75153]
AF071569	1.34535	0.161391	ENSG00000145349	CAMK2D	Calcium/calmodulin-dependent protein kinase type II delta chain (EC 2.7.1.123) (CaM-kinase II delta chain) (CaM kinase II delta subunit) (CaMK-II delta subunit). [Source:Uniprot/SWISSPROT;Acc:Q13557]
NM_014820	1.32042	0.166844	ENSG00000154174	TOMM70A	Mitochondrial precursor proteins import receptor (Translocase of outer membrane TOM70). [Source:Uniprot/SWISSPROT;Acc:O94826]
NM_001064	1.27599	0.17675	ENSG00000163931	TKT	Transketolase (EC 2.2.1.1) (TK). [Source:Uniprot/SWISSPROT;Acc:P29401]
AL117661	1.27146	0.177774	ENSG00000165632	TAF3	TAFII140 protein (Fragment). [Source:Uniprot/SPTREMBL;Acc:Q9BQS9]
AF162667	1.2263	0.188089	ENSG00000146872		Serine/threonine-protein kinase tousled-like 2 (EC 2.7.1.37) (Tousled- like kinase 2) (PKU-alpha). [Source:Uniprot/SWISSPROT;Acc:Q86UE8]
NM_003287	1.22434	0.18854	ENSG00000111907	NM_001003397.1	Tumor protein D53 (hD53) (Tumor protein D52-like 1). [Source:Uniprot/SWISSPROT;Acc:Q16890]
NM_004572	1.17085	0.201013	ENSG00000057294	PKP2	Plakophilin-2. [Source:Uniprot/SWISSPROT;Acc:Q99959]
AF127765	1.14709	0.206627	ENSG00000092529	NP_997630.1	Calpain-3 (EC 3.4.22.-) (Calpain L3) (Calpain p94) (Calcium-activated neutral proteinase 3) (CANP 3) (Muscle-specific calcium-activated neutral protease 3) (nCL-1). [Source:Uniprot/SWISSPROT;Acc:P20807]
NM_003671	1.13429	0.209665	ENSG00000081377	CDC14B	Dual specificity protein phosphatase CDC14B (EC 3.1.3.48) (EC 3.1.3.16) (CDC14 cell division cycle 14 homolog B). [Source:Uniprot/SWISSPROT;Acc:O60729]
NM_020247	1.0282	0.235148	ENSG00000163050	CABC1	Chaperone-activity of bc1 complex-like, mitochondrial precursor (Chaperone-ABC1-like). [Source:Uniprot/SWISSPROT;Acc:Q8NI60]
Contig41867_RC	1.01956	0.237239	ENSG00000167600		Cytochrome P450 2S1 (EC 1.14.14.1) (CYPIIS1). [Source:Uniprot/SWISSPROT;Acc:Q96SQ9]
NM_005451	0.898542	0.266434	ENSG00000196923		PDZ and LIM domain protein 7 (LIM mineralization protein) (LMP) (Protein enigma). [Source:Uniprot/SWISSPROT;Acc:Q9NR12]
NM_016250	0.812948	0.286682	ENSG00000165795	NP_963294.1	NDRG2 protein (Syld709613 protein). [Source:Uniprot/SWISSPROT;Acc:Q9UN36]
NM_005327	0.73873	0.303674	ENSG00000138796	HADHSC	Short chain 3-hydroxyacyl-CoA dehydrogenase, mitochondrial precursor (EC 1.1.1.35) (HCDH) (Medium and short chain L-3-hydroxyacyl-coenzyme A dehydrogenase). [Source:Uniprot/SWISSPROT;Acc:Q16836]
NM_001991	0.590456	0.335123	ENSG00000108799	EZH1	Enhancer of zeste homolog 1 (ENX-2). [Source:Uniprot/SWISSPROT;Acc:Q92800]
NM_003314	0.525318	0.347525	ENSG00000113312	TTC1	Tetratricopeptide repeat protein 1 (TPR repeat protein 1). [Source:Uniprot/SWISSPROT;Acc:Q99614]
NM_003379	0.488286	0.354109	ENSG00000092820	VIL2	Ezrin (p81) (Cytovillin) (Villin-2). [Source:Uniprot/SWISSPROT;Acc:P15311]
AB011105	0.422646	0.364856	ENSG00000130702	LAMA5	Laminin alpha-5 chain precursor. [Source:Uniprot/SWISSPROT;Acc:O15230]
AB023136	0.316383	0.379467	ENSG00000144036	SEC15L2	Exocyst complex component Sec15B. [Source:Uniprot/SWISSPROT;Acc:Q9Y2D4]
NM_017739	0.209933	0.390247	ENSG00000085998	POMGNT1	Protein O-linked-mannose beta-1,2-N-acetylglucosaminyltransferase 1 (EC 2.4.1.-) (POMGnT1) (UDP-GlcNAc:alpha-D-mannoside beta-1,2-N- acetylglucosaminyltransferase I.2) (GnT I.2). [Source:Uniprot/SWISSPROT;Acc:Q8WZA1]
AB037799	0.178854	0.392612	ENSG00000145332	KLHL8	Kelch-like protein 8. [Source:Uniprot/SWISSPROT;Acc:Q9P2G9]
NM_004135	0.114303	0.396345	ENSG00000067829	IDH3G	Isocitrate dehydrogenase [NAD] subunit gamma, mitochondrial precursor (EC 1.1.1.41) (Isocitric dehydrogenase) (NAD(+)-specific ICDH). [Source:Uniprot/SWISSPROT;Acc:P51553]
NM_001976	0.0847288	0.397513	ENSG00000108515	ENO3	Beta-enolase (EC 4.2.1.11) (2-phospho-D-glycerate hydro-lyase) (Muscle-specific enolase) (MSE) (Skeletal muscle enolase) (Enolase 3). [Source:Uniprot/SWISSPROT;Acc:P13929]
NM_021003	0.0642017	0.398121	ENSG00000100614	NP_808820.1	Protein phosphatase 2C isoform alpha (EC 3.1.3.16) (PP2C-alpha) (IA) (Protein phosphatase 1A). [Source:Uniprot/SWISSPROT;Acc:P35813]
AF104921	0.0590797	0.398247	ENSG00000163541	SUCLG1	Succinyl-CoA ligase [GDP-forming] alpha-chain, mitochondrial precursor (EC 6.2.1.4) (Succinyl-CoA synthetase, alpha chain) (SCS-alpha). [Source:Uniprot/SWISSPROT;Acc:P53597]
U49089	0.0583597	0.398263	ENSG00000082458	DLG3	Presynaptic protein SAP102 (Synapse-associated protein 102) (Neuroendocrine-DLG) (NE-DLG) (Discs large homolog 3). [Source:Uniprot/SWISSPROT;Acc:Q92796]
AL117407	0.045383	0.398532	ENSG00000055208	MAP3K7IP2	mitogen-activated protein kinase kinase kinase 7 interacting protein 2 isoform 1 [Source:RefSeq_peptide;Acc:NP_055908]
U79280	0.0220867	0.398845	ENSG00000172346	Q99779_HUMAN	Cold shock domain protein C2 (RNA-binding protein PIPPin). [Source:Uniprot/SWISSPROT;Acc:Q9Y534]
NM_000368	0.0101545	0.398922	ENSG00000165699	TSC1	Hamartin (Tuberous sclerosis 1 protein). [Source:Uniprot/SWISSPROT;Acc:Q92574]
NM_001042	-0.00738547	0.398931	ENSG00000181856	SLC2A4	Solute carrier family 2, facilitated glucose transporter member 4 (Glucose transporter type 4, insulin-responsive). [Source:Uniprot/SWISSPROT;Acc:P14672]
NM_014700	-0.0632717	0.398145	ENSG00000090565		Rab11 family-interacting protein 3 (Rab11-FIP3) (EF hands-containing Rab-interacting protein) (Eferin). [Source:Uniprot/SWISSPROT;Acc:O75154]
NM_012392	-0.176245	0.392794	ENSG00000162517	PEF1	penta-EF hand domain containing 1 [Source:RefSeq_peptide;Acc:NP_036524]
NM_000725	-0.211357	0.39013	ENSG00000167535	CACNB3	Voltage-dependent L-type calcium channel beta-3 subunit (CAB3) (Calcium channel, voltage-dependent, beta 3 subunit). [Source:Uniprot/SWISSPROT;Acc:P54284]
AB033058	-0.25589	0.386092	ENSG00000082458	DLG3	Presynaptic protein SAP102 (Synapse-associated protein 102) (Neuroendocrine-DLG) (NE-DLG) (Discs large homolog 3). [Source:Uniprot/SWISSPROT;Acc:Q92796]
NM_004578	-0.271364	0.384521	ENSG00000168118	RAB4A	Protein SPHAR (S-phase response protein). [Source:Uniprot/SWISSPROT;Acc:Q15513]
NM_014489	-0.272384	0.384414	ENSG00000148985	NP_055304.1	FGF receptor activating protein 1 [Source:RefSeq_peptide;Acc:NP_055304]
NM_006870	-0.272782	0.384372	ENSG00000125868	DSTN	Destrin (Actin-depolymerizing factor) (ADF). [Source:Uniprot/SWISSPROT;Acc:P60981]
NM_014698	-0.291838	0.38231	ENSG00000196187	TMEM63A	transmembrane protein 63A [Source:RefSeq_peptide;Acc:NP_055513]
NM_000289	-0.315433	0.379581	ENSG00000152556	PFKM	6-phosphofructokinase, muscle type (EC 2.7.1.11) (Phosphofructokinase 1) (Phosphohexokinase) (Phosphofructo-1-kinase isozyme A) (PFK-A) (Phosphofructokinase-M). [Source:Uniprot/SWISSPROT;Acc:P08237]
NM_001823	-0.350894	0.375123	ENSG00000166165	CKB	Creatine kinase B-type (EC 2.7.3.2) (Creatine kinase, B chain) (B-CK). [Source:Uniprot/SWISSPROT;Acc:P12277]
AK000711	-0.364464	0.373306	ENSG00000106052	TAX1BP1	Tax1 (human T-cell leukemia virus type I) binding protein 1 [Source:RefSeq_peptide;Acc:NP_006015]
NM_021120	-0.367842	0.372845	ENSG00000082458	DLG3	Presynaptic protein SAP102 (Synapse-associated protein 102) (Neuroendocrine-DLG) (NE-DLG) (Discs large homolog 3). [Source:Uniprot/SWISSPROT;Acc:Q92796]
S87759	-0.375785	0.371746	ENSG00000100614	NP_808820.1	Protein phosphatase 2C isoform alpha (EC 3.1.3.16) (PP2C-alpha) (IA) (Protein phosphatase 1A). [Source:Uniprot/SWISSPROT;Acc:P35813]
NM_000177	-0.468026	0.357556	ENSG00000148180	GSN	Gelsolin precursor (Actin-depolymerizing factor) (ADF) (Brevin) (AGEL). [Source:Uniprot/SWISSPROT;Acc:P06396]
NM_004490	-0.495677	0.352824	ENSG00000115290	GRB14	Growth factor receptor-bound protein 14 (GRB14 adapter protein). [Source:Uniprot/SWISSPROT;Acc:Q14449]
NM_018225	-0.582583	0.336674	ENSG00000122692	SMU1	smu-1 suppressor of mec-8 and unc-52 homolog [Source:RefSeq_peptide;Acc:NP_060695]
NM_001665	-0.649897	0.322994	ENSG00000177105	RHOG	Rho-related GTP-binding protein RhoG. [Source:Uniprot/SWISSPROT;Acc:P84095]
NM_013302	-0.657104	0.321476	ENSG00000103319	EEF2K	Elongation factor 2 kinase (EC 2.7.1.-) (eEF-2 kinase) (eEF-2K) (Calcium/calmodulin-dependent eukaryotic elongation factor 2 kinase). [Source:Uniprot/SWISSPROT;Acc:O00418]
NM_012316	-0.662607	0.320311	ENSG00000025800	KPNA6	Importin alpha-7 subunit (Karyopherin alpha-6). [Source:Uniprot/SWISSPROT;Acc:O60684]
NM_004544	-0.669745	0.318792	ENSG00000130414	NDUFA10	NADH-ubiquinone oxidoreductase 42 kDa subunit, mitochondrial precursor (EC 1.6.5.3) (EC 1.6.99.3) (Complex I-42KD) (CI-42KD). [Source:Uniprot/SWISSPROT;Acc:O95299]
NM_015726	-0.683543	0.315829	ENSG00000132716	WDR42A	H326 [Source:RefSeq_peptide;Acc:NP_056541]
NM_005609	-0.734573	0.304606	ENSG00000068976	PYGM	Glycogen phosphorylase, muscle form (EC 2.4.1.1) (Myophosphorylase). [Source:Uniprot/SWISSPROT;Acc:P11217]
NM_005675	-0.757072	0.299537	ENSG00000183628	DGCR6	DGCR6 protein (DiGeorge syndrome critical region 6). [Source:Uniprot/SWISSPROT;Acc:Q14129]
NM_000274	-0.850075	0.277967	ENSG00000065154	OAT	Ornithine aminotransferase, mitochondrial precursor (EC 2.6.1.13) (Ornithine--oxo-acid aminotransferase) [Contains: Ornithine aminotransferase, hepatic form; Ornithine aminotransferase, renal form]. [Source:Uniprot/SWISSPROT;Acc:P04181]
NM_019000	-0.895	0.267282	ENSG00000154153	NP_061873.2
NM_006537	-0.906644	0.264493	ENSG00000140455	USP3	Ubiquitin carboxyl-terminal hydrolase 3 (EC 3.1.2.15) (Ubiquitin thiolesterase 3) (Ubiquitin-specific processing protease 3) (Deubiquitinating enzyme 3). [Source:Uniprot/SWISSPROT;Acc:Q9Y6I4]
NM_016492	-0.964298	0.250606	ENSG00000108961	Q9P001_HUMAN	RAN guanine nucleotide release factor [Source:RefSeq_peptide;Acc:NP_057576]
AB011116	-1.04272	0.231639	ENSG00000102858	MGRN1	mahogunin, ring finger 1 [Source:RefSeq_peptide;Acc:NP_056061]
NM_006496	-1.05735	0.22811	ENSG00000065135	GNAI3	Guanine nucleotide-binding protein G(k), alpha subunit (G(i) alpha-3). [Source:Uniprot/SWISSPROT;Acc:P08754]
NM_002611	-1.13398	0.20974	ENSG00000005882	PDK2	[Pyruvate dehydrogenase [lipoamide]] kinase isozyme 2, mitochondrial precursor (EC 2.7.1.99) (Pyruvate dehydrogenase kinase isoform 2). [Source:Uniprot/SWISSPROT;Acc:Q15119]
NM_006542	-1.17182	0.200784	ENSG00000168118	RAB4A	Protein SPHAR (S-phase response protein). [Source:Uniprot/SWISSPROT;Acc:Q15513]
NM_001642	-1.20113	0.193922	ENSG00000084234	APLP2	Amyloid-like protein 2 precursor (Amyloid protein homolog) (APPH) (CDEI box-binding protein) (CDEBP). [Source:Uniprot/SWISSPROT;Acc:Q06481]
AB028994	-1.31062	0.16901	ENSG00000126016	AMOT	Angiomotin. [Source:Uniprot/SWISSPROT;Acc:Q4VCS5]
Contig54188_RC	-1.35975	0.158279	ENSG00000152556	PFKM	6-phosphofructokinase, muscle type (EC 2.7.1.11) (Phosphofructokinase 1) (Phosphohexokinase) (Phosphofructo-1-kinase isozyme A) (PFK-A) (Phosphofructokinase-M). [Source:Uniprot/SWISSPROT;Acc:P08237]
NM_019557	-1.38531	0.152821	ENSG00000117640	FAM54B
NM_003019	-1.40989	0.147662	ENSG00000133661	SFTPD	Pulmonary surfactant-associated protein D precursor (SP-D) (PSP-D). [Source:Uniprot/SWISSPROT;Acc:P35247]
NM_018037	-1.55167	0.119699	ENSG00000116191	RALGPS2	Ral GEF with PH domain and SH3 binding motif 2 isoform 2 [Source:RefSeq_peptide;Acc:NP_689876]
NM_007158	-1.70909	0.0926031	ENSG00000009307	NP_009089.4	Cold shock domain protein E1 (UNR protein) (N-ras upstream gene protein). [Source:Uniprot/SWISSPROT;Acc:O75534]
NM_006218	-1.77539	0.0825014	ENSG00000121879	PIK3CA	Phosphatidylinositol-4,5-bisphosphate 3-kinase catalytic subunit alpha isoform (EC 2.7.1.153) (PI3-kinase p110 subunit alpha) (PtdIns-3- kinase p110) (PI3K). [Source:Uniprot/SWISSPROT;Acc:P42336]
NM_019006	-1.87612	0.0686423	ENSG00000086666	O95792_HUMAN	zinc finger, A20 domain containing 3 [Source:RefSeq_peptide;Acc:NP_061879]
NM_000070	-1.93861	0.0609293	ENSG00000092529	NP_997630.1	Calpain-3 (EC 3.4.22.-) (Calpain L3) (Calpain p94) (Calcium-activated neutral proteinase 3) (CANP 3) (Muscle-specific calcium-activated neutral protease 3) (nCL-1). [Source:Uniprot/SWISSPROT;Acc:P20807]
NM_005977	-1.98595	0.0555236	ENSG00000127870	RNF6	RING finger protein 6 (RING-H2 protein). [Source:Uniprot/SWISSPROT;Acc:Q9Y252]
NM_016035	-2.10464	0.043557	ENSG00000167113	COQ4	Ubiquinone biosynthesis protein COQ4 homolog (Coenzyme Q biosynthesis protein 4 homolog). [Source:Uniprot/SWISSPROT;Acc:Q9Y3A0]
NM_007373	-2.22934	0.0332427	ENSG00000108061	SHOC2	Leucine-rich repeat protein SHOC-2 (Ras-binding protein Sur-8). [Source:Uniprot/SWISSPROT;Acc:Q9UQ13]
NM_006754	-2.32647	0.0266444	ENSG00000008282	SYPL1	Synaptophysin-like protein (Pantophysin). [Source:Uniprot/SWISSPROT;Acc:Q16563]
AB014595	-2.35432	0.0249636	ENSG00000158290	CUL4B	Cullin-4B (CUL-4B). [Source:Uniprot/SWISSPROT;Acc:Q13620]
NM_002499	-2.39672	0.0225714	ENSG00000067141		Neogenin precursor. [Source:Uniprot/SWISSPROT;Acc:Q92859]
NM_006024	-2.40637	0.0220544	ENSG00000106052	TAX1BP1	Tax1 (human T-cell leukemia virus type I) binding protein 1 [Source:RefSeq_peptide;Acc:NP_006015]
NM_006830	-2.46733	0.0190101	ENSG00000127540	UQCR	Ubiquinol-cytochrome c reductase complex 6.4 kDa protein (EC 1.10.2.2) (Complex III subunit XI). [Source:Uniprot/SWISSPROT;Acc:O14957]
NM_014924	-3.11099	0.0031572	ENSG00000126775	KIAA0831
AL050015	-3.4961	0.000884673	ENSG00000042022		abhydrolase domain containing 14A [Source:RefSeq_peptide;Acc:NP_056222]
