# Supplementary material for: A Mouse Stromal Response to Tumor Invasion Predicts Prostate and Breast Cancer Patient Survival
Source: PLoS One. 2006 Dec 20;1(1):e32. doi: 10.1371/journal.pone.0000032 (PMC1762322; doi:10.1371/journal.pone.0000032)
Supplement: Table S6. Univariate cox analysis of clones used in the lung cancer study. — List of clones obtained using univariate cox analysis of "stroma up" genes presented in Table S3, mapped to the lung cancer data set [19]. (0.05 MB XLS) [file pone.0000032.s009.xls]

## Sheet: Table S6_Beer_cox univariate_
Table S6. Univariate cox analysis of clones used in the lung cancer study (Beer et al., 2002). Clones are ordered according to decreasing z values.
"stroma up"
clone	z	p-value	ensembl_gene_id	gene_symbol_description
D14874_at	3.96073	7.47205e-05	ENSG00000148926	ADM	ADM precursor [Contains: Adrenomedullin (AM); Proadrenomedullin N-20 terminal peptide (ProAM-N20) (ProAM N-terminal 20 peptide) (PAMP)]. [Source:Uniprot/SWISSPROT;Acc:P35318]
U37519_at	3.83265	0.000126772	ENSG00000132746	ALDH3B2	Aldehyde dehydrogenase 3B2 (EC 1.2.1.5) (Aldehyde dehydrogenase 8). [Source:Uniprot/SWISSPROT;Acc:P48448]
D79983_at	2.5198	0.011742	ENSG00000151692	RNF144	Ubiquitin-conjugating enzyme 7-interacting protein 4 (UbcM4- interacting protein 4) (RING finger protein 144). [Source:Uniprot/SWISSPROT;Acc:P50876]
X17094_at	2.14954	0.0315915	ENSG00000140564	FURIN	Furin precursor (EC 3.4.21.75) (Paired basic amino acid residue cleaving enzyme) (PACE) (Dibasic processing enzyme). [Source:Uniprot/SWISSPROT;Acc:P09958]
J04102_at	1.86735	0.0618526	ENSG00000157557	ETS2	C-ets-2 protein. [Source:Uniprot/SWISSPROT;Acc:P15036]
U10868_at	1.84987	0.0643323	ENSG00000006534	ALDH3B1	Aldehyde dehydrogenase 3B1 (EC 1.2.1.5) (Aldehyde dehydrogenase 7). [Source:Uniprot/SWISSPROT;Acc:P43353]
AFFX-HUMTFRR/M11507_5_at	1.84645	0.0648274	ENSG00000072274	TFRC	Transferrin receptor protein 1 (TfR1) (TR) (TfR) (Trfr) (CD71 antigen) (T9) (p90). [Source:Uniprot/SWISSPROT;Acc:P02786]
X95404_at	1.83168	0.0669994	ENSG00000172757	CFL1	Cofilin-1 (Cofilin, non-muscle isoform) (18 kDa phosphoprotein) (p18). [Source:Uniprot/SWISSPROT;Acc:P23528]
X05360_at	1.80501	0.0710729	ENSG00000170312	NP_203698.1	Cell division control protein 2 homolog (EC 2.7.1.37) (p34 protein kinase) (Cyclin-dependent kinase 1) (CDK1). [Source:Uniprot/SWISSPROT;Acc:P06493]
AFFX-HUMTFRR/M11507_M_at	1.74899	0.0802932	ENSG00000072274	TFRC	Transferrin receptor protein 1 (TfR1) (TR) (TfR) (Trfr) (CD71 antigen) (T9) (p90). [Source:Uniprot/SWISSPROT;Acc:P02786]
J04088_at	1.66625	0.0956636	ENSG00000131747	Q71UQ5_HUMAN	Topoisomerase II alpha (Fragment). [Source:Uniprot/SPTREMBL;Acc:Q71UQ5]
U20979_at	1.59486	0.110743	ENSG00000167670	CHAF1A	Chromatin assembly factor 1 subunit A (CAF-1 subunit A) (Chromatin assembly factor I p150 subunit) (CAF-I 150 kDa subunit) (CAF-Ip150). [Source:Uniprot/SWISSPROT;Acc:Q13111]
J02874_at	1.57159	0.116045	ENSG00000170323	FABP4	Fatty acid-binding protein, adipocyte (AFABP) (Adipocyte lipid-binding protein) (ALBP) (A-FABP). [Source:Uniprot/SWISSPROT;Acc:P15090]
U28014_at	1.5614	0.118428	ENSG00000196954	CASP4	Caspase-4 precursor (EC 3.4.22.-) (CASP-4) (ICH-2 protease) (TX protease) (ICE(rel)-II) [Contains: Caspase-4 subunit 1; Caspase-4 subunit 2]. [Source:Uniprot/SWISSPROT;Acc:P49662]
S54005_s_at	1.55286	0.120456	ENSG00000034510	TMSB10	Thymosin beta-10. [Source:Uniprot/SWISSPROT;Acc:P63313]
U66497_at	1.51072	0.13086	ENSG00000116678	LEPROT	Leptin receptor gene-related protein (OB-R gene related protein) (OB- RGRP) (Leptin receptor overlapping transcript protein). [Source:Uniprot/SWISSPROT;Acc:O15243]
X02152_at	1.48103	0.138597	ENSG00000134333	LDHA	L-lactate dehydrogenase A chain (EC 1.1.1.27) (LDH-A) (LDH muscle subunit) (LDH-M) (Proliferation-inducing gene 19 protein). [Source:Uniprot/SWISSPROT;Acc:P00338]
U28015_at	1.46704	0.142366	ENSG00000137757	CASP5	Caspase-5 precursor (EC 3.4.22.-) (CASP-5) (ICH-3 protease) (TY protease) (ICE(rel)-III) [Contains: Caspase-5 subunit p20; Caspase-5 subunit p10]. [Source:Uniprot/SWISSPROT;Acc:P51878]
D12485_at	1.43879	0.150209	ENSG00000197594	ENPP1	Ectonucleotide pyrophosphatase/phosphodiesterase 1 (E-NPP 1) (Phosphodiesterase I/nucleotide pyrophosphatase 1) (Plasma-cell membrane glycoprotein PC-1) [Includes: Alkaline phosphodiesterase I (EC 3.1.4.1); Nucleotide pyrophosphatase (EC 3.6.1.9) (NPPase) [Source:Uniprot/SWISSPROT;Acc:P22413]
Y10055_at	1.39295	0.163635	ENSG00000171608	PIK3CD	Phosphatidylinositol-4,5-bisphosphate 3-kinase catalytic subunit delta isoform (EC 2.7.1.153) (PI3-kinase p110 subunit delta) (PtdIns-3- kinase p110) (PI3K) (p110delta). [Source:Uniprot/SWISSPROT;Acc:O00329]
S71018_at	1.26348	0.206416	ENSG00000168938	PPIC	Peptidyl-prolyl cis-trans isomerase C (EC 5.2.1.8) (PPIase) (Rotamase) (Cyclophilin C). [Source:Uniprot/SWISSPROT;Acc:P45877]
M35878_at	1.26073	0.207405	ENSG00000146674	IGFBP3	Insulin-like growth factor binding protein 3 precursor (IGFBP-3) (IBP- 3) (IGF-binding protein 3). [Source:Uniprot/SWISSPROT;Acc:P17936]
X97324_at	1.21001	0.226274	ENSG00000147872	ADFP	Adipophilin (Adipose differentiation-related protein) (ADRP). [Source:Uniprot/SWISSPROT;Acc:Q99541]
D31885_at	1.14638	0.251637	ENSG00000170540	ARL6IP	ARL-6-interacting protein 1 (Aip-1). [Source:Uniprot/SWISSPROT;Acc:Q15041]
L08246_at	1.10376	0.269696	ENSG00000143384	NP_877495.1	Induced myeloid leukemia cell differentiation protein Mcl-1 (Bcl-2- related protein EAT/mcl1) (mcl1/EAT). [Source:Uniprot/SWISSPROT;Acc:Q07820]
X06700_s_at	1.07349	0.28305	ENSG00000168542	Q6LBY7_HUMAN	Collagen alpha-1(III) chain precursor. [Source:Uniprot/SWISSPROT;Acc:P02461]
X64177_f_at	1.06255	0.287986	ENSG00000198417	MT1F	Metallothionein-1H (MT-1H) (Metallothionein-IH) (MT-IH) (Metallothionein-0) (MT-0). [Source:Uniprot/SWISSPROT;Acc:P80294]
L47276_s_at	1.05407	0.29185	ENSG00000131747	Q71UQ5_HUMAN	Topoisomerase II alpha (Fragment). [Source:Uniprot/SPTREMBL;Acc:Q71UQ5]
M65292_s_at	1.0309	0.302586	ENSG00000000971	CFH	Complement factor H precursor (H factor 1). [Source:Uniprot/SWISSPROT;Acc:P08603]
Z74616_s_at	0.996147	0.319179	ENSG00000164692	COL1A2	Collagen alpha-2(I) chain precursor. [Source:Uniprot/SWISSPROT;Acc:P08123]
X05908_at	0.962913	0.335591	ENSG00000135046	ANXA1	Annexin A1 (Annexin I) (Lipocortin I) (Calpactin II) (Chromobindin-9) (p35) (Phospholipase A2 inhibitory protein). [Source:Uniprot/SWISSPROT;Acc:P04083]
M28826_at	0.909492	0.36309	ENSG00000158485	CD1B	T-cell surface glycoprotein CD1b precursor (CD1b antigen). [Source:Uniprot/SWISSPROT;Acc:P29016]
L09235_at	0.872335	0.383026	ENSG00000114573	ATP6V1A	Vacuolar ATP synthase catalytic subunit A, ubiquitous isoform (EC 3.6.3.14) (V-ATPase A subunit 1) (Vacuolar proton pump alpha subunit 1) (V-ATPase 69 kDa subunit 1) (Isoform VA68). [Source:Uniprot/SWISSPROT;Acc:P38606]
U28386_at	0.820862	0.411725	ENSG00000182481	KPNA2	Importin alpha-2 subunit (Karyopherin alpha-2 subunit) (SRP1-alpha) (RAG cohort protein 1). [Source:Uniprot/SWISSPROT;Acc:P52292]
M31013_at	0.803026	0.42196	ENSG00000100345	Q9UMJ0_HUMAN	Myosin-9 (Myosin heavy chain, nonmuscle IIa) (Nonmuscle myosin heavy chain IIa) (NMMHC II-a) (NMMHC-IIA) (Cellular myosin heavy chain, type A) (Nonmuscle myosin heavy chain-A) (NMMHC-A). [Source:Uniprot/SWISSPROT;Acc:P35579]
M26576_cds2_at	0.800464	0.423442	ENSG00000187498	COL4A1	Collagen alpha-1(IV) chain precursor. [Source:Uniprot/SWISSPROT;Acc:P02462]
AB001106_at	0.682228	0.495095	ENSG00000197045	NA	Glia maturation factor beta (GMF-beta). [Source:Uniprot/SWISSPROT;Acc:P60983]
V00594_s_at	0.660343	0.509034	ENSG00000125148	MT2A	Metallothionein-2 (MT-2) (Metallothionein-II) (MT-II) (Metallothionein-2A). [Source:Uniprot/SWISSPROT;Acc:P02795]
D63390_at	0.653707	0.5133	ENSG00000168092	PAFAH1B2	Platelet-activating factor acetylhydrolase IB beta subunit (EC 3.1.1.47) (PAF acetylhydrolase 30 kDa subunit) (PAF-AH 30 kDa subunit) (PAF-AH beta subunit) (PAFAH beta subunit). [Source:Uniprot/SWISSPROT;Acc:P68402]
D10522_at	0.637713	0.523661	ENSG00000155130	MARCKS	Myristoylated alanine-rich C-kinase substrate (MARCKS) (Protein kinase C substrate, 80 kDa protein, light chain) (PKCSL) (80K-L protein). [Source:Uniprot/SWISSPROT;Acc:P29966]
J03278_at	0.609322	0.542311	ENSG00000113721	PDGFRB	Beta platelet-derived growth factor receptor precursor (EC 2.7.1.112) (PDGF-R-beta) (CD140b antigen). [Source:Uniprot/SWISSPROT;Acc:P09619]
D21260_at	0.595438	0.551551	ENSG00000141367	CLTC	Clathrin heavy chain 1 (CLH-17). [Source:Uniprot/SWISSPROT;Acc:Q00610]
D50663_at	0.562409	0.573837	ENSG00000146425	DYNLT1	Cytoplasmic dynein light chain (T-complex testis-specific protein 1 homolog) (Protein CW-1). [Source:Uniprot/SWISSPROT;Acc:P63172]
X68090_s_at	0.556089	0.57815	ENSG00000143226	FCGR2A	Low affinity immunoglobulin gamma Fc region receptor II-a precursor (Fc-gamma RII-a) (FcRII-a) (IgG Fc receptor II-a) (Fc-gamma-RIIa) (CD32) (CDw32). [Source:Uniprot/SWISSPROT;Acc:P12318]
M13485_at	0.545137	0.585659	ENSG00000169688	MT1B	Metallothionein-1B (MT-1B) (Metallothionein-IB) (MT-IB). [Source:Uniprot/SWISSPROT;Acc:P07438]
M69203_s_at	0.518562	0.604067	ENSG00000129277	CCL4	Small inducible cytokine A4 precursor (CCL4) (Macrophage inflammatory protein 1-beta) (MIP-1-beta) (MIP-1-beta(1-69)) (T-cell activation protein 2) (ACT-2) (PAT 744) (H400) (SIS-gamma) (Lymphocyte activation gene 1 protein) (LAG-1) (HC21) (G-26 T lymphocy [Source:Uniprot/SWISSPROT;Acc:P13236]
X90858_at	0.490393	0.623856	ENSG00000183696	NA	Uridine phosphorylase 1 (EC 2.4.2.3) (UrdPase 1) (UPase 1). [Source:Uniprot/SWISSPROT;Acc:Q16831]
D86549_at	0.48056	0.630829	ENSG00000153774	CFDP1	Craniofacial development protein 1 (Bucentaur). [Source:Uniprot/SWISSPROT;Acc:Q9UEE9]
X76717_at	0.443833	0.657163	ENSG00000187193	NA	Metallothionein-1X (MT-1X) (Metallothionein-IX) (MT-IX). [Source:Uniprot/SWISSPROT;Acc:P80297]
AJ000480_at	0.438354	0.66113	ENSG00000173334	TRIB1	Tribbles homolog 1 (TRB-1) (SKIP1) (G-protein-coupled receptor induced protein 2) (GIG-2). [Source:Uniprot/SWISSPROT;Acc:Q96RU8]
D38076_at	0.409655	0.682059	ENSG00000099901	RANBP1	Ran-specific GTPase-activating protein (Ran binding protein 1) (RanBP1). [Source:Uniprot/SWISSPROT;Acc:P43487]
U85767_at	0.345097	0.730021	ENSG00000167236	CCL23	Small inducible cytokine A23 precursor (CCL23) (Macrophage inflammatory protein 3) (MIP-3) (Myeloid progenitor inhibitory factor 1) (MPIF-1) (CK-beta-8) (CKB-8) [Contains: CCL23(19-99); CCL23(22-99); CCL23(27-99); CCL23(30-99)]. [Source:Uniprot/SWISSPROT;Acc:P55773]
D87433_at	0.333808	0.738524	ENSG00000010327	STAB1	Stabilin-1 precursor (FEEL-1 protein) (MS-1 antigen). [Source:Uniprot/SWISSPROT;Acc:Q9NY15]
AB000460_at	0.306006	0.7596	ENSG00000125386	CD008_HUMAN	Protein C4orf8 (Protein IT14). [Source:Uniprot/SWISSPROT;Acc:P78312]
D86957_at	0.305491	0.759992	ENSG00000164402	NA	Septin-8. [Source:Uniprot/SWISSPROT;Acc:Q92599]
X82456_at	0.271946	0.785663	ENSG00000002834	LASP1	LIM and SH3 domain protein 1 (LASP-1) (MLN 50). [Source:Uniprot/SWISSPROT;Acc:Q14847]
X75755_rna1_s_at	0.247975	0.804154	ENSG00000161547	SFRS2	Splicing factor, arginine/serine-rich 2 (Splicing factor SC35) (SC-35) (Splicing component, 35 kDa) (PR264 protein). [Source:Uniprot/SWISSPROT;Acc:Q01130]
U54778_at	0.136441	0.891473	ENSG00000108953	YWHAE	14-3-3 protein epsilon (14-3-3E). [Source:Uniprot/SWISSPROT;Acc:P62258]
X85545_at	0.12508	0.90046	ENSG00000183943	PRKX	Serine/threonine-protein kinase PRKX (EC 2.7.1.37) (Protein kinase PKX1). [Source:Uniprot/SWISSPROT;Acc:P51817]
X15187_at	0.099662	0.920613	ENSG00000166598	TRA1	Endoplasmin precursor (94 kDa glucose-regulated protein) (GRP94) (gp96 homolog) (Tumor rejection antigen 1). [Source:Uniprot/SWISSPROT;Acc:P14625]
X69433_at	0.0871697	0.930537	ENSG00000182054	IDH2	Isocitrate dehydrogenase [NADP], mitochondrial precursor (EC 1.1.1.42) (Oxalosuccinate decarboxylase) (IDH) (NADP(+)-specific ICDH) (IDP) (ICD-M). [Source:Uniprot/SWISSPROT;Acc:P48735]
D87442_at	0.0869251	0.930731	ENSG00000162736	NCSTN	Nicastrin precursor. [Source:Uniprot/SWISSPROT;Acc:Q92542]
Y00433_at	0.0736672	0.941275	ENSG00000067560	RHOA	Transforming protein RhoA (H12). [Source:Uniprot/SWISSPROT;Acc:P61586]
U20240_at	0.0684423	0.945434	ENSG00000153879	CEBPG	CCAAT/enhancer binding protein gamma (C/EBP gamma). [Source:Uniprot/SWISSPROT;Acc:P53567]
L25080_at	-0.0156251	0.987533	ENSG00000067560	RHOA	Transforming protein RhoA (H12). [Source:Uniprot/SWISSPROT;Acc:P61586]
X69550_at	-0.0461567	0.963185	ENSG00000141522	ARHGDIA	Rho GDP-dissociation inhibitor 1 (Rho GDI 1) (Rho-GDI alpha). [Source:Uniprot/SWISSPROT;Acc:P52565]
M31932_at	-0.0640813	0.948905	ENSG00000143226	FCGR2A	Low affinity immunoglobulin gamma Fc region receptor II-a precursor (Fc-gamma RII-a) (FcRII-a) (IgG Fc receptor II-a) (Fc-gamma-RIIa) (CD32) (CDw32). [Source:Uniprot/SWISSPROT;Acc:P12318]
S95936_at	-0.0773726	0.938327	ENSG00000091513	TF	Serotransferrin precursor (Transferrin) (Siderophilin) (Beta-1-metal binding globulin). [Source:Uniprot/SWISSPROT;Acc:P02787]
K03430_at	-0.119271	0.905061	ENSG00000173369	C1QB	Complement C1q subcomponent subunit B precursor. [Source:Uniprot/SWISSPROT;Acc:P02746]
U09937_rna1_s_at	-0.135166	0.892481	ENSG00000011422	PLAUR	Urokinase plasminogen activator surface receptor precursor (uPAR) (U- PAR) (Monocyte activation antigen Mo3) (CD87 antigen). [Source:Uniprot/SWISSPROT;Acc:Q03405]
J03910_rna1_at	-0.146658	0.883402	ENSG00000125144	MT1G	Metallothionein-1G (MT-1G) (Metallothionein-IG) (MT-IG). [Source:Uniprot/SWISSPROT;Acc:P13640]
U09087_s_at	-0.174884	0.861171	ENSG00000120802	TMPO	Lamina-associated polypeptide 2 isoform alpha (Thymopoietin isoform alpha) (TP alpha) (Thymopoietin-related peptide isoform alpha) (TPRP isoform alpha) [Contains: Thymopoietin (TP) (Splenin); Thymopentin (TP5)]. [Source:Uniprot/SWISSPROT;Acc:P42166]
Y10659_at	-0.233903	0.81506	ENSG00000131724	IL13RA1	Interleukin-13 receptor alpha-1 chain precursor (IL-13R-alpha-1) (IL- 13RA-1) (CD213a1 antigen). [Source:Uniprot/SWISSPROT;Acc:P78552]
AFFX-HUMTFRR/M11507_3_at	-0.287028	0.774091	ENSG00000072274	TFRC	Transferrin receptor protein 1 (TfR1) (TR) (TfR) (Trfr) (CD71 antigen) (T9) (p90). [Source:Uniprot/SWISSPROT;Acc:P02786]
U18271_cds3_s_at	-0.383006	0.701715	ENSG00000120802	TMPO	Lamina-associated polypeptide 2 isoform alpha (Thymopoietin isoform alpha) (TP alpha) (Thymopoietin-related peptide isoform alpha) (TPRP isoform alpha) [Contains: Thymopoietin (TP) (Splenin); Thymopentin (TP5)]. [Source:Uniprot/SWISSPROT;Acc:P42166]
U27655_at	-0.393357	0.694056	ENSG00000138835	NP_602299.1	Regulator of G-protein signaling 3 (RGS3) (RGP3). [Source:Uniprot/SWISSPROT;Acc:P49796]
J03801_f_at	-0.394184	0.693445	ENSG00000090382	LYZ	Lysozyme C precursor (EC 3.2.1.17) (1,4-beta-N-acetylmuramidase C). [Source:Uniprot/SWISSPROT;Acc:P61626]
J04599_at	-0.415452	0.677811	ENSG00000182492	BGN	Biglycan precursor (Bone/cartilage proteoglycan I) (PG-S1). [Source:Uniprot/SWISSPROT;Acc:P21810]
X91249_at	-0.440787	0.659367	ENSG00000160179	NP_997512.1	ATP-binding cassette sub-family G member 1 (White protein homolog) (ATP-binding cassette transporter 8). [Source:Uniprot/SWISSPROT;Acc:P45844]
U29953_rna1_at	-0.444747	0.656502	ENSG00000132386	SERPINF1	Pigment epithelium-derived factor precursor (PEDF) (EPC-1). [Source:Uniprot/SWISSPROT;Acc:P36955]
M21119_s_at	-0.488715	0.625043	ENSG00000090382	LYZ	Lysozyme C precursor (EC 3.2.1.17) (1,4-beta-N-acetylmuramidase C). [Source:Uniprot/SWISSPROT;Acc:P61626]
U25182_at	-0.51075	0.609526	ENSG00000123131	PRDX4	Peroxiredoxin 4 (EC 1.11.1.15) (Prx-IV) (Thioredoxin peroxidase AO372) (Thioredoxin-dependent peroxide reductase A0372) (Antioxidant enzyme AOE372) (AOE37-2). [Source:Uniprot/SWISSPROT;Acc:Q13162]
D79986_at	-0.515105	0.606479	ENSG00000029363	BCLAF1	Bcl-2-associated transcription factor 1 (Btf). [Source:Uniprot/SWISSPROT;Acc:Q9NYF8]
X64229_at	-0.520191	0.602931	ENSG00000124795	DEK	Protein DEK. [Source:Uniprot/SWISSPROT;Acc:P35659]
X01060_at	-0.550109	0.582245	ENSG00000072274	TFRC	Transferrin receptor protein 1 (TfR1) (TR) (TfR) (Trfr) (CD71 antigen) (T9) (p90). [Source:Uniprot/SWISSPROT;Acc:P02786]
U53446_at	-0.584916	0.558604	ENSG00000153071	DAB2	Disabled homolog 2 (Differentially expressed protein 2) (DOC-2). [Source:Uniprot/SWISSPROT;Acc:P98082]
J03909_at	-0.596298	0.550976	ENSG00000105648	IFI30	Gamma-interferon inducible lysosomal thiol reductase precursor (Gamma- interferon-inducible protein IP-30). [Source:Uniprot/SWISSPROT;Acc:P13284]
L38820_at	-0.598964	0.549197	ENSG00000158473	CD1D	T-cell surface glycoprotein CD1d precursor (CD1d antigen) (R3G1). [Source:Uniprot/SWISSPROT;Acc:P15813]
J04130_s_at	-0.658178	0.510424	ENSG00000129277	CCL4	Small inducible cytokine A4 precursor (CCL4) (Macrophage inflammatory protein 1-beta) (MIP-1-beta) (MIP-1-beta(1-69)) (T-cell activation protein 2) (ACT-2) (PAT 744) (H400) (SIS-gamma) (Lymphocyte activation gene 1 protein) (LAG-1) (HC21) (G-26 T lymphocy [Source:Uniprot/SWISSPROT;Acc:P13236]
U37022_rna1_at	-0.752451	0.45178	ENSG00000135446	Q96BE9_HUMAN	Cell division protein kinase 4 (EC 2.7.1.37) (Cyclin-dependent kinase 4) (PSK-J3). [Source:Uniprot/SWISSPROT;Acc:P11802]
X74039_at	-0.764763	0.444413	ENSG00000011422	PLAUR	Urokinase plasminogen activator surface receptor precursor (uPAR) (U- PAR) (Monocyte activation antigen Mo3) (CD87 antigen). [Source:Uniprot/SWISSPROT;Acc:Q03405]
L26234_at	-0.805891	0.420306	ENSG00000111701	NP_005880.1	Apolipoprotein B mRNA editing enzyme (EC 3.5.4.-) (APOBEC-1) (HEPR). [Source:Uniprot/SWISSPROT;Acc:P41238]
U51240_at	-0.817338	0.413736	ENSG00000162511	LAPTM5	Lysosomal-associated multitransmembrane protein (Retinoic acid- inducible E3 protein) (HA1520). [Source:Uniprot/SWISSPROT;Acc:Q13571]
M28827_at	-0.822348	0.410879	ENSG00000158481	CD1C	T-cell surface glycoprotein CD1c precursor (CD1c antigen). [Source:Uniprot/SWISSPROT;Acc:P29017]
M19045_f_at	-0.84169	0.399961	ENSG00000090382	LYZ	Lysozyme C precursor (EC 3.2.1.17) (1,4-beta-N-acetylmuramidase C). [Source:Uniprot/SWISSPROT;Acc:P61626]
Y12670_at	-0.856772	0.391571	ENSG00000116678	LEPROT	Leptin receptor gene-related protein (OB-R gene related protein) (OB- RGRP) (Leptin receptor overlapping transcript protein). [Source:Uniprot/SWISSPROT;Acc:O15243]
L20298_at	-0.888188	0.37444	ENSG00000067955	CBFB	Core-binding factor, beta subunit (CBF-beta) (Polyomavirus enhancer binding protein 2 beta subunit) (PEBP2-beta) (PEA2-beta) (SL3-3 enhancer factor 1 beta subunit) (SL3/AKV core-binding factor beta subunit). [Source:Uniprot/SWISSPROT;Acc:Q13951]
M74093_at	-0.951762	0.341218	ENSG00000105173	CCNE1	G1/S-specific cyclin-E1. [Source:Uniprot/SWISSPROT;Acc:P24864]
U84487_at	-0.976348	0.328892	ENSG00000006210	CX3CL1	Fractalkine precursor (CX3CL1) (Neurotactin) (CX3C membrane-anchored chemokine) (Small inducible cytokine D1). [Source:Uniprot/SWISSPROT;Acc:P78423]
M15856_at	-1.04658	0.295293	ENSG00000175445	LPL	Lipoprotein lipase precursor (EC 3.1.1.34) (LPL). [Source:Uniprot/SWISSPROT;Acc:P06858]
M55593_at	-1.09792	0.272242	ENSG00000087245	MMP2	72 kDa type IV collagenase precursor (EC 3.4.24.24) (72 kDa gelatinase) (Matrix metalloproteinase-2) (MMP-2) (Gelatinase A) (TBE- 1). [Source:Uniprot/SWISSPROT;Acc:P08253]
M63138_at	-1.10477	0.269259	ENSG00000117984	CTSD	Cathepsin D precursor (EC 3.4.23.5) [Contains: Cathepsin D light chain; Cathepsin D heavy chain]. [Source:Uniprot/SWISSPROT;Acc:P07339]
U82979_at	-1.10629	0.268603	ENSG00000186818	LILRB4	Leukocyte immunoglobulin-like receptor subfamily B member 4 precursor (Leukocyte immunoglobulin-like receptor 5) (LIR-5) (Immunoglobulin- like transcript 3) (ILT-3) (Monocyte inhibitory receptor HM18) (CD85k antigen). [Source:Uniprot/SWISSPROT;Acc:Q8NHJ6]
X06985_at	-1.10748	0.268085	ENSG00000100292	HMOX1	Heme oxygenase 1 (EC 1.14.99.3) (HO-1). [Source:Uniprot/SWISSPROT;Acc:P09601]
M28825_at	-1.1147	0.264978	ENSG00000158477	CD1A	T-cell surface glycoprotein CD1a precursor (CD1a antigen) (T-cell surface antigen T6/Leu-6) (hTa1 thymocyte antigen). [Source:Uniprot/SWISSPROT;Acc:P06126]
X70944_s_at	-1.12373	0.261129	ENSG00000116560	Q5SZ72_HUMAN	Splicing factor, proline-and glutamine-rich (Polypyrimidine tract- binding protein-associated splicing factor) (PTB-associated splicing factor) (PSF) (DNA-binding p52/p100 complex, 100 kDa subunit) (100-kDa DNA-pairing protein) (hPOMp100). [Source:Uniprot/SWISSPROT;Acc:P23246]
X87212_at	-1.16173	0.245345	ENSG00000109861	NP_680475.1	Dipeptidyl-peptidase I precursor (EC 3.4.14.1) (DPP-I) (DPPI) (Cathepsin C) (Cathepsin J) (Dipeptidyl transferase) [Contains: Dipeptidyl-peptidase I exclusion domain chain; Dipeptidyl-peptidase I heavy chain; Dipeptidyl-peptidase I light chain]. [Source:Uniprot/SWISSPROT;Acc:P53634]
X14008_rna1_f_at	-1.20256	0.229145	ENSG00000090382	LYZ	Lysozyme C precursor (EC 3.2.1.17) (1,4-beta-N-acetylmuramidase C). [Source:Uniprot/SWISSPROT;Acc:P61626]
U18271_cds1_at	-1.27179	0.203446	ENSG00000120802	TMPO	Lamina-associated polypeptide 2 isoform alpha (Thymopoietin isoform alpha) (TP alpha) (Thymopoietin-related peptide isoform alpha) (TPRP isoform alpha) [Contains: Thymopoietin (TP) (Splenin); Thymopentin (TP5)]. [Source:Uniprot/SWISSPROT;Acc:P42166]
L34657_at	-1.4543	0.145862	ENSG00000198802	PECAM1	Platelet endothelial cell adhesion molecule precursor (PECAM-1) (CD31 antigen) (EndoCAM) (GPIIA'). [Source:Uniprot/SWISSPROT;Acc:P16284]
M14338_at	-1.53165	0.125608	ENSG00000184500	PROS1	Vitamin K-dependent protein S precursor. [Source:Uniprot/SWISSPROT;Acc:P07225]
X79981_at	-1.94997	0.0511791	ENSG00000179776	CDH5	Vascular endothelial-cadherin precursor (VE-cadherin) (Cadherin-5) (7B4 antigen) (CD144 antigen). [Source:Uniprot/SWISSPROT;Acc:P33151]
U77975_at	-1.98246	0.0474278	ENSG00000169856	ONECUT1	Hepatocyte nuclear factor 6 (HNF-6) (One cut domain family member 1). [Source:Uniprot/SWISSPROT;Acc:Q9UBC0]
D55696_at	-2.08717	0.0368727	ENSG00000100600	LGMN	Legumain precursor (EC 3.4.22.34) (Asparaginyl endopeptidase) (Protease, cysteine 1). [Source:Uniprot/SWISSPROT;Acc:Q99538]
X05232_at	-2.15927	0.0308294	ENSG00000149968	MMP3	Stromelysin-1 precursor (EC 3.4.24.17) (Matrix metalloproteinase-3) (MMP-3) (Transin-1) (SL-1). [Source:Uniprot/SWISSPROT;Acc:P08254]
U19718_at	-2.1706	0.0299618	ENSG00000117122	MFAP2	Microfibrillar-associated protein 2 precursor (MFAP-2) (Microfibril- associated glycoprotein) (MAGP) (MAGP-1). [Source:Uniprot/SWISSPROT;Acc:P55001]
J04430_s_at	-2.39857	0.0164592	ENSG00000102575	ACP5	Tartrate-resistant acid phosphatase type 5 precursor (EC 3.1.3.2) (TR- AP) (Tartrate-resistant acid ATPase) (TrATPase) (Acid phosphatase 5, tartrate resistant). [Source:Uniprot/SWISSPROT;Acc:P13686]
M16424_at	-2.60376	0.00922063	ENSG00000140495	HEXA	Beta-hexosaminidase alpha chain precursor (EC 3.2.1.52) (N-acetyl- beta-glucosaminidase) (Beta-N-acetylhexosaminidase) (Hexosaminidase A). [Source:Uniprot/SWISSPROT;Acc:P06865]
X14975_at	-2.63862	0.00832431	ENSG00000158488	CD1E	T-cell surface glycoprotein CD1e precursor (CD1e antigen) (R2G1). [Source:Uniprot/SWISSPROT;Acc:P15812]
M14676_at	-2.96546	0.00302231	ENSG00000010810	FYN	Proto-oncogene tyrosine-protein kinase Fyn (EC 2.7.1.112) (p59-Fyn) (Protooncogene Syn) (SLK). [Source:Uniprot/SWISSPROT;Acc:P06241]
