# Supplementary material for: A Mouse Stromal Response to Tumor Invasion Predicts Prostate and Breast Cancer Patient Survival
Source: PLoS One. 2006 Dec 20;1(1):e32. doi: 10.1371/journal.pone.0000032 (PMC1762322; doi:10.1371/journal.pone.0000032)
Supplement: Table S7. Univariate cox analysis of clones used in the gastric cancer study. — List of clones obtained using univariate cox analysis of "stroma up" genes presented in Table S3, mapped to the gastric cancer data set [20]. (0.09 MB XLS) [file pone.0000032.s010.xls]

## Sheet: Table S7_Leung_cox univariate_
Table S7. Univariate cox analysis of clones used in the gastric cancer study (Leung et al., 2002). Clones are ordered according to decreasing z values.
"stroma up"
clone	z	p-value	ensembl_gene_id	gene_symbol_description
IMAGE:460274	2.71312	0.0066652	ENSG00000138758	2006-09-11	Septin-11. [Source:Uniprot/SWISSPROT;Acc:Q9NVA2]
IMAGE:126321	2.52334	0.0116246	ENSG00000135838	NPL	N-acetylneuraminate pyruvate lyase [Source:RefSeq_peptide;Acc:NP_110396]
IMAGE:204300	2.51906	0.0117667	ENSG00000169856	ONECUT1	Hepatocyte nuclear factor 6 (HNF-6) (One cut domain family member 1). [Source:Uniprot/SWISSPROT;Acc:Q9UBC0]
IMAGE:839807	2.28951	0.0220499	ENSG00000108953	YWHAE	14-3-3 protein epsilon (14-3-3E). [Source:Uniprot/SWISSPROT;Acc:P62258]
IMAGE:120188	2.1117	0.0347126	ENSG00000119314	ROD1	Regulator of differentiation 1 (Rod1). [Source:Uniprot/SWISSPROT;Acc:O95758]
IMAGE:50728	2.02346	0.0430256	ENSG00000161791	FMNL3	formin-like 3 isoform 1 [Source:RefSeq_peptide;Acc:NP_783863]
IMAGE:898218	1.90994	0.0561413	ENSG00000146674	IGFBP3	Insulin-like growth factor binding protein 3 precursor (IGFBP-3) (IBP- 3) (IGF-binding protein 3). [Source:Uniprot/SWISSPROT;Acc:P17936]
IMAGE:207421	1.84817	0.0645775	ENSG00000113810	SMC4L1	Structural maintenance of chromosomes 4-like 1 protein (Chromosome- associated polypeptide C) (hCAP-C) (XCAP-C homolog). [Source:Uniprot/SWISSPROT;Acc:Q9NTJ3]
IMAGE:266135	1.82971	0.0672933	ENSG00000132688	NP_006608.1	Nestin. [Source:Uniprot/SWISSPROT;Acc:P48681]
IMAGE:1554245	1.82688	0.067718	ENSG00000109606	DHX15	Putative pre-mRNA splicing factor ATP-dependent RNA helicase DHX15 (EC 3.6.1.-) (DEAH box protein 15) (ATP-dependent RNA helicase #46). [Source:Uniprot/SWISSPROT;Acc:O43143]
IMAGE:2028493	1.80097	0.0717078	ENSG00000109606	DHX15	Putative pre-mRNA splicing factor ATP-dependent RNA helicase DHX15 (EC 3.6.1.-) (DEAH box protein 15) (ATP-dependent RNA helicase #46). [Source:Uniprot/SWISSPROT;Acc:O43143]
IMAGE:1901687	1.78416	0.074398	ENSG00000154269	Q9NQM9_HUMAN	Ectonucleotide pyrophosphatase/phosphodiesterase 3 (E-NPP 3) (Phosphodiesterase I/nucleotide pyrophosphatase 3) (Phosphodiesterase I beta) (PD-Ibeta) (CD203c antigen) [Includes: Alkaline phosphodiesterase I (EC 3.1.4.1); Nucleotide pyrophosphatase (EC 3.6 [Source:Uniprot/SWISSPROT;Acc:O14638]
IMAGE:767126	1.67484	0.093965	ENSG00000077616	NAALAD2	N-acetylated-alpha-linked acidic dipeptidase II (EC 3.4.17.21) (NAALADase II). [Source:Uniprot/SWISSPROT;Acc:Q9Y3Q0]
IMAGE:448756	1.66128	0.0966573	ENSG00000119314	ROD1	Regulator of differentiation 1 (Rod1). [Source:Uniprot/SWISSPROT;Acc:O95758]
IMAGE:1655585	1.63411	0.102236	ENSG00000119314	ROD1	Regulator of differentiation 1 (Rod1). [Source:Uniprot/SWISSPROT;Acc:O95758]
IMAGE:347268	1.59772	0.110105	ENSG00000132688	NP_006608.1	Nestin. [Source:Uniprot/SWISSPROT;Acc:P48681]
IMAGE:1411782	1.52449	0.127387	ENSG00000125386	CD008_HUMAN	Protein C4orf8 (Protein IT14). [Source:Uniprot/SWISSPROT;Acc:P78312]
IMAGE:1871897	1.51561	0.129617	ENSG00000133313	CNDP2	Cytosolic nonspecific dipeptidase (Glutamate carboxypeptidase-like protein 1) (CNDP dipeptidase 2). [Source:Uniprot/SWISSPROT;Acc:Q96KP4]
IMAGE:303035	1.50341	0.132735	ENSG00000076356	PLXNA2	plexin A2 [Source:RefSeq_peptide;Acc:NP_079455]
IMAGE:2308848	1.48527	0.137473	ENSG00000170323	FABP4	Fatty acid-binding protein, adipocyte (AFABP) (Adipocyte lipid-binding protein) (ALBP) (A-FABP). [Source:Uniprot/SWISSPROT;Acc:P15090]
IMAGE:203850	1.44669	0.147983	ENSG00000099250	NP_001019800.1	Neuropilin-1 precursor (Vascular endothelial cell growth factor 165 receptor) (CD304 antigen). [Source:Uniprot/SWISSPROT;Acc:O14786]
IMAGE:280957	1.44267	0.149114	ENSG00000164402	NA	Septin-8. [Source:Uniprot/SWISSPROT;Acc:Q92599]
IMAGE:307660	1.44128	0.149506	ENSG00000170323	FABP4	Fatty acid-binding protein, adipocyte (AFABP) (Adipocyte lipid-binding protein) (ALBP) (A-FABP). [Source:Uniprot/SWISSPROT;Acc:P15090]
IMAGE:460141	1.43697	0.150726	ENSG00000146263	NP_940870.1	NA
IMAGE:133436	1.40534	0.15992	ENSG00000076356	PLXNA2	plexin A2 [Source:RefSeq_peptide;Acc:NP_079455]
IMAGE:450427	1.35063	0.176814	ENSG00000152520	NP_787050.4	PABP1-dependent poly A-specific ribonuclease subunit PAN3 [Source:RefSeq_peptide;Acc:NP_787050]
IMAGE:1075334	1.31588	0.188215	ENSG00000111701	NP_005880.1	Apolipoprotein B mRNA editing enzyme (EC 3.5.4.-) (APOBEC-1) (HEPR). [Source:Uniprot/SWISSPROT;Acc:P41238]
IMAGE:1678975	1.31468	0.188616	ENSG00000005302	NP_523352.1	Male-specific lethal 3-like 1 (MSL3-like 1) (Male-specific lethal-3 homolog 1). [Source:Uniprot/SWISSPROT;Acc:Q8N5Y2]
IMAGE:135624	1.31212	0.18948	ENSG00000034510	TMSB10	Thymosin beta-10. [Source:Uniprot/SWISSPROT;Acc:P63313]
IMAGE:130104	1.29555	0.19513	ENSG00000076356	PLXNA2	plexin A2 [Source:RefSeq_peptide;Acc:NP_079455]
IMAGE:430968	1.28868	0.197509	ENSG00000154269	Q9NQM9_HUMAN	Ectonucleotide pyrophosphatase/phosphodiesterase 3 (E-NPP 3) (Phosphodiesterase I/nucleotide pyrophosphatase 3) (Phosphodiesterase I beta) (PD-Ibeta) (CD203c antigen) [Includes: Alkaline phosphodiesterase I (EC 3.1.4.1); Nucleotide pyrophosphatase (EC 3.6 [Source:Uniprot/SWISSPROT;Acc:O14638]
IMAGE:1894782	1.28446	0.19898	ENSG00000139354	GAS2L3	GAS2-like protein 3 (Growth arrest-specific 2-like 3). [Source:Uniprot/SWISSPROT;Acc:Q86XJ1]
IMAGE:487433	1.22121	0.222005	ENSG00000136802	LRRC8A	Leucine-rich repeat-containing protein 8. [Source:Uniprot/SWISSPROT;Acc:Q8IWT6]
IMAGE:111363	1.20961	0.226429	ENSG00000138835	NP_602299.1	Regulator of G-protein signaling 3 (RGS3) (RGP3). [Source:Uniprot/SWISSPROT;Acc:P49796]
IMAGE:855773	1.2024	0.229209	ENSG00000149564	ESAM	Endothelial cell-selective adhesion molecule precursor. [Source:Uniprot/SWISSPROT;Acc:Q96AP7]
IMAGE:1552688	1.1967	0.231422	ENSG00000099250	NP_001019800.1	Neuropilin-1 precursor (Vascular endothelial cell growth factor 165 receptor) (CD304 antigen). [Source:Uniprot/SWISSPROT;Acc:O14786]
IMAGE:260303	1.18084	0.237665	ENSG00000157557	ETS2	C-ets-2 protein. [Source:Uniprot/SWISSPROT;Acc:P15036]
IMAGE:214200	1.17891	0.238433	ENSG00000071054	Q53TW0_HUMAN	Mitogen-activated protein kinase kinase kinase kinase 4 (EC 2.7.1.37) (MAPK/ERK kinase kinase kinase 4) (MEK kinase kinase 4) (MEKKK 4) (HPK/GCK-like kinase HGK) (Nck interacting kinase). [Source:Uniprot/SWISSPROT;Acc:O95819]
IMAGE:85097	1.15651	0.247471	ENSG00000184500	PROS1	Vitamin K-dependent protein S precursor. [Source:Uniprot/SWISSPROT;Acc:P07225]
IMAGE:435690	1.15267	0.249046	ENSG00000184500	PROS1	Vitamin K-dependent protein S precursor. [Source:Uniprot/SWISSPROT;Acc:P07225]
IMAGE:1593317	1.13143	0.257874	ENSG00000113721	PDGFRB	Beta platelet-derived growth factor receptor precursor (EC 2.7.1.112) (PDGF-R-beta) (CD140b antigen). [Source:Uniprot/SWISSPROT;Acc:P09619]
IMAGE:684240	1.11655	0.264187	ENSG00000071054	Q53TW0_HUMAN	Mitogen-activated protein kinase kinase kinase kinase 4 (EC 2.7.1.37) (MAPK/ERK kinase kinase kinase 4) (MEK kinase kinase 4) (MEKKK 4) (HPK/GCK-like kinase HGK) (Nck interacting kinase). [Source:Uniprot/SWISSPROT;Acc:O95819]
1291971	1.11594	0.264446	ENSG00000138756	NA	BMP-2 inducible protein kinase (EC 2.7.1.37) (BIKe). [Source:Uniprot/SWISSPROT;Acc:Q9NSY1]
IMAGE:144786	1.11422	0.265186	ENSG00000182492	BGN	Biglycan precursor (Bone/cartilage proteoglycan I) (PG-S1). [Source:Uniprot/SWISSPROT;Acc:P21810]
IMAGE:489535	1.10846	0.267662	ENSG00000099250	NP_001019800.1	Neuropilin-1 precursor (Vascular endothelial cell growth factor 165 receptor) (CD304 antigen). [Source:Uniprot/SWISSPROT;Acc:O14786]
IMAGE:433307	1.10094	0.270924	ENSG00000169856	ONECUT1	Hepatocyte nuclear factor 6 (HNF-6) (One cut domain family member 1). [Source:Uniprot/SWISSPROT;Acc:Q9UBC0]
IMAGE:1456398	1.09539	0.273345	ENSG00000109606	DHX15	Putative pre-mRNA splicing factor ATP-dependent RNA helicase DHX15 (EC 3.6.1.-) (DEAH box protein 15) (ATP-dependent RNA helicase #46). [Source:Uniprot/SWISSPROT;Acc:O43143]
IMAGE:211865	0.966049	0.334019	ENSG00000138449	SLC40A1	Solute carrier family 40 member 1 (Ferroportin-1) (Iron-regulated transporter 1). [Source:Uniprot/SWISSPROT;Acc:Q9NP59]
IMAGE:379794	0.926025	0.354433	ENSG00000116678	LEPROT	Leptin receptor gene-related protein (OB-R gene related protein) (OB- RGRP) (Leptin receptor overlapping transcript protein). [Source:Uniprot/SWISSPROT;Acc:O15243]
IMAGE:345079	0.88642	0.375391	ENSG00000076356	PLXNA2	plexin A2 [Source:RefSeq_peptide;Acc:NP_079455]
IMAGE:771834	0.854926	0.392592	ENSG00000110218	PANX1	Pannexin-1. [Source:Uniprot/SWISSPROT;Acc:Q96RD7]
IMAGE:242176	0.849308	0.39571	ENSG00000100141	NP_055153.1	phosphatidylserine decarboxylase [Source:RefSeq_peptide;Acc:NP_055153]
IMAGE:951241	0.848196	0.396329	ENSG00000137804	NUSAP1	nucleolar and spindle associated protein 1 isoform 2 [Source:RefSeq_peptide;Acc:NP_060924]
IMAGE:195314	0.846282	0.397396	ENSG00000152520	NP_787050.4	PABP1-dependent poly A-specific ribonuclease subunit PAN3 [Source:RefSeq_peptide;Acc:NP_787050]
IMAGE:202492	0.845966	0.397572	ENSG00000072274	TFRC	Transferrin receptor protein 1 (TfR1) (TR) (TfR) (Trfr) (CD71 antigen) (T9) (p90). [Source:Uniprot/SWISSPROT;Acc:P02786]
IMAGE:868282	0.837027	0.402577	ENSG00000189266	PNRC2	Proline-rich nuclear receptor coactivator 2. [Source:Uniprot/SWISSPROT;Acc:Q9NPJ4]
IMAGE:137885	0.789156	0.430021	ENSG00000152520	NP_787050.4	PABP1-dependent poly A-specific ribonuclease subunit PAN3 [Source:RefSeq_peptide;Acc:NP_787050]
IMAGE:428100	0.785752	0.432013	ENSG00000104332	SFRP1	Secreted frizzled-related protein 1 precursor (sFRP-1) (Frizzled- related protein 1) (FRP-1) (Secreted apoptosis-related protein 2) (SARP-2). [Source:Uniprot/SWISSPROT;Acc:Q8N474]
IMAGE:284865	0.785024	0.432439	ENSG00000164035	MUCEN_HUMAN	Endomucin precursor (Endomucin-2) (Gastric cancer antigen Ga34). [Source:Uniprot/SWISSPROT;Acc:Q9ULC0]
IMAGE:193985	0.779735	0.435547	ENSG00000167236	CCL23	Small inducible cytokine A23 precursor (CCL23) (Macrophage inflammatory protein 3) (MIP-3) (Myeloid progenitor inhibitory factor 1) (MPIF-1) (CK-beta-8) (CKB-8) [Contains: CCL23(19-99); CCL23(22-99); CCL23(27-99); CCL23(30-99)]. [Source:Uniprot/SWISSPROT;Acc:P55773]
IMAGE:745672	0.742001	0.458087	ENSG00000110218	PANX1	Pannexin-1. [Source:Uniprot/SWISSPROT;Acc:Q96RD7]
IMAGE:82225	0.731895	0.464233	ENSG00000104332	SFRP1	Secreted frizzled-related protein 1 precursor (sFRP-1) (Frizzled- related protein 1) (FRP-1) (Secreted apoptosis-related protein 2) (SARP-2). [Source:Uniprot/SWISSPROT;Acc:Q8N474]
IMAGE:230397	0.723617	0.469301	ENSG00000076356	PLXNA2	plexin A2 [Source:RefSeq_peptide;Acc:NP_079455]
IMAGE:814785	0.664236	0.506539	ENSG00000113810	SMC4L1	Structural maintenance of chromosomes 4-like 1 protein (Chromosome- associated polypeptide C) (hCAP-C) (XCAP-C homolog). [Source:Uniprot/SWISSPROT;Acc:Q9NTJ3]
IMAGE:949988	0.659999	0.509254	ENSG00000104341	LAPTM4B	lysosomal associated transmembrane protein 4 beta [Source:RefSeq_peptide;Acc:NP_060877]
IMAGE:233446	0.656724	0.511359	ENSG00000120137	PANK3	Pantothenate kinase 3 (EC 2.7.1.33) (Pantothenic acid kinase 3) (hPanK3). [Source:Uniprot/SWISSPROT;Acc:Q9H999]
IMAGE:796469	0.652916	0.513811	ENSG00000077152	UBE2T	Ubiquitin-conjugating enzyme E2 T (EC 6.3.2.19) (Ubiquitin-protein ligase T) (Ubiquitin carrier protein T). [Source:Uniprot/SWISSPROT;Acc:Q9NPD8]
IMAGE:1624674	0.647736	0.517156	ENSG00000152520	NP_787050.4	PABP1-dependent poly A-specific ribonuclease subunit PAN3 [Source:RefSeq_peptide;Acc:NP_787050]
IMAGE:796510	0.627045	0.530629	ENSG00000005302	NP_523352.1	Male-specific lethal 3-like 1 (MSL3-like 1) (Male-specific lethal-3 homolog 1). [Source:Uniprot/SWISSPROT;Acc:Q8N5Y2]
IMAGE:397412	0.593261	0.553006	ENSG00000071054	Q53TW0_HUMAN	Mitogen-activated protein kinase kinase kinase kinase 4 (EC 2.7.1.37) (MAPK/ERK kinase kinase kinase 4) (MEK kinase kinase 4) (MEKKK 4) (HPK/GCK-like kinase HGK) (Nck interacting kinase). [Source:Uniprot/SWISSPROT;Acc:O95819]
IMAGE:1435082	0.583886	0.559297	ENSG00000160179	NP_997512.1	ATP-binding cassette sub-family G member 1 (White protein homolog) (ATP-binding cassette transporter 8). [Source:Uniprot/SWISSPROT;Acc:P45844]
IMAGE:771308	0.581735	0.560745	ENSG00000132746	ALDH3B2	Aldehyde dehydrogenase 3B2 (EC 1.2.1.5) (Aldehyde dehydrogenase 8). [Source:Uniprot/SWISSPROT;Acc:P48448]
IMAGE:173309	0.565789	0.571537	ENSG00000029363	BCLAF1	Bcl-2-associated transcription factor 1 (Btf). [Source:Uniprot/SWISSPROT;Acc:Q9NYF8]
IMAGE:1500821	0.553637	0.579827	ENSG00000120802	TMPO	Lamina-associated polypeptide 2 isoform alpha (Thymopoietin isoform alpha) (TP alpha) (Thymopoietin-related peptide isoform alpha) (TPRP isoform alpha) [Contains: Thymopoietin (TP) (Splenin); Thymopentin (TP5)]. [Source:Uniprot/SWISSPROT;Acc:P42166]
IMAGE:1573091	0.547162	0.584268	ENSG00000109861	NP_680475.1	Dipeptidyl-peptidase I precursor (EC 3.4.14.1) (DPP-I) (DPPI) (Cathepsin C) (Cathepsin J) (Dipeptidyl transferase) [Contains: Dipeptidyl-peptidase I exclusion domain chain; Dipeptidyl-peptidase I heavy chain; Dipeptidyl-peptidase I light chain]. [Source:Uniprot/SWISSPROT;Acc:P53634]
IMAGE:415211	0.533568	0.59364	ENSG00000000971	CFH	Complement factor H precursor (H factor 1). [Source:Uniprot/SWISSPROT;Acc:P08603]
IMAGE:212429	0.498953	0.617813	ENSG00000091513	TF	Serotransferrin precursor (Transferrin) (Siderophilin) (Beta-1-metal binding globulin). [Source:Uniprot/SWISSPROT;Acc:P02787]
IMAGE:435808	0.491466	0.623097	ENSG00000113810	SMC4L1	Structural maintenance of chromosomes 4-like 1 protein (Chromosome- associated polypeptide C) (hCAP-C) (XCAP-C homolog). [Source:Uniprot/SWISSPROT;Acc:Q9NTJ3]
IMAGE:1839520	0.490418	0.623838	ENSG00000116678	LEPROT	Leptin receptor gene-related protein (OB-R gene related protein) (OB- RGRP) (Leptin receptor overlapping transcript protein). [Source:Uniprot/SWISSPROT;Acc:O15243]
IMAGE:345635	0.487527	0.625885	ENSG00000182851	NP_835466.1	high density lipoprotein-binding protein [Source:RefSeq_peptide;Acc:NP_835466]
IMAGE:120375	0.462117	0.643997	ENSG00000150455	TIRAP	Toll-interleukin 1 receptor domain-containing adapter protein (TIR domain-containing adapter protein) (MyD88 adapter-like protein) (Adaptor protein Wyatt). [Source:Uniprot/SWISSPROT;Acc:P58753]
IMAGE:283014	0.462078	0.644026	ENSG00000161791	FMNL3	formin-like 3 isoform 1 [Source:RefSeq_peptide;Acc:NP_783863]
IMAGE:1582459	0.448278	0.653953	ENSG00000113300	CNOT6	CCR4-NOT transcription complex subunit 6 (EC 3.1.-.-) (Cytoplasmic deadenylase) (Carbon catabolite repressor protein 4 homolog) (CCR4 carbon catabolite repression 4-like). [Source:Uniprot/SWISSPROT;Acc:Q9ULM6]
IMAGE:745476	0.442328	0.658252	ENSG00000006634	DBF4	activator of S phase kinase [Source:RefSeq_peptide;Acc:NP_006707]
IMAGE:1867766	0.437626	0.661657	ENSG00000141367	CLTC	Clathrin heavy chain 1 (CLH-17). [Source:Uniprot/SWISSPROT;Acc:Q00610]
IMAGE:110168	0.437206	0.661962	ENSG00000140495	HEXA	Beta-hexosaminidase alpha chain precursor (EC 3.2.1.52) (N-acetyl- beta-glucosaminidase) (Beta-N-acetylhexosaminidase) (Hexosaminidase A). [Source:Uniprot/SWISSPROT;Acc:P06865]
IMAGE:859386	0.424007	0.671561	ENSG00000162188	GNG3	Guanine nucleotide-binding protein G(I)/G(S)/G(O) gamma-3 subunit. [Source:Uniprot/SWISSPROT;Acc:P63215]
IMAGE:1470278	0.414359	0.678611	ENSG00000132688	NP_006608.1	Nestin. [Source:Uniprot/SWISSPROT;Acc:P48681]
IMAGE:291880	0.410682	0.681306	ENSG00000117122	MFAP2	Microfibrillar-associated protein 2 precursor (MFAP-2) (Microfibril- associated glycoprotein) (MAGP) (MAGP-1). [Source:Uniprot/SWISSPROT;Acc:P55001]
IMAGE:1640541	0.410023	0.681789	ENSG00000138756	NA	BMP-2 inducible protein kinase (EC 2.7.1.37) (BIKe). [Source:Uniprot/SWISSPROT;Acc:Q9NSY1]
IMAGE:429959	0.409546	0.682139	ENSG00000104341	LAPTM4B	lysosomal associated transmembrane protein 4 beta [Source:RefSeq_peptide;Acc:NP_060877]
IMAGE:69672	0.380844	0.703319	ENSG00000179776	CDH5	Vascular endothelial-cadherin precursor (VE-cadherin) (Cadherin-5) (7B4 antigen) (CD144 antigen). [Source:Uniprot/SWISSPROT;Acc:P33151]
IMAGE:626851	0.378163	0.70531	ENSG00000160179	NP_997512.1	ATP-binding cassette sub-family G member 1 (White protein homolog) (ATP-binding cassette transporter 8). [Source:Uniprot/SWISSPROT;Acc:P45844]
IMAGE:196303	0.374583	0.70797	ENSG00000143228	CDCA1	cell division cycle associated 1 [Source:RefSeq_peptide;Acc:NP_663735]
IMAGE:505032	0.363881	0.715947	ENSG00000138758	2006-09-11	Septin-11. [Source:Uniprot/SWISSPROT;Acc:Q9NVA2]
IMAGE:897527	0.35889	0.719677	ENSG00000138758	2006-09-11	Septin-11. [Source:Uniprot/SWISSPROT;Acc:Q9NVA2]
IMAGE:856958	0.35119	0.725446	ENSG00000146263	NP_940870.1	NA
IMAGE:726874	0.341002	0.733102	ENSG00000160207	HSF2BP	Heat shock factor 2 binding protein. [Source:Uniprot/SWISSPROT;Acc:O75031]
IMAGE:127199	0.326797	0.743821	ENSG00000138756	NA	BMP-2 inducible protein kinase (EC 2.7.1.37) (BIKe). [Source:Uniprot/SWISSPROT;Acc:Q9NSY1]
IMAGE:418262	0.301149	0.763301	ENSG00000168542	Q6LBY7_HUMAN	Collagen alpha-1(III) chain precursor. [Source:Uniprot/SWISSPROT;Acc:P02461]
IMAGE:1699402	0.298907	0.765011	ENSG00000125485	NP_619526.1	Probable ATP-dependent RNA helicase DDX31 (EC 3.6.1.-) (DEAD box protein 31) (Helicain). [Source:Uniprot/SWISSPROT;Acc:Q9H8H2]
IMAGE:346869	0.28998	0.771831	ENSG00000198492	YTHDF2	YTH domain protein 2 (High-glucose-regulated protein 8) (NY-REN-2 antigen) (CLL-associated antigen KW-14). [Source:Uniprot/SWISSPROT;Acc:Q9Y5A9]
IMAGE:489563	0.287012	0.774103	ENSG00000141522	ARHGDIA	Rho GDP-dissociation inhibitor 1 (Rho GDI 1) (Rho-GDI alpha). [Source:Uniprot/SWISSPROT;Acc:P52565]
IMAGE:868380	0.27033	0.786907	ENSG00000143226	FCGR2A	Low affinity immunoglobulin gamma Fc region receptor II-a precursor (Fc-gamma RII-a) (FcRII-a) (IgG Fc receptor II-a) (Fc-gamma-RIIa) (CD32) (CDw32). [Source:Uniprot/SWISSPROT;Acc:P12318]
IMAGE:307069	0.26803	0.788676	ENSG00000006534	ALDH3B1	Aldehyde dehydrogenase 3B1 (EC 1.2.1.5) (Aldehyde dehydrogenase 7). [Source:Uniprot/SWISSPROT;Acc:P43353]
IMAGE:2017403	0.252154	0.800922	ENSG00000138835	NP_602299.1	Regulator of G-protein signaling 3 (RGS3) (RGP3). [Source:Uniprot/SWISSPROT;Acc:P49796]
IMAGE:2327739	0.235463	0.813849	ENSG00000137804	NUSAP1	nucleolar and spindle associated protein 1 isoform 2 [Source:RefSeq_peptide;Acc:NP_060924]
IMAGE:145292	0.220675	0.825345	ENSG00000187498	COL4A1	Collagen alpha-1(IV) chain precursor. [Source:Uniprot/SWISSPROT;Acc:P02462]
IMAGE:23819	0.213116	0.831237	ENSG00000160179	NP_997512.1	ATP-binding cassette sub-family G member 1 (White protein homolog) (ATP-binding cassette transporter 8). [Source:Uniprot/SWISSPROT;Acc:P45844]
IMAGE:795543	0.200206	0.84132	ENSG00000123131	PRDX4	Peroxiredoxin 4 (EC 1.11.1.15) (Prx-IV) (Thioredoxin peroxidase AO372) (Thioredoxin-dependent peroxide reductase A0372) (Antioxidant enzyme AOE372) (AOE37-2). [Source:Uniprot/SWISSPROT;Acc:Q13162]
IMAGE:196185	0.198849	0.842381	ENSG00000120137	PANK3	Pantothenate kinase 3 (EC 2.7.1.33) (Pantothenic acid kinase 3) (hPanK3). [Source:Uniprot/SWISSPROT;Acc:Q9H999]
IMAGE:299498	0.190485	0.848929	ENSG00000141367	CLTC	Clathrin heavy chain 1 (CLH-17). [Source:Uniprot/SWISSPROT;Acc:Q00610]
IMAGE:1472333	0.178015	0.858711	ENSG00000152520	NP_787050.4	PABP1-dependent poly A-specific ribonuclease subunit PAN3 [Source:RefSeq_peptide;Acc:NP_787050]
IMAGE:414994	0.169031	0.865772	ENSG00000164692	COL1A2	Collagen alpha-2(I) chain precursor. [Source:Uniprot/SWISSPROT;Acc:P08123]
IMAGE:40643	0.151489	0.87959	ENSG00000113721	PDGFRB	Beta platelet-derived growth factor receptor precursor (EC 2.7.1.112) (PDGF-R-beta) (CD140b antigen). [Source:Uniprot/SWISSPROT;Acc:P09619]
IMAGE:290399	0.145652	0.884196	ENSG00000062716	TMEM49	transmembrane protein 49 [Source:RefSeq_peptide;Acc:NP_112200]
IMAGE:1847618	0.143273	0.886074	ENSG00000158477	CD1A	T-cell surface glycoprotein CD1a precursor (CD1a antigen) (T-cell surface antigen T6/Leu-6) (hTa1 thymocyte antigen). [Source:Uniprot/SWISSPROT;Acc:P06126]
IMAGE:203240	0.126736	0.89915	ENSG00000153071	DAB2	Disabled homolog 2 (Differentially expressed protein 2) (DOC-2). [Source:Uniprot/SWISSPROT;Acc:P98082]
IMAGE:487437	0.12329	0.901878	ENSG00000168938	PPIC	Peptidyl-prolyl cis-trans isomerase C (EC 5.2.1.8) (PPIase) (Rotamase) (Cyclophilin C). [Source:Uniprot/SWISSPROT;Acc:P45877]
IMAGE:1638550	0.118542	0.905638	ENSG00000183943	PRKX	Serine/threonine-protein kinase PRKX (EC 2.7.1.37) (Protein kinase PKX1). [Source:Uniprot/SWISSPROT;Acc:P51817]
IMAGE:810947	0.113663	0.909505	ENSG00000072864	NDE1	nuclear distribution gene E homolog 1 [Source:RefSeq_peptide;Acc:NP_060138]
IMAGE:1735623	0.110078	0.912348	ENSG00000138756	NA	BMP-2 inducible protein kinase (EC 2.7.1.37) (BIKe). [Source:Uniprot/SWISSPROT;Acc:Q9NSY1]
IMAGE:1324976	0.109308	0.912958	ENSG00000109861	NP_680475.1	Dipeptidyl-peptidase I precursor (EC 3.4.14.1) (DPP-I) (DPPI) (Cathepsin C) (Cathepsin J) (Dipeptidyl transferase) [Contains: Dipeptidyl-peptidase I exclusion domain chain; Dipeptidyl-peptidase I heavy chain; Dipeptidyl-peptidase I light chain]. [Source:Uniprot/SWISSPROT;Acc:P53634]
IMAGE:489218	0.092251	0.926499	ENSG00000138449	SLC40A1	Solute carrier family 40 member 1 (Ferroportin-1) (Iron-regulated transporter 1). [Source:Uniprot/SWISSPROT;Acc:Q9NP59]
IMAGE:700790	0.0881275	0.929775	ENSG00000150455	TIRAP	Toll-interleukin 1 receptor domain-containing adapter protein (TIR domain-containing adapter protein) (MyD88 adapter-like protein) (Adaptor protein Wyatt). [Source:Uniprot/SWISSPROT;Acc:P58753]
IMAGE:212098	0.0842203	0.932881	ENSG00000119314	ROD1	Regulator of differentiation 1 (Rod1). [Source:Uniprot/SWISSPROT;Acc:O95758]
IMAGE:1644959	0.0706687	0.943661	ENSG00000160179	NP_997512.1	ATP-binding cassette sub-family G member 1 (White protein homolog) (ATP-binding cassette transporter 8). [Source:Uniprot/SWISSPROT;Acc:P45844]
IMAGE:491692	0.0693455	0.944715	ENSG00000187498	COL4A1	Collagen alpha-1(IV) chain precursor. [Source:Uniprot/SWISSPROT;Acc:P02462]
IMAGE:340898	0.065284	0.947948	ENSG00000156256	USP16	Ubiquitin carboxyl-terminal hydrolase 16 (EC 3.1.2.15) (Ubiquitin thiolesterase 16) (Ubiquitin-specific processing protease 16) (Deubiquitinating enzyme 16) (Ubiquitin processing protease UBP-M). [Source:Uniprot/SWISSPROT;Acc:Q9Y5T5]
IMAGE:713130	0.0588714	0.953055	ENSG00000071054	Q53TW0_HUMAN	Mitogen-activated protein kinase kinase kinase kinase 4 (EC 2.7.1.37) (MAPK/ERK kinase kinase kinase 4) (MEK kinase kinase 4) (MEKKK 4) (HPK/GCK-like kinase HGK) (Nck interacting kinase). [Source:Uniprot/SWISSPROT;Acc:O95819]
IMAGE:1584068	0.0576025	0.954065	ENSG00000138758	2006-09-11	Septin-11. [Source:Uniprot/SWISSPROT;Acc:Q9NVA2]
IMAGE:341706	0.0523019	0.958288	ENSG00000133169	BEX1	brain expressed, X-linked 1 [Source:RefSeq_peptide;Acc:NP_060946]
IMAGE:593223	0.0441037	0.964822	ENSG00000062716	TMEM49	transmembrane protein 49 [Source:RefSeq_peptide;Acc:NP_112200]
IMAGE:1848515	0.0382768	0.969467	ENSG00000071054	Q53TW0_HUMAN	Mitogen-activated protein kinase kinase kinase kinase 4 (EC 2.7.1.37) (MAPK/ERK kinase kinase kinase 4) (MEK kinase kinase 4) (MEKKK 4) (HPK/GCK-like kinase HGK) (Nck interacting kinase). [Source:Uniprot/SWISSPROT;Acc:O95819]
IMAGE:811028	0.0354819	0.971695	ENSG00000062716	TMEM49	transmembrane protein 49 [Source:RefSeq_peptide;Acc:NP_112200]
IMAGE:130541	0.0224882	0.982059	ENSG00000198802	PECAM1	Platelet endothelial cell adhesion molecule precursor (PECAM-1) (CD31 antigen) (EndoCAM) (GPIIA'). [Source:Uniprot/SWISSPROT;Acc:P16284]
IMAGE:303099	-0.00559354	0.995537	ENSG00000113810	SMC4L1	Structural maintenance of chromosomes 4-like 1 protein (Chromosome- associated polypeptide C) (hCAP-C) (XCAP-C homolog). [Source:Uniprot/SWISSPROT;Acc:Q9NTJ3]
IMAGE:489931	-0.00650555	0.994809	ENSG00000183943	PRKX	Serine/threonine-protein kinase PRKX (EC 2.7.1.37) (Protein kinase PKX1). [Source:Uniprot/SWISSPROT;Acc:P51817]
IMAGE:118153	-0.010863	0.991333	ENSG00000139624	LASS5	LAG1 longevity assurance homolog 5. [Source:Uniprot/SWISSPROT;Acc:Q8N5B7]
IMAGE:295142	-0.0216015	0.982766	ENSG00000135040	Q9H703_HUMAN	corneal wound healing-related protein [Source:RefSeq_peptide;Acc:NP_078911]
IMAGE:434246	-0.0249376	0.980105	ENSG00000119314	ROD1	Regulator of differentiation 1 (Rod1). [Source:Uniprot/SWISSPROT;Acc:O95758]
IMAGE:85128	-0.0257957	0.97942	ENSG00000173369	C1QB	Complement C1q subcomponent subunit B precursor. [Source:Uniprot/SWISSPROT;Acc:P02746]
IMAGE:760298	-0.0370189	0.97047	ENSG00000100600	LGMN	Legumain precursor (EC 3.4.22.34) (Asparaginyl endopeptidase) (Protease, cysteine 1). [Source:Uniprot/SWISSPROT;Acc:Q99538]
IMAGE:303200	-0.0450828	0.964041	ENSG00000077616	NAALAD2	N-acetylated-alpha-linked acidic dipeptidase II (EC 3.4.17.21) (NAALADase II). [Source:Uniprot/SWISSPROT;Acc:Q9Y3Q0]
IMAGE:841386	-0.0458526	0.963428	ENSG00000197629	Q8TEF8_HUMAN	MPS1 protein (Fragment). [Source:Uniprot/SPTREMBL;Acc:Q14864]
IMAGE:1712081	-0.0502303	0.959939	ENSG00000164035	MUCEN_HUMAN	Endomucin precursor (Endomucin-2) (Gastric cancer antigen Ga34). [Source:Uniprot/SWISSPROT;Acc:Q9ULC0]
IMAGE:868169	-0.0755298	0.939793	ENSG00000175445	LPL	Lipoprotein lipase precursor (EC 3.1.1.34) (LPL). [Source:Uniprot/SWISSPROT;Acc:P06858]
IMAGE:743810	-0.0761654	0.939287	ENSG00000111665	CDCA3	trigger of mitotic entry 1 [Source:RefSeq_peptide;Acc:NP_112589]
IMAGE:742685	-0.0763516	0.939139	ENSG00000153071	DAB2	Disabled homolog 2 (Differentially expressed protein 2) (DOC-2). [Source:Uniprot/SWISSPROT;Acc:P98082]
IMAGE:2063982	-0.085228	0.93208	ENSG00000099337	KCNK6	Potassium channel subfamily K member 6 (Inward rectifying potassium channel protein TWIK-2) (TWIK-originated similarity sequence). [Source:Uniprot/SWISSPROT;Acc:Q9Y257]
IMAGE:285581	-0.0899745	0.928307	ENSG00000077585	TM7SF1	Transmembrane 7 superfamily member 1. [Source:Uniprot/SWISSPROT;Acc:O60478]
IMAGE:783721	-0.0981103	0.921845	ENSG00000164402	NA	Septin-8. [Source:Uniprot/SWISSPROT;Acc:Q92599]
IMAGE:1156634	-0.11462	0.908746	ENSG00000131724	IL13RA1	Interleukin-13 receptor alpha-1 chain precursor (IL-13R-alpha-1) (IL- 13RA-1) (CD213a1 antigen). [Source:Uniprot/SWISSPROT;Acc:P78552]
IMAGE:840865	-0.115289	0.908216	ENSG00000155130	MARCKS	Myristoylated alanine-rich C-kinase substrate (MARCKS) (Protein kinase C substrate, 80 kDa protein, light chain) (PKCSL) (80K-L protein). [Source:Uniprot/SWISSPROT;Acc:P29966]
IMAGE:119403	-0.128846	0.89748	ENSG00000187498	COL4A1	Collagen alpha-1(IV) chain precursor. [Source:Uniprot/SWISSPROT;Acc:P02462]
IMAGE:240248	-0.13124	0.895586	ENSG00000091513	TF	Serotransferrin precursor (Transferrin) (Siderophilin) (Beta-1-metal binding globulin). [Source:Uniprot/SWISSPROT;Acc:P02787]
IMAGE:173228	-0.137741	0.890445	ENSG00000197045	NA	Glia maturation factor beta (GMF-beta). [Source:Uniprot/SWISSPROT;Acc:P60983]
IMAGE:1895357	-0.137835	0.890371	ENSG00000188364	TMSB4X	Thymosin beta-4 (T beta 4) (Fx) [Contains: Hematopoietic system regulatory peptide (Seraspenide)]. [Source:Uniprot/SWISSPROT;Acc:P62328]
IMAGE:503671	-0.150934	0.880028	ENSG00000155130	MARCKS	Myristoylated alanine-rich C-kinase substrate (MARCKS) (Protein kinase C substrate, 80 kDa protein, light chain) (PKCSL) (80K-L protein). [Source:Uniprot/SWISSPROT;Acc:P29966]
IMAGE:272630	-0.157604	0.874769	ENSG00000164035	MUCEN_HUMAN	Endomucin precursor (Endomucin-2) (Gastric cancer antigen Ga34). [Source:Uniprot/SWISSPROT;Acc:Q9ULC0]
IMAGE:258547	-0.17433	0.861606	ENSG00000141367	CLTC	Clathrin heavy chain 1 (CLH-17). [Source:Uniprot/SWISSPROT;Acc:Q00610]
IMAGE:773605	-0.180068	0.857099	ENSG00000138758	2006-09-11	Septin-11. [Source:Uniprot/SWISSPROT;Acc:Q9NVA2]
IMAGE:1556294	-0.194836	0.845521	ENSG00000167236	CCL23	Small inducible cytokine A23 precursor (CCL23) (Macrophage inflammatory protein 3) (MIP-3) (Myeloid progenitor inhibitory factor 1) (MPIF-1) (CK-beta-8) (CKB-8) [Contains: CCL23(19-99); CCL23(22-99); CCL23(27-99); CCL23(30-99)]. [Source:Uniprot/SWISSPROT;Acc:P55773]
IMAGE:1627528	-0.210313	0.833423	ENSG00000152520	NP_787050.4	PABP1-dependent poly A-specific ribonuclease subunit PAN3 [Source:RefSeq_peptide;Acc:NP_787050]
IMAGE:1869050	-0.223022	0.823518	ENSG00000071054	Q53TW0_HUMAN	Mitogen-activated protein kinase kinase kinase kinase 4 (EC 2.7.1.37) (MAPK/ERK kinase kinase kinase 4) (MEK kinase kinase 4) (MEKKK 4) (HPK/GCK-like kinase HGK) (Nck interacting kinase). [Source:Uniprot/SWISSPROT;Acc:O95819]
IMAGE:366554	-0.224563	0.822319	ENSG00000006534	ALDH3B1	Aldehyde dehydrogenase 3B1 (EC 1.2.1.5) (Aldehyde dehydrogenase 7). [Source:Uniprot/SWISSPROT;Acc:P43353]
IMAGE:297392	-0.229604	0.818399	ENSG00000187193	NA	Metallothionein-1X (MT-1X) (Metallothionein-IX) (MT-IX). [Source:Uniprot/SWISSPROT;Acc:P80297]
IMAGE:1558394	-0.234823	0.814346	ENSG00000175445	LPL	Lipoprotein lipase precursor (EC 3.1.1.34) (LPL). [Source:Uniprot/SWISSPROT;Acc:P06858]
IMAGE:51532	-0.246245	0.805493	ENSG00000170540	ARL6IP	ARL-6-interacting protein 1 (Aip-1). [Source:Uniprot/SWISSPROT;Acc:Q15041]
IMAGE:753153	-0.268946	0.787971	ENSG00000131724	IL13RA1	Interleukin-13 receptor alpha-1 chain precursor (IL-13R-alpha-1) (IL- 13RA-1) (CD213a1 antigen). [Source:Uniprot/SWISSPROT;Acc:P78552]
IMAGE:2028672	-0.272286	0.785402	ENSG00000138758	2006-09-11	Septin-11. [Source:Uniprot/SWISSPROT;Acc:Q9NVA2]
IMAGE:82991	-0.27287	0.784953	ENSG00000197594	ENPP1	Ectonucleotide pyrophosphatase/phosphodiesterase 1 (E-NPP 1) (Phosphodiesterase I/nucleotide pyrophosphatase 1) (Plasma-cell membrane glycoprotein PC-1) [Includes: Alkaline phosphodiesterase I (EC 3.1.4.1); Nucleotide pyrophosphatase (EC 3.6.1.9) (NPPase) [Source:Uniprot/SWISSPROT;Acc:P22413]
IMAGE:842806	-0.280848	0.778827	ENSG00000135446	Q96BE9_HUMAN	Cell division protein kinase 4 (EC 2.7.1.37) (Cyclin-dependent kinase 4) (PSK-J3). [Source:Uniprot/SWISSPROT;Acc:P11802]
IMAGE:1374571	-0.281085	0.778645	ENSG00000140564	FURIN	Furin precursor (EC 3.4.21.75) (Paired basic amino acid residue cleaving enzyme) (PACE) (Dibasic processing enzyme). [Source:Uniprot/SWISSPROT;Acc:P09958]
IMAGE:1686547	-0.283744	0.776606	ENSG00000125485	NP_619526.1	Probable ATP-dependent RNA helicase DDX31 (EC 3.6.1.-) (DEAD box protein 31) (Helicain). [Source:Uniprot/SWISSPROT;Acc:Q9H8H2]
IMAGE:295868	-0.285748	0.775071	ENSG00000162511	LAPTM5	Lysosomal-associated multitransmembrane protein (Retinoic acid- inducible E3 protein) (HA1520). [Source:Uniprot/SWISSPROT;Acc:Q13571]
IMAGE:868368	-0.291158	0.77093	ENSG00000188364	TMSB4X	Thymosin beta-4 (T beta 4) (Fx) [Contains: Hematopoietic system regulatory peptide (Seraspenide)]. [Source:Uniprot/SWISSPROT;Acc:P62328]
IMAGE:66437	-0.300473	0.763816	ENSG00000129988	LBP	Lipopolysaccharide-binding protein precursor (LBP). [Source:Uniprot/SWISSPROT;Acc:P18428]
IMAGE:232772	-0.30203	0.762629	ENSG00000169688	MT1B	Metallothionein-1B (MT-1B) (Metallothionein-IB) (MT-IB). [Source:Uniprot/SWISSPROT;Acc:P07438]
IMAGE:754169	-0.307734	0.758285	ENSG00000029363	BCLAF1	Bcl-2-associated transcription factor 1 (Btf). [Source:Uniprot/SWISSPROT;Acc:Q9NYF8]
IMAGE:2016194	-0.309376	0.757035	ENSG00000197045	NA	Glia maturation factor beta (GMF-beta). [Source:Uniprot/SWISSPROT;Acc:P60983]
IMAGE:415191	-0.310626	0.756085	ENSG00000151692	RNF144	Ubiquitin-conjugating enzyme 7-interacting protein 4 (UbcM4- interacting protein 4) (RING finger protein 144). [Source:Uniprot/SWISSPROT;Acc:P50876]
IMAGE:324205	-0.314609	0.753058	ENSG00000164733	CTSB	Cathepsin B precursor (EC 3.4.22.1) (Cathepsin B1) (APP secretase) (APPS) [Contains: Cathepsin B light chain; Cathepsin B heavy chain]. [Source:Uniprot/SWISSPROT;Acc:P07858]
IMAGE:245990	-0.316293	0.75178	ENSG00000198417	MT1F	Metallothionein-1H (MT-1H) (Metallothionein-IH) (MT-IH) (Metallothionein-0) (MT-0). [Source:Uniprot/SWISSPROT;Acc:P80294]
IMAGE:1601610	-0.323704	0.746162	ENSG00000162736	NCSTN	Nicastrin precursor. [Source:Uniprot/SWISSPROT;Acc:Q92542]
IMAGE:201628	-0.325758	0.744608	ENSG00000138756	NA	BMP-2 inducible protein kinase (EC 2.7.1.37) (BIKe). [Source:Uniprot/SWISSPROT;Acc:Q9NSY1]
IMAGE:1715411	-0.329423	0.741836	ENSG00000146263	NP_940870.1	NA
IMAGE:122723	-0.33157	0.740214	ENSG00000168092	PAFAH1B2	Platelet-activating factor acetylhydrolase IB beta subunit (EC 3.1.1.47) (PAF acetylhydrolase 30 kDa subunit) (PAF-AH 30 kDa subunit) (PAF-AH beta subunit) (PAFAH beta subunit). [Source:Uniprot/SWISSPROT;Acc:P68402]
IMAGE:1846318	-0.338251	0.735174	ENSG00000071054	Q53TW0_HUMAN	Mitogen-activated protein kinase kinase kinase kinase 4 (EC 2.7.1.37) (MAPK/ERK kinase kinase kinase 4) (MEK kinase kinase 4) (MEKKK 4) (HPK/GCK-like kinase HGK) (Nck interacting kinase). [Source:Uniprot/SWISSPROT;Acc:O95819]
IMAGE:1588809	-0.343204	0.731445	ENSG00000153071	DAB2	Disabled homolog 2 (Differentially expressed protein 2) (DOC-2). [Source:Uniprot/SWISSPROT;Acc:P98082]
IMAGE:2312765	-0.347235	0.728415	ENSG00000000971	CFH	Complement factor H precursor (H factor 1). [Source:Uniprot/SWISSPROT;Acc:P08603]
IMAGE:1566674	-0.363457	0.716264	ENSG00000164733	CTSB	Cathepsin B precursor (EC 3.4.22.1) (Cathepsin B1) (APP secretase) (APPS) [Contains: Cathepsin B light chain; Cathepsin B heavy chain]. [Source:Uniprot/SWISSPROT;Acc:P07858]
IMAGE:73720	-0.368286	0.71266	ENSG00000099250	NP_001019800.1	Neuropilin-1 precursor (Vascular endothelial cell growth factor 165 receptor) (CD304 antigen). [Source:Uniprot/SWISSPROT;Acc:O14786]
IMAGE:786504	-0.37095	0.710675	ENSG00000113810	SMC4L1	Structural maintenance of chromosomes 4-like 1 protein (Chromosome- associated polypeptide C) (hCAP-C) (XCAP-C homolog). [Source:Uniprot/SWISSPROT;Acc:Q9NTJ3]
IMAGE:239575	-0.374395	0.70811	ENSG00000138758	2006-09-11	Septin-11. [Source:Uniprot/SWISSPROT;Acc:Q9NVA2]
IMAGE:809535	-0.377836	0.705553	ENSG00000161547	SFRS2	Splicing factor, arginine/serine-rich 2 (Splicing factor SC35) (SC-35) (Splicing component, 35 kDa) (PR264 protein). [Source:Uniprot/SWISSPROT;Acc:Q01130]
IMAGE:343235	-0.378511	0.705051	ENSG00000139624	LASS5	LAG1 longevity assurance homolog 5. [Source:Uniprot/SWISSPROT;Acc:Q8N5B7]
IMAGE:839991	-0.379574	0.704262	ENSG00000164692	COL1A2	Collagen alpha-2(I) chain precursor. [Source:Uniprot/SWISSPROT;Acc:P08123]
IMAGE:753285	-0.380115	0.70386	ENSG00000163754	Q8N5Y3_HUMAN	Glycogenin-1 (EC 2.4.1.186). [Source:Uniprot/SWISSPROT;Acc:P46976]
IMAGE:329018	-0.382689	0.701951	ENSG00000139433	GLTP_HUMAN	Glycolipid transfer protein (GLTP). [Source:Uniprot/SWISSPROT;Acc:Q9NZD2]
IMAGE:461933	-0.384698	0.700461	ENSG00000137804	NUSAP1	nucleolar and spindle associated protein 1 isoform 2 [Source:RefSeq_peptide;Acc:NP_060924]
IMAGE:592818	-0.388561	0.697601	ENSG00000136802	LRRC8A	Leucine-rich repeat-containing protein 8. [Source:Uniprot/SWISSPROT;Acc:Q8IWT6]
IMAGE:362278	-0.39121	0.695642	ENSG00000184557	SOCS3	Suppressor of cytokine signaling 3 (SOCS-3) (Cytokine-inducible SH2 protein 3) (CIS-3) (STAT-induced STAT inhibitor 3) (SSI-3). [Source:Uniprot/SWISSPROT;Acc:O14543]
IMAGE:264609	-0.402959	0.686978	ENSG00000138756	NA	BMP-2 inducible protein kinase (EC 2.7.1.37) (BIKe). [Source:Uniprot/SWISSPROT;Acc:Q9NSY1]
IMAGE:254276	-0.404988	0.685486	ENSG00000164035	MUCEN_HUMAN	Endomucin precursor (Endomucin-2) (Gastric cancer antigen Ga34). [Source:Uniprot/SWISSPROT;Acc:Q9ULC0]
IMAGE:264117	-0.405372	0.685204	ENSG00000117984	CTSD	Cathepsin D precursor (EC 3.4.23.5) [Contains: Cathepsin D light chain; Cathepsin D heavy chain]. [Source:Uniprot/SWISSPROT;Acc:P07339]
IMAGE:713127	-0.408733	0.682736	ENSG00000113810	SMC4L1	Structural maintenance of chromosomes 4-like 1 protein (Chromosome- associated polypeptide C) (hCAP-C) (XCAP-C homolog). [Source:Uniprot/SWISSPROT;Acc:Q9NTJ3]
IMAGE:122159	-0.424516	0.67119	ENSG00000168542	Q6LBY7_HUMAN	Collagen alpha-1(III) chain precursor. [Source:Uniprot/SWISSPROT;Acc:P02461]
IMAGE:208718	-0.44831	0.65393	ENSG00000135046	ANXA1	Annexin A1 (Annexin I) (Lipocortin I) (Calpactin II) (Chromobindin-9) (p35) (Phospholipase A2 inhibitory protein). [Source:Uniprot/SWISSPROT;Acc:P04083]
IMAGE:302080	-0.454215	0.649674	ENSG00000072864	NDE1	nuclear distribution gene E homolog 1 [Source:RefSeq_peptide;Acc:NP_060138]
IMAGE:1849493	-0.457674	0.647187	ENSG00000119314	ROD1	Regulator of differentiation 1 (Rod1). [Source:Uniprot/SWISSPROT;Acc:O95758]
IMAGE:180832	-0.459991	0.645523	ENSG00000072864	NDE1	nuclear distribution gene E homolog 1 [Source:RefSeq_peptide;Acc:NP_060138]
IMAGE:811582	-0.463732	0.64284	ENSG00000135052	GOLPH2	Golgi phosphoprotein 2 (Golgi membrane protein GP73). [Source:Uniprot/SWISSPROT;Acc:Q8NBJ4]
IMAGE:1457398	-0.467151	0.640392	ENSG00000150455	TIRAP	Toll-interleukin 1 receptor domain-containing adapter protein (TIR domain-containing adapter protein) (MyD88 adapter-like protein) (Adaptor protein Wyatt). [Source:Uniprot/SWISSPROT;Acc:P58753]
IMAGE:1842775	-0.46888	0.639155	ENSG00000119314	ROD1	Regulator of differentiation 1 (Rod1). [Source:Uniprot/SWISSPROT;Acc:O95758]
IMAGE:199645	-0.469697	0.638572	ENSG00000162736	NCSTN	Nicastrin precursor. [Source:Uniprot/SWISSPROT;Acc:Q92542]
IMAGE:71863	-0.476742	0.633546	ENSG00000138449	SLC40A1	Solute carrier family 40 member 1 (Ferroportin-1) (Iron-regulated transporter 1). [Source:Uniprot/SWISSPROT;Acc:Q9NP59]
IMAGE:435705	-0.47765	0.6329	ENSG00000071054	Q53TW0_HUMAN	Mitogen-activated protein kinase kinase kinase kinase 4 (EC 2.7.1.37) (MAPK/ERK kinase kinase kinase 4) (MEK kinase kinase 4) (MEKKK 4) (HPK/GCK-like kinase HGK) (Nck interacting kinase). [Source:Uniprot/SWISSPROT;Acc:O95819]
IMAGE:135185	-0.485388	0.627401	ENSG00000128917	DLL4	Delta-like protein 4 precursor (Drosophila Delta homolog 4). [Source:Uniprot/SWISSPROT;Acc:Q9NR61]
IMAGE:826256	-0.492164	0.622604	ENSG00000077585	TM7SF1	Transmembrane 7 superfamily member 1. [Source:Uniprot/SWISSPROT;Acc:O60478]
IMAGE:263040	-0.506074	0.612805	ENSG00000114573	ATP6V1A	Vacuolar ATP synthase catalytic subunit A, ubiquitous isoform (EC 3.6.3.14) (V-ATPase A subunit 1) (Vacuolar proton pump alpha subunit 1) (V-ATPase 69 kDa subunit 1) (Isoform VA68). [Source:Uniprot/SWISSPROT;Acc:P38606]
IMAGE:1566109	-0.518505	0.604106	ENSG00000109606	DHX15	Putative pre-mRNA splicing factor ATP-dependent RNA helicase DHX15 (EC 3.6.1.-) (DEAH box protein 15) (ATP-dependent RNA helicase #46). [Source:Uniprot/SWISSPROT;Acc:O43143]
IMAGE:50227	-0.519277	0.603567	ENSG00000138835	NP_602299.1	Regulator of G-protein signaling 3 (RGS3) (RGP3). [Source:Uniprot/SWISSPROT;Acc:P49796]
IMAGE:2256743	-0.529793	0.596255	ENSG00000168542	Q6LBY7_HUMAN	Collagen alpha-1(III) chain precursor. [Source:Uniprot/SWISSPROT;Acc:P02461]
IMAGE:1594172	-0.532738	0.594215	ENSG00000077152	UBE2T	Ubiquitin-conjugating enzyme E2 T (EC 6.3.2.19) (Ubiquitin-protein ligase T) (Ubiquitin carrier protein T). [Source:Uniprot/SWISSPROT;Acc:Q9NPD8]
IMAGE:951242	-0.535367	0.592396	ENSG00000119314	ROD1	Regulator of differentiation 1 (Rod1). [Source:Uniprot/SWISSPROT;Acc:O95758]
IMAGE:824908	-0.537972	0.590596	ENSG00000062716	TMEM49	transmembrane protein 49 [Source:RefSeq_peptide;Acc:NP_112200]
IMAGE:43642	-0.543615	0.586706	ENSG00000138758	2006-09-11	Septin-11. [Source:Uniprot/SWISSPROT;Acc:Q9NVA2]
IMAGE:207803	-0.544156	0.586334	ENSG00000071054	Q53TW0_HUMAN	Mitogen-activated protein kinase kinase kinase kinase 4 (EC 2.7.1.37) (MAPK/ERK kinase kinase kinase 4) (MEK kinase kinase 4) (MEKKK 4) (HPK/GCK-like kinase HGK) (Nck interacting kinase). [Source:Uniprot/SWISSPROT;Acc:O95819]
IMAGE:564981	-0.560291	0.575281	ENSG00000154839	NP_659497.1	NA
IMAGE:731095	-0.560323	0.575259	ENSG00000143228	CDCA1	cell division cycle associated 1 [Source:RefSeq_peptide;Acc:NP_663735]
IMAGE:244764	-0.56222	0.573966	ENSG00000103855	CD276	CD276 antigen isoform a [Source:RefSeq_peptide;Acc:NP_001019907]
IMAGE:84211	-0.57279	0.566787	ENSG00000184557	SOCS3	Suppressor of cytokine signaling 3 (SOCS-3) (Cytokine-inducible SH2 protein 3) (CIS-3) (STAT-induced STAT inhibitor 3) (SSI-3). [Source:Uniprot/SWISSPROT;Acc:O14543]
IMAGE:203347	-0.577795	0.563403	ENSG00000141367	CLTC	Clathrin heavy chain 1 (CLH-17). [Source:Uniprot/SWISSPROT;Acc:Q00610]
IMAGE:755037	-0.585983	0.557887	ENSG00000131724	IL13RA1	Interleukin-13 receptor alpha-1 chain precursor (IL-13R-alpha-1) (IL- 13RA-1) (CD213a1 antigen). [Source:Uniprot/SWISSPROT;Acc:P78552]
IMAGE:1668228	-0.599805	0.548636	ENSG00000173334	TRIB1	Tribbles homolog 1 (TRB-1) (SKIP1) (G-protein-coupled receptor induced protein 2) (GIG-2). [Source:Uniprot/SWISSPROT;Acc:Q96RU8]
IMAGE:1696434	-0.600536	0.548149	ENSG00000139624	LASS5	LAG1 longevity assurance homolog 5. [Source:Uniprot/SWISSPROT;Acc:Q8N5B7]
IMAGE:1874278	-0.604806	0.545308	ENSG00000099250	NP_001019800.1	Neuropilin-1 precursor (Vascular endothelial cell growth factor 165 receptor) (CD304 antigen). [Source:Uniprot/SWISSPROT;Acc:O14786]
IMAGE:194182	-0.606139	0.544423	ENSG00000116678	LEPROT	Leptin receptor gene-related protein (OB-R gene related protein) (OB- RGRP) (Leptin receptor overlapping transcript protein). [Source:Uniprot/SWISSPROT;Acc:O15243]
IMAGE:392093	-0.606979	0.543865	ENSG00000002834	LASP1	LIM and SH3 domain protein 1 (LASP-1) (MLN 50). [Source:Uniprot/SWISSPROT;Acc:Q14847]
IMAGE:138369	-0.613888	0.539289	ENSG00000072694	Q8NIA0_HUMAN	Low affinity immunoglobulin gamma Fc region receptor II-b precursor (Fc-gamma RII-b) (FcRII-b) (IgG Fc receptor II-b) (Fc-gamma-RIIb) (CD32 antigen) (CDw32). [Source:Uniprot/SWISSPROT;Acc:P31994]
IMAGE:194656	-0.615904	0.537958	ENSG00000139354	GAS2L3	GAS2-like protein 3 (Growth arrest-specific 2-like 3). [Source:Uniprot/SWISSPROT;Acc:Q86XJ1]
IMAGE:488370	-0.625801	0.531445	ENSG00000168542	Q6LBY7_HUMAN	Collagen alpha-1(III) chain precursor. [Source:Uniprot/SWISSPROT;Acc:P02461]
IMAGE:767706	-0.626404	0.53105	ENSG00000138449	SLC40A1	Solute carrier family 40 member 1 (Ferroportin-1) (Iron-regulated transporter 1). [Source:Uniprot/SWISSPROT;Acc:Q9NP59]
IMAGE:840788	-0.6426	0.520484	ENSG00000034510	TMSB10	Thymosin beta-10. [Source:Uniprot/SWISSPROT;Acc:P63313]
IMAGE:712505	-0.642897	0.520291	ENSG00000170312	NP_203698.1	Cell division control protein 2 homolog (EC 2.7.1.37) (p34 protein kinase) (Cyclin-dependent kinase 1) (CDK1). [Source:Uniprot/SWISSPROT;Acc:P06493]
IMAGE:625684	-0.645088	0.51887	ENSG00000171608	PIK3CD	Phosphatidylinositol-4,5-bisphosphate 3-kinase catalytic subunit delta isoform (EC 2.7.1.153) (PI3-kinase p110 subunit delta) (PtdIns-3- kinase p110) (PI3K) (p110delta). [Source:Uniprot/SWISSPROT;Acc:O00329]
IMAGE:810959	-0.647086	0.517576	ENSG00000141522	ARHGDIA	Rho GDP-dissociation inhibitor 1 (Rho GDI 1) (Rho-GDI alpha). [Source:Uniprot/SWISSPROT;Acc:P52565]
IMAGE:78353	-0.654626	0.512709	ENSG00000198417	MT1F	Metallothionein-1H (MT-1H) (Metallothionein-IH) (MT-IH) (Metallothionein-0) (MT-0). [Source:Uniprot/SWISSPROT;Acc:P80294]
IMAGE:51817	-0.67373	0.500483	ENSG00000100060	NA	Beta-1,3-N-acetylglucosaminyltransferase manic fringe (EC 2.4.1.222) (O-fucosylpeptide 3-beta-N-acetylglucosaminyltransferase). [Source:Uniprot/SWISSPROT;Acc:O00587]
IMAGE:1950782	-0.701826	0.482788	ENSG00000158485	CD1B	T-cell surface glycoprotein CD1b precursor (CD1b antigen). [Source:Uniprot/SWISSPROT;Acc:P29016]
IMAGE:435751	-0.709322	0.478125	ENSG00000151692	RNF144	Ubiquitin-conjugating enzyme 7-interacting protein 4 (UbcM4- interacting protein 4) (RING finger protein 144). [Source:Uniprot/SWISSPROT;Acc:P50876]
IMAGE:232908	-0.720686	0.471103	ENSG00000169230	PX19_HUMAN	Px19-like protein (25 kDa protein of relevant evolutionary and lymphoid interest) (PRELI). [Source:Uniprot/SWISSPROT;Acc:Q9Y255]
IMAGE:1628327	-0.728439	0.466345	ENSG00000161791	FMNL3	formin-like 3 isoform 1 [Source:RefSeq_peptide;Acc:NP_783863]
IMAGE:284663	-0.729994	0.465394	ENSG00000119314	ROD1	Regulator of differentiation 1 (Rod1). [Source:Uniprot/SWISSPROT;Acc:O95758]
IMAGE:773419	-0.732154	0.464075	ENSG00000110218	PANX1	Pannexin-1. [Source:Uniprot/SWISSPROT;Acc:Q96RD7]
IMAGE:214162	-0.755481	0.44996	ENSG00000198417	MT1F	Metallothionein-1H (MT-1H) (Metallothionein-IH) (MT-IH) (Metallothionein-0) (MT-0). [Source:Uniprot/SWISSPROT;Acc:P80294]
IMAGE:151104	-0.763419	0.445214	ENSG00000179776	CDH5	Vascular endothelial-cadherin precursor (VE-cadherin) (Cadherin-5) (7B4 antigen) (CD144 antigen). [Source:Uniprot/SWISSPROT;Acc:P33151]
IMAGE:594796	-0.772287	0.439945	ENSG00000021574	SPAST	Spastin. [Source:Uniprot/SWISSPROT;Acc:Q9UBP0]
IMAGE:1698784	-0.77683	0.437259	ENSG00000120137	PANK3	Pantothenate kinase 3 (EC 2.7.1.33) (Pantothenic acid kinase 3) (hPanK3). [Source:Uniprot/SWISSPROT;Acc:Q9H999]
IMAGE:1842861	-0.779472	0.435702	ENSG00000138835	NP_602299.1	Regulator of G-protein signaling 3 (RGS3) (RGP3). [Source:Uniprot/SWISSPROT;Acc:P49796]
IMAGE:450854	-0.791199	0.428828	ENSG00000153774	CFDP1	Craniofacial development protein 1 (Bucentaur). [Source:Uniprot/SWISSPROT;Acc:Q9UEE9]
IMAGE:201483	-0.797145	0.425367	ENSG00000153395	AYTL2	NA
IMAGE:768049	-0.800487	0.423429	ENSG00000116560	Q5SZ72_HUMAN	Splicing factor, proline-and glutamine-rich (Polypyrimidine tract- binding protein-associated splicing factor) (PTB-associated splicing factor) (PSF) (DNA-binding p52/p100 complex, 100 kDa subunit) (100-kDa DNA-pairing protein) (hPOMp100). [Source:Uniprot/SWISSPROT;Acc:P23246]
IMAGE:266106	-0.805291	0.420652	ENSG00000108953	YWHAE	14-3-3 protein epsilon (14-3-3E). [Source:Uniprot/SWISSPROT;Acc:P62258]
IMAGE:898286	-0.81199	0.416797	ENSG00000170312	NP_203698.1	Cell division control protein 2 homolog (EC 2.7.1.37) (p34 protein kinase) (Cyclin-dependent kinase 1) (CDK1). [Source:Uniprot/SWISSPROT;Acc:P06493]
IMAGE:897821	-0.815711	0.414666	ENSG00000131724	IL13RA1	Interleukin-13 receptor alpha-1 chain precursor (IL-13R-alpha-1) (IL- 13RA-1) (CD213a1 antigen). [Source:Uniprot/SWISSPROT;Acc:P78552]
IMAGE:399604	-0.816715	0.414092	ENSG00000140495	HEXA	Beta-hexosaminidase alpha chain precursor (EC 3.2.1.52) (N-acetyl- beta-glucosaminidase) (Beta-N-acetylhexosaminidase) (Hexosaminidase A). [Source:Uniprot/SWISSPROT;Acc:P06865]
IMAGE:302453	-0.819006	0.412783	ENSG00000140495	HEXA	Beta-hexosaminidase alpha chain precursor (EC 3.2.1.52) (N-acetyl- beta-glucosaminidase) (Beta-N-acetylhexosaminidase) (Hexosaminidase A). [Source:Uniprot/SWISSPROT;Acc:P06865]
IMAGE:1542050	-0.827827	0.407769	ENSG00000146263	NP_940870.1	NA
IMAGE:841703	-0.835525	0.403422	ENSG00000072274	TFRC	Transferrin receptor protein 1 (TfR1) (TR) (TfR) (Trfr) (CD71 antigen) (T9) (p90). [Source:Uniprot/SWISSPROT;Acc:P02786]
IMAGE:30093	-0.841156	0.400261	ENSG00000099901	RANBP1	Ran-specific GTPase-activating protein (Ran binding protein 1) (RanBP1). [Source:Uniprot/SWISSPROT;Acc:P43487]
IMAGE:300024	-0.851194	0.394662	ENSG00000116678	LEPROT	Leptin receptor gene-related protein (OB-R gene related protein) (OB- RGRP) (Leptin receptor overlapping transcript protein). [Source:Uniprot/SWISSPROT;Acc:O15243]
IMAGE:753313	-0.853134	0.393585	ENSG00000162511	LAPTM5	Lysosomal-associated multitransmembrane protein (Retinoic acid- inducible E3 protein) (HA1520). [Source:Uniprot/SWISSPROT;Acc:Q13571]
IMAGE:842994	-0.861725	0.388839	ENSG00000101160	CTSZ	Cathepsin Z precursor (EC 3.4.22.-) (Cathepsin X) (Cathepsin P). [Source:Uniprot/SWISSPROT;Acc:Q9UBR2]
IMAGE:80764	-0.862134	0.388614	ENSG00000168894	NP_057578.1	NA
IMAGE:161923	-0.86562	0.386699	ENSG00000006210	CX3CL1	Fractalkine precursor (CX3CL1) (Neurotactin) (CX3C membrane-anchored chemokine) (Small inducible cytokine D1). [Source:Uniprot/SWISSPROT;Acc:P78423]
IMAGE:133136	-0.86625	0.386353	ENSG00000124795	DEK	Protein DEK. [Source:Uniprot/SWISSPROT;Acc:P35659]
IMAGE:450711	-0.875023	0.381561	ENSG00000167670	CHAF1A	Chromatin assembly factor 1 subunit A (CAF-1 subunit A) (Chromatin assembly factor I p150 subunit) (CAF-I 150 kDa subunit) (CAF-Ip150). [Source:Uniprot/SWISSPROT;Acc:Q13111]
IMAGE:755444	-0.876387	0.38082	ENSG00000188364	TMSB4X	Thymosin beta-4 (T beta 4) (Fx) [Contains: Hematopoietic system regulatory peptide (Seraspenide)]. [Source:Uniprot/SWISSPROT;Acc:P62328]
IMAGE:843287	-0.908135	0.363807	ENSG00000143384	NP_877495.1	Induced myeloid leukemia cell differentiation protein Mcl-1 (Bcl-2- related protein EAT/mcl1) (mcl1/EAT). [Source:Uniprot/SWISSPROT;Acc:Q07820]
IMAGE:897567	-0.914403	0.360505	ENSG00000134333	LDHA	L-lactate dehydrogenase A chain (EC 1.1.1.27) (LDH-A) (LDH muscle subunit) (LDH-M) (Proliferation-inducing gene 19 protein). [Source:Uniprot/SWISSPROT;Acc:P00338]
IMAGE:796694	-0.920237	0.357449	ENSG00000089685	NP_001012271.1	Baculoviral IAP repeat-containing protein 5 (Apoptosis inhibitor survivin) (Apoptosis inhibitor 4). [Source:Uniprot/SWISSPROT;Acc:O15392]
IMAGE:81129	-0.920589	0.357265	ENSG00000100345	Q9UMJ0_HUMAN	Myosin-9 (Myosin heavy chain, nonmuscle IIa) (Nonmuscle myosin heavy chain IIa) (NMMHC II-a) (NMMHC-IIA) (Cellular myosin heavy chain, type A) (Nonmuscle myosin heavy chain-A) (NMMHC-A). [Source:Uniprot/SWISSPROT;Acc:P35579]
IMAGE:211878	-0.930163	0.352286	ENSG00000152520	NP_787050.4	PABP1-dependent poly A-specific ribonuclease subunit PAN3 [Source:RefSeq_peptide;Acc:NP_787050]
IMAGE:1524267	-0.931299	0.351699	ENSG00000072694	Q8NIA0_HUMAN	Low affinity immunoglobulin gamma Fc region receptor II-b precursor (Fc-gamma RII-b) (FcRII-b) (IgG Fc receptor II-b) (Fc-gamma-RIIb) (CD32 antigen) (CDw32). [Source:Uniprot/SWISSPROT;Acc:P31994]
IMAGE:757325	-0.936037	0.349254	ENSG00000125386	CD008_HUMAN	Protein C4orf8 (Protein IT14). [Source:Uniprot/SWISSPROT;Acc:P78312]
IMAGE:611239	-0.944739	0.344792	ENSG00000139624	LASS5	LAG1 longevity assurance homolog 5. [Source:Uniprot/SWISSPROT;Acc:Q8N5B7]
IMAGE:182297	-0.964324	0.334884	ENSG00000110218	PANX1	Pannexin-1. [Source:Uniprot/SWISSPROT;Acc:Q96RD7]
IMAGE:824962	-0.966998	0.333545	ENSG00000187836	KPNA2	Importin alpha-2 subunit (Karyopherin alpha-2 subunit) (SRP1-alpha) (RAG cohort protein 1). [Source:Uniprot/SWISSPROT;Acc:P52292]
IMAGE:299085	-1.02344	0.306098	ENSG00000198492	YTHDF2	YTH domain protein 2 (High-glucose-regulated protein 8) (NY-REN-2 antigen) (CLL-associated antigen KW-14). [Source:Uniprot/SWISSPROT;Acc:Q9Y5A9]
IMAGE:1155048	-1.02637	0.304718	ENSG00000114573	ATP6V1A	Vacuolar ATP synthase catalytic subunit A, ubiquitous isoform (EC 3.6.3.14) (V-ATPase A subunit 1) (Vacuolar proton pump alpha subunit 1) (V-ATPase 69 kDa subunit 1) (Isoform VA68). [Source:Uniprot/SWISSPROT;Acc:P38606]
IMAGE:1030498	-1.02939	0.303297	ENSG00000087245	MMP2	72 kDa type IV collagenase precursor (EC 3.4.24.24) (72 kDa gelatinase) (Matrix metalloproteinase-2) (MMP-2) (Gelatinase A) (TBE- 1). [Source:Uniprot/SWISSPROT;Acc:P08253]
IMAGE:233666	-1.03029	0.302873	ENSG00000119314	ROD1	Regulator of differentiation 1 (Rod1). [Source:Uniprot/SWISSPROT;Acc:O95758]
IMAGE:43770	-1.03387	0.301197	ENSG00000077585	TM7SF1	Transmembrane 7 superfamily member 1. [Source:Uniprot/SWISSPROT;Acc:O60478]
IMAGE:323269	-1.03868	0.298955	ENSG00000021574	SPAST	Spastin. [Source:Uniprot/SWISSPROT;Acc:Q9UBP0]
IMAGE:376616	-1.04177	0.297518	ENSG00000170323	FABP4	Fatty acid-binding protein, adipocyte (AFABP) (Adipocyte lipid-binding protein) (ALBP) (A-FABP). [Source:Uniprot/SWISSPROT;Acc:P15090]
IMAGE:324492	-1.05142	0.293067	ENSG00000149968	MMP3	Stromelysin-1 precursor (EC 3.4.24.17) (Matrix metalloproteinase-3) (MMP-3) (Transin-1) (SL-1). [Source:Uniprot/SWISSPROT;Acc:P08254]
IMAGE:346861	-1.05973	0.289269	ENSG00000135838	NPL	N-acetylneuraminate pyruvate lyase [Source:RefSeq_peptide;Acc:NP_110396]
IMAGE:984881	-1.06179	0.288332	ENSG00000077616	NAALAD2	N-acetylated-alpha-linked acidic dipeptidase II (EC 3.4.17.21) (NAALADase II). [Source:Uniprot/SWISSPROT;Acc:Q9Y3Q0]
IMAGE:815069	-1.065	0.286878	ENSG00000006634	DBF4	activator of S phase kinase [Source:RefSeq_peptide;Acc:NP_006707]
IMAGE:1580182	-1.06553	0.286638	ENSG00000102524	TNFSF13B	Tumor necrosis factor ligand superfamily member 13B (TNF-and APOL- related leukocyte expressed ligand 1) (TALL-1) (B lymphocyte stimulator) (BLyS) (B cell-activating factor) (BAFF) (Dendritic cell- derived TNF-like molecule) (CD257 antigen) [Contains: Tum [Source:Uniprot/SWISSPROT;Acc:Q9Y275]
IMAGE:140574	-1.07633	0.281778	ENSG00000006210	CX3CL1	Fractalkine precursor (CX3CL1) (Neurotactin) (CX3C membrane-anchored chemokine) (Small inducible cytokine D1). [Source:Uniprot/SWISSPROT;Acc:P78423]
IMAGE:1473922	-1.08062	0.279868	ENSG00000111229	ARPC3	Actin-related protein 2/3 complex subunit 3 (ARP2/3 complex 21 kDa subunit) (p21-ARC). [Source:Uniprot/SWISSPROT;Acc:O15145]
IMAGE:151595	-1.09862	0.271934	ENSG00000120137	PANK3	Pantothenate kinase 3 (EC 2.7.1.33) (Pantothenic acid kinase 3) (hPanK3). [Source:Uniprot/SWISSPROT;Acc:Q9H999]
IMAGE:746229	-1.1269	0.259786	ENSG00000071054	Q53TW0_HUMAN	Mitogen-activated protein kinase kinase kinase kinase 4 (EC 2.7.1.37) (MAPK/ERK kinase kinase kinase 4) (MEK kinase kinase 4) (MEKKK 4) (HPK/GCK-like kinase HGK) (Nck interacting kinase). [Source:Uniprot/SWISSPROT;Acc:O95819]
IMAGE:825320	-1.14488	0.25226	ENSG00000168092	PAFAH1B2	Platelet-activating factor acetylhydrolase IB beta subunit (EC 3.1.1.47) (PAF acetylhydrolase 30 kDa subunit) (PAF-AH 30 kDa subunit) (PAF-AH beta subunit) (PAFAH beta subunit). [Source:Uniprot/SWISSPROT;Acc:P68402]
IMAGE:282599	-1.14683	0.251451	ENSG00000144228	NP_001001664.1	NA
IMAGE:242053	-1.14977	0.250238	ENSG00000138756	NA	BMP-2 inducible protein kinase (EC 2.7.1.37) (BIKe). [Source:Uniprot/SWISSPROT;Acc:Q9NSY1]
IMAGE:1704155	-1.15297	0.248925	ENSG00000162783	IER5	Immediate early response gene 5 protein. [Source:Uniprot/SWISSPROT;Acc:Q5VY09]
IMAGE:869375	-1.15437	0.248348	ENSG00000182054	IDH2	Isocitrate dehydrogenase [NADP], mitochondrial precursor (EC 1.1.1.42) (Oxalosuccinate decarboxylase) (IDH) (NADP(+)-specific ICDH) (IDP) (ICD-M). [Source:Uniprot/SWISSPROT;Acc:P48735]
IMAGE:343609	-1.15457	0.248266	ENSG00000100141	NP_055153.1	phosphatidylserine decarboxylase [Source:RefSeq_peptide;Acc:NP_055153]
IMAGE:1867575	-1.16423	0.24433	ENSG00000173334	TRIB1	Tribbles homolog 1 (TRB-1) (SKIP1) (G-protein-coupled receptor induced protein 2) (GIG-2). [Source:Uniprot/SWISSPROT;Acc:Q96RU8]
IMAGE:183194	-1.16648	0.243419	ENSG00000196954	CASP4	Caspase-4 precursor (EC 3.4.22.-) (CASP-4) (ICH-2 protease) (TX protease) (ICE(rel)-II) [Contains: Caspase-4 subunit 1; Caspase-4 subunit 2]. [Source:Uniprot/SWISSPROT;Acc:P49662]
IMAGE:666159	-1.16861	0.242561	ENSG00000135838	NPL	N-acetylneuraminate pyruvate lyase [Source:RefSeq_peptide;Acc:NP_110396]
IMAGE:882459	-1.18066	0.237738	ENSG00000168938	PPIC	Peptidyl-prolyl cis-trans isomerase C (EC 5.2.1.8) (PPIase) (Rotamase) (Cyclophilin C). [Source:Uniprot/SWISSPROT;Acc:P45877]
IMAGE:1592021	-1.1809	0.237643	ENSG00000000971	CFH	Complement factor H precursor (H factor 1). [Source:Uniprot/SWISSPROT;Acc:P08603]
IMAGE:824851	-1.18366	0.236548	ENSG00000153395	AYTL2	NA
IMAGE:417863	-1.19548	0.231898	ENSG00000138756	NA	BMP-2 inducible protein kinase (EC 2.7.1.37) (BIKe). [Source:Uniprot/SWISSPROT;Acc:Q9NSY1]
IMAGE:429678	-1.2063	0.227701	ENSG00000138449	SLC40A1	Solute carrier family 40 member 1 (Ferroportin-1) (Iron-regulated transporter 1). [Source:Uniprot/SWISSPROT;Acc:Q9NP59]
IMAGE:1631194	-1.20669	0.22755	ENSG00000146425	DYNLT1	Cytoplasmic dynein light chain (T-complex testis-specific protein 1 homolog) (Protein CW-1). [Source:Uniprot/SWISSPROT;Acc:P63172]
IMAGE:1898478	-1.23218	0.217883	ENSG00000196954	CASP4	Caspase-4 precursor (EC 3.4.22.-) (CASP-4) (ICH-2 protease) (TX protease) (ICE(rel)-II) [Contains: Caspase-4 subunit 1; Caspase-4 subunit 2]. [Source:Uniprot/SWISSPROT;Acc:P49662]
IMAGE:502818	-1.23585	0.216515	ENSG00000120137	PANK3	Pantothenate kinase 3 (EC 2.7.1.33) (Pantothenic acid kinase 3) (hPanK3). [Source:Uniprot/SWISSPROT;Acc:Q9H999]
IMAGE:1916632	-1.24162	0.214375	ENSG00000135040	Q9H703_HUMAN	corneal wound healing-related protein [Source:RefSeq_peptide;Acc:NP_078911]
IMAGE:897158	-1.2503	0.211188	ENSG00000067560	RHOA	Transforming protein RhoA (H12). [Source:Uniprot/SWISSPROT;Acc:P61586]
IMAGE:322494	-1.25679	0.20883	ENSG00000067955	CBFB	Core-binding factor, beta subunit (CBF-beta) (Polyomavirus enhancer binding protein 2 beta subunit) (PEBP2-beta) (PEA2-beta) (SL3-3 enhancer factor 1 beta subunit) (SL3/AKV core-binding factor beta subunit). [Source:Uniprot/SWISSPROT;Acc:Q13951]
IMAGE:293925	-1.27425	0.202576	ENSG00000090382	LYZ	Lysozyme C precursor (EC 3.2.1.17) (1,4-beta-N-acetylmuramidase C). [Source:Uniprot/SWISSPROT;Acc:P61626]
IMAGE:739116	-1.29657	0.194779	ENSG00000101160	CTSZ	Cathepsin Z precursor (EC 3.4.22.-) (Cathepsin X) (Cathepsin P). [Source:Uniprot/SWISSPROT;Acc:Q9UBR2]
IMAGE:624754	-1.30714	0.191165	ENSG00000067955	CBFB	Core-binding factor, beta subunit (CBF-beta) (Polyomavirus enhancer binding protein 2 beta subunit) (PEBP2-beta) (PEA2-beta) (SL3-3 enhancer factor 1 beta subunit) (SL3/AKV core-binding factor beta subunit). [Source:Uniprot/SWISSPROT;Acc:Q13951]
IMAGE:856447	-1.30743	0.191066	ENSG00000105648	IFI30	Gamma-interferon inducible lysosomal thiol reductase precursor (Gamma- interferon-inducible protein IP-30). [Source:Uniprot/SWISSPROT;Acc:P13284]
IMAGE:1098334	-1.30855	0.190685	ENSG00000153395	AYTL2	NA
IMAGE:882510	-1.3112	0.189792	ENSG00000187836	KPNA2	Importin alpha-2 subunit (Karyopherin alpha-2 subunit) (SRP1-alpha) (RAG cohort protein 1). [Source:Uniprot/SWISSPROT;Acc:P52292]
IMAGE:197913	-1.32315	0.185786	ENSG00000116560	Q5SZ72_HUMAN	Splicing factor, proline-and glutamine-rich (Polypyrimidine tract- binding protein-associated splicing factor) (PTB-associated splicing factor) (PSF) (DNA-binding p52/p100 complex, 100 kDa subunit) (100-kDa DNA-pairing protein) (hPOMp100). [Source:Uniprot/SWISSPROT;Acc:P23246]
IMAGE:825170	-1.32605	0.184822	ENSG00000114573	ATP6V1A	Vacuolar ATP synthase catalytic subunit A, ubiquitous isoform (EC 3.6.3.14) (V-ATPase A subunit 1) (Vacuolar proton pump alpha subunit 1) (V-ATPase 69 kDa subunit 1) (Isoform VA68). [Source:Uniprot/SWISSPROT;Acc:P38606]
IMAGE:1574191	-1.33482	0.181936	ENSG00000140832	NP_443090.2	MARVEL domain containing 3 isoform 2 [Source:RefSeq_peptide;Acc:NP_443090]
IMAGE:428103	-1.3375	0.181059	ENSG00000158481	CD1C	T-cell surface glycoprotein CD1c precursor (CD1c antigen). [Source:Uniprot/SWISSPROT;Acc:P29017]
IMAGE:810017	-1.33753	0.18105	ENSG00000011422	PLAUR	Urokinase plasminogen activator surface receptor precursor (uPAR) (U- PAR) (Monocyte activation antigen Mo3) (CD87 antigen). [Source:Uniprot/SWISSPROT;Acc:Q03405]
IMAGE:85259	-1.37847	0.168059	ENSG00000100292	HMOX1	Heme oxygenase 1 (EC 1.14.99.3) (HO-1). [Source:Uniprot/SWISSPROT;Acc:P09601]
IMAGE:435036	-1.37962	0.167704	ENSG00000147872	ADFP	Adipophilin (Adipose differentiation-related protein) (ADRP). [Source:Uniprot/SWISSPROT;Acc:Q99541]
IMAGE:489539	-1.38097	0.167288	ENSG00000113300	CNOT6	CCR4-NOT transcription complex subunit 6 (EC 3.1.-.-) (Cytoplasmic deadenylase) (Carbon catabolite repressor protein 4 homolog) (CCR4 carbon catabolite repression 4-like). [Source:Uniprot/SWISSPROT;Acc:Q9ULM6]
IMAGE:264502	-1.39423	0.163248	ENSG00000139354	GAS2L3	GAS2-like protein 3 (Growth arrest-specific 2-like 3). [Source:Uniprot/SWISSPROT;Acc:Q86XJ1]
IMAGE:595695	-1.39836	0.162005	ENSG00000139921	TXNDC	Thioredoxin domain-containing protein 1 precursor (Transmembrane Trx- related protein) (Thioredoxin-related transmembrane protein). [Source:Uniprot/SWISSPROT;Acc:Q9H3N1]
IMAGE:1637694	-1.40288	0.160653	ENSG00000139433	GLTP_HUMAN	Glycolipid transfer protein (GLTP). [Source:Uniprot/SWISSPROT;Acc:Q9NZD2]
IMAGE:768258	-1.40775	0.159204	ENSG00000125485	NP_619526.1	Probable ATP-dependent RNA helicase DDX31 (EC 3.6.1.-) (DEAD box protein 31) (Helicain). [Source:Uniprot/SWISSPROT;Acc:Q9H8H2]
IMAGE:243135	-1.41193	0.15797	ENSG00000139354	GAS2L3	GAS2-like protein 3 (Growth arrest-specific 2-like 3). [Source:Uniprot/SWISSPROT;Acc:Q86XJ1]
IMAGE:827171	-1.4204	0.155491	ENSG00000144228	NP_001001664.1	NA
IMAGE:357940	-1.42354	0.154581	ENSG00000135040	Q9H703_HUMAN	corneal wound healing-related protein [Source:RefSeq_peptide;Acc:NP_078911]
IMAGE:897690	-1.43938	0.150042	ENSG00000166598	TRA1	Endoplasmin precursor (94 kDa glucose-regulated protein) (GRP94) (gp96 homolog) (Tumor rejection antigen 1). [Source:Uniprot/SWISSPROT;Acc:P14625]
IMAGE:823664	-1.43943	0.150028	ENSG00000156256	USP16	Ubiquitin carboxyl-terminal hydrolase 16 (EC 3.1.2.15) (Ubiquitin thiolesterase 16) (Ubiquitin-specific processing protease 16) (Deubiquitinating enzyme 16) (Ubiquitin processing protease UBP-M). [Source:Uniprot/SWISSPROT;Acc:Q9Y5T5]
IMAGE:79761	-1.44405	0.148724	ENSG00000120802	TMPO	Lamina-associated polypeptide 2 isoform alpha (Thymopoietin isoform alpha) (TP alpha) (Thymopoietin-related peptide isoform alpha) (TPRP isoform alpha) [Contains: Thymopoietin (TP) (Splenin); Thymopentin (TP5)]. [Source:Uniprot/SWISSPROT;Acc:P42166]
IMAGE:774446	-1.47373	0.140555	ENSG00000148926	ADM	ADM precursor [Contains: Adrenomedullin (AM); Proadrenomedullin N-20 terminal peptide (ProAM-N20) (ProAM N-terminal 20 peptide) (PAMP)]. [Source:Uniprot/SWISSPROT;Acc:P35318]
IMAGE:276286	-1.47641	0.139835	ENSG00000072274	TFRC	Transferrin receptor protein 1 (TfR1) (TR) (TfR) (Trfr) (CD71 antigen) (T9) (p90). [Source:Uniprot/SWISSPROT;Acc:P02786]
IMAGE:845355	-1.48251	0.138206	ENSG00000109861	NP_680475.1	Dipeptidyl-peptidase I precursor (EC 3.4.14.1) (DPP-I) (DPPI) (Cathepsin C) (Cathepsin J) (Dipeptidyl transferase) [Contains: Dipeptidyl-peptidase I exclusion domain chain; Dipeptidyl-peptidase I heavy chain; Dipeptidyl-peptidase I light chain]. [Source:Uniprot/SWISSPROT;Acc:P53634]
IMAGE:985072	-1.49007	0.136206	ENSG00000077616	NAALAD2	N-acetylated-alpha-linked acidic dipeptidase II (EC 3.4.17.21) (NAALADase II). [Source:Uniprot/SWISSPROT;Acc:Q9Y3Q0]
IMAGE:270917	-1.50156	0.13321	ENSG00000104332	SFRP1	Secreted frizzled-related protein 1 precursor (sFRP-1) (Frizzled- related protein 1) (FRP-1) (Secreted apoptosis-related protein 2) (SARP-2). [Source:Uniprot/SWISSPROT;Acc:Q8N474]
IMAGE:712401	-1.50886	0.131335	ENSG00000171608	PIK3CD	Phosphatidylinositol-4,5-bisphosphate 3-kinase catalytic subunit delta isoform (EC 2.7.1.153) (PI3-kinase p110 subunit delta) (PtdIns-3- kinase p110) (PI3K) (p110delta). [Source:Uniprot/SWISSPROT;Acc:O00329]
IMAGE:898035	-1.52248	0.127889	ENSG00000164733	CTSB	Cathepsin B precursor (EC 3.4.22.1) (Cathepsin B1) (APP secretase) (APPS) [Contains: Cathepsin B light chain; Cathepsin B heavy chain]. [Source:Uniprot/SWISSPROT;Acc:P07858]
IMAGE:356863	-1.53765	0.124135	ENSG00000189266	PNRC2	Proline-rich nuclear receptor coactivator 2. [Source:Uniprot/SWISSPROT;Acc:Q9NPJ4]
IMAGE:504794	-1.54813	0.121591	ENSG00000125386	CD008_HUMAN	Protein C4orf8 (Protein IT14). [Source:Uniprot/SWISSPROT;Acc:P78312]
IMAGE:455121	-1.5629	0.118077	ENSG00000153879	CEBPG	CCAAT/enhancer binding protein gamma (C/EBP gamma). [Source:Uniprot/SWISSPROT;Acc:P53567]
IMAGE:205633	-1.57598	0.115031	ENSG00000189315	CCL4L1	chemokine (C-C motif) ligand 4-like 2 precursor [Source:RefSeq_peptide;Acc:NP_996890]
IMAGE:590154	-1.58011	0.114082	ENSG00000011422	PLAUR	Urokinase plasminogen activator surface receptor precursor (uPAR) (U- PAR) (Monocyte activation antigen Mo3) (CD87 antigen). [Source:Uniprot/SWISSPROT;Acc:Q03405]
IMAGE:504421	-1.5806	0.11397	ENSG00000147872	ADFP	Adipophilin (Adipose differentiation-related protein) (ADRP). [Source:Uniprot/SWISSPROT;Acc:Q99541]
IMAGE:773254	-1.59066	0.111685	ENSG00000116560	Q5SZ72_HUMAN	Splicing factor, proline-and glutamine-rich (Polypyrimidine tract- binding protein-associated splicing factor) (PTB-associated splicing factor) (PSF) (DNA-binding p52/p100 complex, 100 kDa subunit) (100-kDa DNA-pairing protein) (hPOMp100). [Source:Uniprot/SWISSPROT;Acc:P23246]
IMAGE:266696	-1.59589	0.110514	ENSG00000146425	DYNLT1	Cytoplasmic dynein light chain (T-complex testis-specific protein 1 homolog) (Protein CW-1). [Source:Uniprot/SWISSPROT;Acc:P63172]
IMAGE:161204	-1.5964	0.1104	ENSG00000110218	PANX1	Pannexin-1. [Source:Uniprot/SWISSPROT;Acc:Q96RD7]
IMAGE:768050	-1.63157	0.102771	ENSG00000005302	NP_523352.1	Male-specific lethal 3-like 1 (MSL3-like 1) (Male-specific lethal-3 homolog 1). [Source:Uniprot/SWISSPROT;Acc:Q8N5Y2]
IMAGE:1631663	-1.69208	0.0906313	ENSG00000002834	LASP1	LIM and SH3 domain protein 1 (LASP-1) (MLN 50). [Source:Uniprot/SWISSPROT;Acc:Q14847]
IMAGE:265074	-1.69735	0.089631	ENSG00000072274	TFRC	Transferrin receptor protein 1 (TfR1) (TR) (TfR) (Trfr) (CD71 antigen) (T9) (p90). [Source:Uniprot/SWISSPROT;Acc:P02786]
IMAGE:233246	-1.72083	0.085281	ENSG00000114573	ATP6V1A	Vacuolar ATP synthase catalytic subunit A, ubiquitous isoform (EC 3.6.3.14) (V-ATPase A subunit 1) (Vacuolar proton pump alpha subunit 1) (V-ATPase 69 kDa subunit 1) (Isoform VA68). [Source:Uniprot/SWISSPROT;Acc:P38606]
IMAGE:1571910	-1.72913	0.0837862	ENSG00000124795	DEK	Protein DEK. [Source:Uniprot/SWISSPROT;Acc:P35659]
IMAGE:1474174	-1.73657	0.0824627	ENSG00000087245	MMP2	72 kDa type IV collagenase precursor (EC 3.4.24.24) (72 kDa gelatinase) (Matrix metalloproteinase-2) (MMP-2) (Gelatinase A) (TBE- 1). [Source:Uniprot/SWISSPROT;Acc:P08253]
IMAGE:609980	-1.76507	0.0775513	ENSG00000168092	PAFAH1B2	Platelet-activating factor acetylhydrolase IB beta subunit (EC 3.1.1.47) (PAF acetylhydrolase 30 kDa subunit) (PAF-AH 30 kDa subunit) (PAF-AH beta subunit) (PAFAH beta subunit). [Source:Uniprot/SWISSPROT;Acc:P68402]
IMAGE:1576395	-1.785	0.074262	ENSG00000067560	RHOA	Transforming protein RhoA (H12). [Source:Uniprot/SWISSPROT;Acc:P61586]
IMAGE:814841	-1.79252	0.0730502	ENSG00000072694	Q8NIA0_HUMAN	Low affinity immunoglobulin gamma Fc region receptor II-b precursor (Fc-gamma RII-b) (FcRII-b) (IgG Fc receptor II-b) (Fc-gamma-RIIb) (CD32 antigen) (CDw32). [Source:Uniprot/SWISSPROT;Acc:P31994]
IMAGE:454083	-1.79272	0.0730179	ENSG00000120802	TMPO	Lamina-associated polypeptide 2 isoform alpha (Thymopoietin isoform alpha) (TP alpha) (Thymopoietin-related peptide isoform alpha) (TPRP isoform alpha) [Contains: Thymopoietin (TP) (Splenin); Thymopentin (TP5)]. [Source:Uniprot/SWISSPROT;Acc:P42166]
IMAGE:1926414	-1.79609	0.0724807	ENSG00000184824	NA	Complement C1q tumor necrosis factor-related protein 5 precursor. [Source:Uniprot/SWISSPROT;Acc:Q9BXJ0]
IMAGE:344937	-1.82402	0.0681496	ENSG00000136490	NP_085053.1	NA
IMAGE:789314	-1.86252	0.0625303	ENSG00000158473	CD1D	T-cell surface glycoprotein CD1d precursor (CD1d antigen) (R3G1). [Source:Uniprot/SWISSPROT;Acc:P15813]
IMAGE:78808	-1.8833	0.0596591	ENSG00000157557	ETS2	C-ets-2 protein. [Source:Uniprot/SWISSPROT;Acc:P15036]
IMAGE:1626793	-1.96692	0.0491922	ENSG00000114573	ATP6V1A	Vacuolar ATP synthase catalytic subunit A, ubiquitous isoform (EC 3.6.3.14) (V-ATPase A subunit 1) (Vacuolar proton pump alpha subunit 1) (V-ATPase 69 kDa subunit 1) (Isoform VA68). [Source:Uniprot/SWISSPROT;Acc:P38606]
IMAGE:1658226	-1.97946	0.0477643	ENSG00000146425	DYNLT1	Cytoplasmic dynein light chain (T-complex testis-specific protein 1 homolog) (Protein CW-1). [Source:Uniprot/SWISSPROT;Acc:P63172]
IMAGE:1915096	-2.02386	0.0429849	ENSG00000186818	LILRB4	Leukocyte immunoglobulin-like receptor subfamily B member 4 precursor (Leukocyte immunoglobulin-like receptor 5) (LIR-5) (Immunoglobulin- like transcript 3) (ILT-3) (Monocyte inhibitory receptor HM18) (CD85k antigen). [Source:Uniprot/SWISSPROT;Acc:Q8NHJ6]
IMAGE:812976	-2.02695	0.0426675	ENSG00000110218	PANX1	Pannexin-1. [Source:Uniprot/SWISSPROT;Acc:Q96RD7]
IMAGE:127821	-2.04379	0.0409742	ENSG00000102575	ACP5	Tartrate-resistant acid phosphatase type 5 precursor (EC 3.1.3.2) (TR- AP) (Tartrate-resistant acid ATPase) (TrATPase) (Acid phosphatase 5, tartrate resistant). [Source:Uniprot/SWISSPROT;Acc:P13686]
IMAGE:271683	-2.06731	0.0387052	ENSG00000010810	FYN	Proto-oncogene tyrosine-protein kinase Fyn (EC 2.7.1.112) (p59-Fyn) (Protooncogene Syn) (SLK). [Source:Uniprot/SWISSPROT;Acc:P06241]
IMAGE:853506	-2.08056	0.0374743	ENSG00000100141	NP_055153.1	phosphatidylserine decarboxylase [Source:RefSeq_peptide;Acc:NP_055153]
IMAGE:1032170	-2.14172	0.0322159	ENSG00000183943	PRKX	Serine/threonine-protein kinase PRKX (EC 2.7.1.37) (Protein kinase PKX1). [Source:Uniprot/SWISSPROT;Acc:P51817]
IMAGE:705064	-2.20608	0.0273783	ENSG00000013810	TACC3	Transforming acidic coiled-coil-containing protein 3 (ERIC-1). [Source:Uniprot/SWISSPROT;Acc:Q9Y6A5]
IMAGE:897561	-2.20898	0.0271762	ENSG00000161791	FMNL3	formin-like 3 isoform 1 [Source:RefSeq_peptide;Acc:NP_783863]
IMAGE:431945	-2.33577	0.0195032	ENSG00000091513	TF	Serotransferrin precursor (Transferrin) (Siderophilin) (Beta-1-metal binding globulin). [Source:Uniprot/SWISSPROT;Acc:P02787]
IMAGE:769754	-2.38025	0.0173007	ENSG00000110218	PANX1	Pannexin-1. [Source:Uniprot/SWISSPROT;Acc:Q96RD7]
IMAGE:267431	-2.44066	0.0146603	ENSG00000010810	FYN	Proto-oncogene tyrosine-protein kinase Fyn (EC 2.7.1.112) (p59-Fyn) (Protooncogene Syn) (SLK). [Source:Uniprot/SWISSPROT;Acc:P06241]
IMAGE:742049	-2.5479	0.0108375	ENSG00000133313	CNDP2	Cytosolic nonspecific dipeptidase (Glutamate carboxypeptidase-like protein 1) (CNDP dipeptidase 2). [Source:Uniprot/SWISSPROT;Acc:Q96KP4]
IMAGE:278501	-2.55001	0.010772	ENSG00000010810	FYN	Proto-oncogene tyrosine-protein kinase Fyn (EC 2.7.1.112) (p59-Fyn) (Protooncogene Syn) (SLK). [Source:Uniprot/SWISSPROT;Acc:P06241]
IMAGE:1869486	-2.62837	0.00857945	ENSG00000183943	PRKX	Serine/threonine-protein kinase PRKX (EC 2.7.1.37) (Protein kinase PKX1). [Source:Uniprot/SWISSPROT;Acc:P51817]
IMAGE:841436	-2.85115	0.0043562	ENSG00000010810	FYN	Proto-oncogene tyrosine-protein kinase Fyn (EC 2.7.1.112) (p59-Fyn) (Protooncogene Syn) (SLK). [Source:Uniprot/SWISSPROT;Acc:P06241]
IMAGE:593690	-2.92899	0.00340061	ENSG00000102524	TNFSF13B	Tumor necrosis factor ligand superfamily member 13B (TNF-and APOL- related leukocyte expressed ligand 1) (TALL-1) (B lymphocyte stimulator) (BLyS) (B cell-activating factor) (BAFF) (Dendritic cell- derived TNF-like molecule) (CD257 antigen) [Contains: Tum [Source:Uniprot/SWISSPROT;Acc:Q9Y275]
IMAGE:489677	-3.20835	0.00133501	ENSG00000183696	NA	Uridine phosphorylase 1 (EC 2.4.2.3) (UrdPase 1) (UPase 1). [Source:Uniprot/SWISSPROT;Acc:Q16831]
IMAGE:221172	-3.298	0.000973751	ENSG00000010810	FYN	Proto-oncogene tyrosine-protein kinase Fyn (EC 2.7.1.112) (p59-Fyn) (Protooncogene Syn) (SLK). [Source:Uniprot/SWISSPROT;Acc:P06241]
