# Supplementary material for: A Mouse Stromal Response to Tumor Invasion Predicts Prostate and Breast Cancer Patient Survival
Source: PLoS One. 2006 Dec 20;1(1):e32. doi: 10.1371/journal.pone.0000032 (PMC1762322; doi:10.1371/journal.pone.0000032)
Supplement: Table S8. Univariate cox analysis of clones used in the renal cell carcinoma study. — List of clones obtained using univariate cox analysis of "stroma up" genes presented in Table S3, mapped to the renal cell carcinoma data set [21]. (0.09 MB XLS) [file pone.0000032.s011.xls]

## Sheet: Table S8_Zhao_cox univariate_
Table S8. Univariate cox analysis of clones used in the renal cell carcinoma study (Zhao et al., 2006). Clones are ordered according to decreasing z values.
"stroma up"
clone	z	p-value	ensembl_gene_id	gene_symbol_description
IMAGE:882459	2.87545	0.00403458	ENSG00000168938	PPIC	Peptidyl-prolyl cis-trans isomerase C (EC 5.2.1.8) (PPIase) (Rotamase) (Cyclophilin C). [Source:Uniprot/SWISSPROT;Acc:P45877]
IMAGE:2562939	2.80577	0.00501963	ENSG00000132386	SERPINF1	Pigment epithelium-derived factor precursor (PEDF) (EPC-1). [Source:Uniprot/SWISSPROT;Acc:P36955]
IMAGE:810959	2.79694	0.00515884	ENSG00000141522	ARHGDIA	Rho GDP-dissociation inhibitor 1 (Rho GDI 1) (Rho-GDI alpha). [Source:Uniprot/SWISSPROT;Acc:P52565]
IMAGE:839991	2.66901	0.00760746	ENSG00000164692	COL1A2	Collagen alpha-2(I) chain precursor. [Source:Uniprot/SWISSPROT;Acc:P08123]
IMAGE:122159	2.4231	0.0153886	ENSG00000168542	Q6LBY7_HUMAN	Collagen alpha-1(III) chain precursor. [Source:Uniprot/SWISSPROT;Acc:P02461]
IMAGE:2390143	2.38297	0.0171734	ENSG00000167513	CDT1_HUMAN	DNA replication factor Cdt1 (Double parked homolog) (DUP). [Source:Uniprot/SWISSPROT;Acc:Q9H211]
IMAGE:897690	2.28853	0.0221065	ENSG00000166598	TRA1	Endoplasmin precursor (94 kDa glucose-regulated protein) (GRP94) (gp96 homolog) (Tumor rejection antigen 1). [Source:Uniprot/SWISSPROT;Acc:P14625]
IMAGE:810017	2.15051	0.0315152	ENSG00000011422	PLAUR	Urokinase plasminogen activator surface receptor precursor (uPAR) (U- PAR) (Monocyte activation antigen Mo3) (CD87 antigen). [Source:Uniprot/SWISSPROT;Acc:Q03405]
IMAGE:743810	2.07902	0.0376159	ENSG00000111665	CDCA3	trigger of mitotic entry 1 [Source:RefSeq_peptide;Acc:NP_112589]
IMAGE:713127	2.0144	0.0439673	ENSG00000113810	SMC4L1	Structural maintenance of chromosomes 4-like 1 protein (Chromosome- associated polypeptide C) (hCAP-C) (XCAP-C homolog). [Source:Uniprot/SWISSPROT;Acc:Q9NTJ3]
IMAGE:897567	1.92741	0.0539283	ENSG00000134333	LDHA	L-lactate dehydrogenase A chain (EC 1.1.1.27) (LDH-A) (LDH muscle subunit) (LDH-M) (Proliferation-inducing gene 19 protein). [Source:Uniprot/SWISSPROT;Acc:P00338]
IMAGE:859386	1.87678	0.0605485	ENSG00000162188	GNG3	Guanine nucleotide-binding protein G(I)/G(S)/G(O) gamma-3 subunit. [Source:Uniprot/SWISSPROT;Acc:P63215]
IMAGE:898286	1.82483	0.0680268	ENSG00000170312	NP_203698.1	Cell division control protein 2 homolog (EC 2.7.1.37) (p34 protein kinase) (Cyclin-dependent kinase 1) (CDK1). [Source:Uniprot/SWISSPROT;Acc:P06493]
IMAGE:429959	1.77026	0.0766837	ENSG00000104341	LAPTM4B	lysosomal associated transmembrane protein 4 beta [Source:RefSeq_peptide;Acc:NP_060877]
IMAGE:366554	1.74426	0.081114	ENSG00000006534	ALDH3B1	Aldehyde dehydrogenase 3B1 (EC 1.2.1.5) (Aldehyde dehydrogenase 7). [Source:Uniprot/SWISSPROT;Acc:P43353]
IMAGE:841436	1.70497	0.0881993	ENSG00000010810	FYN	Proto-oncogene tyrosine-protein kinase Fyn (EC 2.7.1.112) (p59-Fyn) (Protooncogene Syn) (SLK). [Source:Uniprot/SWISSPROT;Acc:P06241]
IMAGE:182297	1.69835	0.0894426	ENSG00000110218	PANX1	Pannexin-1. [Source:Uniprot/SWISSPROT;Acc:Q96RD7]
IMAGE:1594172	1.65485	0.0979546	ENSG00000077152	UBE2T	Ubiquitin-conjugating enzyme E2 T (EC 6.3.2.19) (Ubiquitin-protein ligase T) (Ubiquitin carrier protein T). [Source:Uniprot/SWISSPROT;Acc:Q9NPD8]
IMAGE:343235	1.63682	0.101668	ENSG00000139624	LASS5	LAG1 longevity assurance homolog 5. [Source:Uniprot/SWISSPROT;Acc:Q8N5B7]
IMAGE:745672	1.62939	0.103231	ENSG00000110218	PANX1	Pannexin-1. [Source:Uniprot/SWISSPROT;Acc:Q96RD7]
IMAGE:2421798	1.61477	0.106361	ENSG00000011422	PLAUR	Urokinase plasminogen activator surface receptor precursor (uPAR) (U- PAR) (Monocyte activation antigen Mo3) (CD87 antigen). [Source:Uniprot/SWISSPROT;Acc:Q03405]
IMAGE:265074	1.61425	0.106473	ENSG00000072274	TFRC	Transferrin receptor protein 1 (TfR1) (TR) (TfR) (Trfr) (CD71 antigen) (T9) (p90). [Source:Uniprot/SWISSPROT;Acc:P02786]
IMAGE:284663	1.54824	0.121564	ENSG00000119314	ROD1	Regulator of differentiation 1 (Rod1). [Source:Uniprot/SWISSPROT;Acc:O95758]
IMAGE:705064	1.5417	0.123147	ENSG00000013810	TACC3	Transforming acidic coiled-coil-containing protein 3 (ERIC-1). [Source:Uniprot/SWISSPROT;Acc:Q9Y6A5]
IMAGE:1869050	1.51318	0.130233	ENSG00000071054	Q53TW0_HUMAN	Mitogen-activated protein kinase kinase kinase kinase 4 (EC 2.7.1.37) (MAPK/ERK kinase kinase kinase 4) (MEK kinase kinase 4) (MEKKK 4) (HPK/GCK-like kinase HGK) (Nck interacting kinase). [Source:Uniprot/SWISSPROT;Acc:O95819]
IMAGE:207421	1.50714	0.131775	ENSG00000113810	SMC4L1	Structural maintenance of chromosomes 4-like 1 protein (Chromosome- associated polypeptide C) (hCAP-C) (XCAP-C homolog). [Source:Uniprot/SWISSPROT;Acc:Q9NTJ3]
IMAGE:796694	1.48974	0.136292	ENSG00000089685	NP_001012271.1	Baculoviral IAP repeat-containing protein 5 (Apoptosis inhibitor survivin) (Apoptosis inhibitor 4). [Source:Uniprot/SWISSPROT;Acc:O15392]
IMAGE:1847618	1.48861	0.13659	ENSG00000158477	CD1A	T-cell surface glycoprotein CD1a precursor (CD1a antigen) (T-cell surface antigen T6/Leu-6) (hTa1 thymocyte antigen). [Source:Uniprot/SWISSPROT;Acc:P06126]
IMAGE:489563	1.46578	0.142709	ENSG00000141522	ARHGDIA	Rho GDP-dissociation inhibitor 1 (Rho GDI 1) (Rho-GDI alpha). [Source:Uniprot/SWISSPROT;Acc:P52565]
IMAGE:297392	1.42326	0.154661	ENSG00000187193	NA	Metallothionein-1X (MT-1X) (Metallothionein-IX) (MT-IX). [Source:Uniprot/SWISSPROT;Acc:P80297]
IMAGE:1500821	1.41072	0.158327	ENSG00000120802	TMPO	Lamina-associated polypeptide 2 isoform alpha (Thymopoietin isoform alpha) (TP alpha) (Thymopoietin-related peptide isoform alpha) (TPRP isoform alpha) [Contains: Thymopoietin (TP) (Splenin); Thymopentin (TP5)]. [Source:Uniprot/SWISSPROT;Acc:P42166]
IMAGE:1032170	1.40206	0.160897	ENSG00000183943	PRKX	Serine/threonine-protein kinase PRKX (EC 2.7.1.37) (Protein kinase PKX1). [Source:Uniprot/SWISSPROT;Acc:P51817]
IMAGE:1456398	1.37938	0.167778	ENSG00000109606	DHX15	Putative pre-mRNA splicing factor ATP-dependent RNA helicase DHX15 (EC 3.6.1.-) (DEAH box protein 15) (ATP-dependent RNA helicase #46). [Source:Uniprot/SWISSPROT;Acc:O43143]
IMAGE:196185	1.35473	0.175504	ENSG00000120137	PANK3	Pantothenate kinase 3 (EC 2.7.1.33) (Pantothenic acid kinase 3) (hPanK3). [Source:Uniprot/SWISSPROT;Acc:Q9H999]
IMAGE:324492	1.35402	0.175729	ENSG00000149968	MMP3	Stromelysin-1 precursor (EC 3.4.24.17) (Matrix metalloproteinase-3) (MMP-3) (Transin-1) (SL-1). [Source:Uniprot/SWISSPROT;Acc:P08254]
IMAGE:731095	1.34293	0.179295	ENSG00000143228	CDCA1	cell division cycle associated 1 [Source:RefSeq_peptide;Acc:NP_663735]
IMAGE:746229	1.33787	0.180938	ENSG00000071054	Q53TW0_HUMAN	Mitogen-activated protein kinase kinase kinase kinase 4 (EC 2.7.1.37) (MAPK/ERK kinase kinase kinase 4) (MEK kinase kinase 4) (MEKKK 4) (HPK/GCK-like kinase HGK) (Nck interacting kinase). [Source:Uniprot/SWISSPROT;Acc:O95819]
IMAGE:593690	1.31355	0.188996	ENSG00000102524	TNFSF13B	Tumor necrosis factor ligand superfamily member 13B (TNF-and APOL- related leukocyte expressed ligand 1) (TALL-1) (B lymphocyte stimulator) (BLyS) (B cell-activating factor) (BAFF) (Dendritic cell- derived TNF-like molecule) (CD257 antigen) [Contains: Tum [Source:Uniprot/SWISSPROT;Acc:Q9Y275]
IMAGE:1626793	1.30951	0.190362	ENSG00000114573	ATP6V1A	Vacuolar ATP synthase catalytic subunit A, ubiquitous isoform (EC 3.6.3.14) (V-ATPase A subunit 1) (Vacuolar proton pump alpha subunit 1) (V-ATPase 69 kDa subunit 1) (Isoform VA68). [Source:Uniprot/SWISSPROT;Acc:P38606]
IMAGE:1030498	1.29037	0.196921	ENSG00000087245	MMP2	72 kDa type IV collagenase precursor (EC 3.4.24.24) (72 kDa gelatinase) (Matrix metalloproteinase-2) (MMP-2) (Gelatinase A) (TBE- 1). [Source:Uniprot/SWISSPROT;Acc:P08253]
IMAGE:195314	1.28022	0.200468	ENSG00000152520	NP_787050.4	PABP1-dependent poly A-specific ribonuclease subunit PAN3 [Source:RefSeq_peptide;Acc:NP_787050]
IMAGE:1527050	1.19844	0.230746	ENSG00000146263	NP_940870.1	NA
IMAGE:2549634	1.19574	0.231799	ENSG00000006634	DBF4	activator of S phase kinase [Source:RefSeq_peptide;Acc:NP_006707]
IMAGE:700790	1.18187	0.237256	ENSG00000150455	TIRAP	Toll-interleukin 1 receptor domain-containing adapter protein (TIR domain-containing adapter protein) (MyD88 adapter-like protein) (Adaptor protein Wyatt). [Source:Uniprot/SWISSPROT;Acc:P58753]
IMAGE:232772	1.17926	0.238296	ENSG00000169688	MT1B	Metallothionein-1B (MT-1B) (Metallothionein-IB) (MT-IB). [Source:Uniprot/SWISSPROT;Acc:P07438]
IMAGE:1474174	1.17017	0.241931	ENSG00000087245	MMP2	72 kDa type IV collagenase precursor (EC 3.4.24.24) (72 kDa gelatinase) (Matrix metalloproteinase-2) (MMP-2) (Gelatinase A) (TBE- 1). [Source:Uniprot/SWISSPROT;Acc:P08253]
IMAGE:323269	1.16454	0.244207	ENSG00000021574	SPAST	Spastin. [Source:Uniprot/SWISSPROT;Acc:Q9UBP0]
IMAGE:428100	1.15589	0.247725	ENSG00000104332	SFRP1	Secreted frizzled-related protein 1 precursor (sFRP-1) (Frizzled- related protein 1) (FRP-1) (Secreted apoptosis-related protein 2) (SARP-2). [Source:Uniprot/SWISSPROT;Acc:Q8N474]
IMAGE:824908	1.15522	0.248	ENSG00000062716	TMEM49	transmembrane protein 49 [Source:RefSeq_peptide;Acc:NP_112200]
IMAGE:590154	1.12815	0.259255	ENSG00000011422	PLAUR	Urokinase plasminogen activator surface receptor precursor (uPAR) (U- PAR) (Monocyte activation antigen Mo3) (CD87 antigen). [Source:Uniprot/SWISSPROT;Acc:Q03405]
IMAGE:82991	1.10442	0.269409	ENSG00000197594	ENPP1	Ectonucleotide pyrophosphatase/phosphodiesterase 1 (E-NPP 1) (Phosphodiesterase I/nucleotide pyrophosphatase 1) (Plasma-cell membrane glycoprotein PC-1) [Includes: Alkaline phosphodiesterase I (EC 3.1.4.1); Nucleotide pyrophosphatase (EC 3.6.1.9) (NPPase) [Source:Uniprot/SWISSPROT;Acc:P22413]
IMAGE:564981	1.10423	0.269493	ENSG00000154839	NP_659497.1	NA
IMAGE:796469	1.09111	0.275222	ENSG00000077152	UBE2T	Ubiquitin-conjugating enzyme E2 T (EC 6.3.2.19) (Ubiquitin-protein ligase T) (Ubiquitin carrier protein T). [Source:Uniprot/SWISSPROT;Acc:Q9NPD8]
IMAGE:270917	1.03625	0.300084	ENSG00000104332	SFRP1	Secreted frizzled-related protein 1 precursor (sFRP-1) (Frizzled- related protein 1) (FRP-1) (Secreted apoptosis-related protein 2) (SARP-2). [Source:Uniprot/SWISSPROT;Acc:Q8N474]
IMAGE:786504	1.02786	0.304013	ENSG00000113810	SMC4L1	Structural maintenance of chromosomes 4-like 1 protein (Chromosome- associated polypeptide C) (hCAP-C) (XCAP-C homolog). [Source:Uniprot/SWISSPROT;Acc:Q9NTJ3]
IMAGE:51532	1.02265	0.306475	ENSG00000170540	ARL6IP	ARL-6-interacting protein 1 (Aip-1). [Source:Uniprot/SWISSPROT;Acc:Q15041]
IMAGE:882510	0.997584	0.318481	ENSG00000187836	KPNA2	Importin alpha-2 subunit (Karyopherin alpha-2 subunit) (SRP1-alpha) (RAG cohort protein 1). [Source:Uniprot/SWISSPROT;Acc:P52292]
IMAGE:1631663	0.976508	0.328813	ENSG00000002834	LASP1	LIM and SH3 domain protein 1 (LASP-1) (MLN 50). [Source:Uniprot/SWISSPROT;Acc:Q14847]
IMAGE:504794	0.94086	0.346777	ENSG00000125386	CD008_HUMAN	Protein C4orf8 (Protein IT14). [Source:Uniprot/SWISSPROT;Acc:P78312]
IMAGE:193985	0.937491	0.348506	ENSG00000167236	CCL23	Small inducible cytokine A23 precursor (CCL23) (Macrophage inflammatory protein 3) (MIP-3) (Myeloid progenitor inhibitory factor 1) (MPIF-1) (CK-beta-8) (CKB-8) [Contains: CCL23(19-99); CCL23(22-99); CCL23(27-99); CCL23(30-99)]. [Source:Uniprot/SWISSPROT;Acc:P55773]
IMAGE:1098334	0.924918	0.355009	ENSG00000153395	AYTL2	NA
IMAGE:949988	0.888547	0.374246	ENSG00000104341	LAPTM4B	lysosomal associated transmembrane protein 4 beta [Source:RefSeq_peptide;Acc:NP_060877]
IMAGE:1374571	0.871427	0.383521	ENSG00000140564	FURIN	Furin precursor (EC 3.4.21.75) (Paired basic amino acid residue cleaving enzyme) (PACE) (Dibasic processing enzyme). [Source:Uniprot/SWISSPROT;Acc:P09958]
IMAGE:489677	0.870665	0.383937	ENSG00000183696	NA	Uridine phosphorylase 1 (EC 2.4.2.3) (UrdPase 1) (UPase 1). [Source:Uniprot/SWISSPROT;Acc:Q16831]
IMAGE:842994	0.860738	0.389382	ENSG00000101160	CTSZ	Cathepsin Z precursor (EC 3.4.22.-) (Cathepsin X) (Cathepsin P). [Source:Uniprot/SWISSPROT;Acc:Q9UBR2]
IMAGE:133436	0.844202	0.398557	ENSG00000076356	PLXNA2	plexin A2 [Source:RefSeq_peptide;Acc:NP_079455]
IMAGE:590150	0.842894	0.399288	ENSG00000125148	MT2A	Metallothionein-2 (MT-2) (Metallothionein-II) (MT-II) (Metallothionein-2A). [Source:Uniprot/SWISSPROT;Acc:P02795]
IMAGE:244764	0.842498	0.399509	ENSG00000103855	CD276	CD276 antigen isoform a [Source:RefSeq_peptide;Acc:NP_001019907]
IMAGE:2450237	0.818333	0.413167	ENSG00000184557	SOCS3	Suppressor of cytokine signaling 3 (SOCS-3) (Cytokine-inducible SH2 protein 3) (CIS-3) (STAT-induced STAT inhibitor 3) (SSI-3). [Source:Uniprot/SWISSPROT;Acc:O14543]
IMAGE:85128	0.814924	0.415116	ENSG00000173369	C1QB	Complement C1q subcomponent subunit B precursor. [Source:Uniprot/SWISSPROT;Acc:P02746]
IMAGE:2327739	0.799216	0.424165	ENSG00000137804	NUSAP1	nucleolar and spindle associated protein 1 isoform 2 [Source:RefSeq_peptide;Acc:NP_060924]
IMAGE:824962	0.754048	0.45082	ENSG00000187836	KPNA2	Importin alpha-2 subunit (Karyopherin alpha-2 subunit) (SRP1-alpha) (RAG cohort protein 1). [Source:Uniprot/SWISSPROT;Acc:P52292]
IMAGE:303099	0.733387	0.463323	ENSG00000113810	SMC4L1	Structural maintenance of chromosomes 4-like 1 protein (Chromosome- associated polypeptide C) (hCAP-C) (XCAP-C homolog). [Source:Uniprot/SWISSPROT;Acc:Q9NTJ3]
IMAGE:1658226	0.725681	0.468034	ENSG00000146425	DYNLT1	Cytoplasmic dynein light chain (T-complex testis-specific protein 1 homolog) (Protein CW-1). [Source:Uniprot/SWISSPROT;Acc:P63172]
IMAGE:418262	0.719372	0.471912	ENSG00000168542	Q6LBY7_HUMAN	Collagen alpha-1(III) chain precursor. [Source:Uniprot/SWISSPROT;Acc:P02461]
IMAGE:767126	0.71716	0.473275	ENSG00000077616	NAALAD2	N-acetylated-alpha-linked acidic dipeptidase II (EC 3.4.17.21) (NAALADase II). [Source:Uniprot/SWISSPROT;Acc:Q9Y3Q0]
IMAGE:2017403	0.715162	0.474509	ENSG00000138835	NP_602299.1	Regulator of G-protein signaling 3 (RGS3) (RGP3). [Source:Uniprot/SWISSPROT;Acc:P49796]
IMAGE:294995	0.693931	0.487726	ENSG00000168092	PAFAH1B2	Platelet-activating factor acetylhydrolase IB beta subunit (EC 3.1.1.47) (PAF acetylhydrolase 30 kDa subunit) (PAF-AH 30 kDa subunit) (PAF-AH beta subunit) (PAFAH beta subunit). [Source:Uniprot/SWISSPROT;Acc:P68402]
IMAGE:712505	0.660458	0.50896	ENSG00000170312	NP_203698.1	Cell division control protein 2 homolog (EC 2.7.1.37) (p34 protein kinase) (Cyclin-dependent kinase 1) (CDK1). [Source:Uniprot/SWISSPROT;Acc:P06493]
IMAGE:827171	0.658956	0.509924	ENSG00000144228	NP_001001664.1	NA
IMAGE:66437	0.649368	0.516101	ENSG00000129988	LBP	Lipopolysaccharide-binding protein precursor (LBP). [Source:Uniprot/SWISSPROT;Acc:P18428]
IMAGE:303200	0.635727	0.524954	ENSG00000077616	NAALAD2	N-acetylated-alpha-linked acidic dipeptidase II (EC 3.4.17.21) (NAALADase II). [Source:Uniprot/SWISSPROT;Acc:Q9Y3Q0]
IMAGE:2515917	0.633523	0.526392	ENSG00000067955	CBFB	Core-binding factor, beta subunit (CBF-beta) (Polyomavirus enhancer binding protein 2 beta subunit) (PEBP2-beta) (PEA2-beta) (SL3-3 enhancer factor 1 beta subunit) (SL3/AKV core-binding factor beta subunit). [Source:Uniprot/SWISSPROT;Acc:Q13951]
IMAGE:771834	0.628481	0.529689	ENSG00000110218	PANX1	Pannexin-1. [Source:Uniprot/SWISSPROT;Acc:Q96RD7]
IMAGE:160233	0.61477	0.538707	ENSG00000120802	TMPO	Lamina-associated polypeptide 2 isoform alpha (Thymopoietin isoform alpha) (TP alpha) (Thymopoietin-related peptide isoform alpha) (TPRP isoform alpha) [Contains: Thymopoietin (TP) (Splenin); Thymopentin (TP5)]. [Source:Uniprot/SWISSPROT;Acc:P42166]
IMAGE:204300	0.605339	0.544954	ENSG00000169856	ONECUT1	Hepatocyte nuclear factor 6 (HNF-6) (One cut domain family member 1). [Source:Uniprot/SWISSPROT;Acc:Q9UBC0]
IMAGE:302453	0.595561	0.551469	ENSG00000140495	HEXA	Beta-hexosaminidase alpha chain precursor (EC 3.2.1.52) (N-acetyl- beta-glucosaminidase) (Beta-N-acetylhexosaminidase) (Hexosaminidase A). [Source:Uniprot/SWISSPROT;Acc:P06865]
IMAGE:1867575	0.590632	0.554767	ENSG00000173334	TRIB1	Tribbles homolog 1 (TRB-1) (SKIP1) (G-protein-coupled receptor induced protein 2) (GIG-2). [Source:Uniprot/SWISSPROT;Acc:Q96RU8]
IMAGE:726874	0.589064	0.555819	ENSG00000160207	HSF2BP	Heat shock factor 2 binding protein. [Source:Uniprot/SWISSPROT;Acc:O75031]
IMAGE:203347	0.573171	0.566529	ENSG00000141367	CLTC	Clathrin heavy chain 1 (CLH-17). [Source:Uniprot/SWISSPROT;Acc:Q00610]
IMAGE:2075805	0.557884	0.576923	ENSG00000111701	NP_005880.1	Apolipoprotein B mRNA editing enzyme (EC 3.5.4.-) (APOBEC-1) (HEPR). [Source:Uniprot/SWISSPROT;Acc:P41238]
IMAGE:2312765	0.554949	0.57893	ENSG00000000971	CFH	Complement factor H precursor (H factor 1). [Source:Uniprot/SWISSPROT;Acc:P08603]
IMAGE:826256	0.535882	0.59204	ENSG00000077585	TM7SF1	Transmembrane 7 superfamily member 1. [Source:Uniprot/SWISSPROT;Acc:O60478]
IMAGE:984881	0.534581	0.59294	ENSG00000077616	NAALAD2	N-acetylated-alpha-linked acidic dipeptidase II (EC 3.4.17.21) (NAALADase II). [Source:Uniprot/SWISSPROT;Acc:Q9Y3Q0]
IMAGE:753285	0.523527	0.600608	ENSG00000163754	Q8N5Y3_HUMAN	Glycogenin-1 (EC 2.4.1.186). [Source:Uniprot/SWISSPROT;Acc:P46976]
IMAGE:2256743	0.521353	0.602121	ENSG00000168542	Q6LBY7_HUMAN	Collagen alpha-1(III) chain precursor. [Source:Uniprot/SWISSPROT;Acc:P02461]
IMAGE:739116	0.518059	0.604417	ENSG00000101160	CTSZ	Cathepsin Z precursor (EC 3.4.22.-) (Cathepsin X) (Cathepsin P). [Source:Uniprot/SWISSPROT;Acc:Q9UBR2]
IMAGE:397412	0.516439	0.605548	ENSG00000071054	Q53TW0_HUMAN	Mitogen-activated protein kinase kinase kinase kinase 4 (EC 2.7.1.37) (MAPK/ERK kinase kinase kinase 4) (MEK kinase kinase 4) (MEKKK 4) (HPK/GCK-like kinase HGK) (Nck interacting kinase). [Source:Uniprot/SWISSPROT;Acc:O95819]
IMAGE:212429	0.494581	0.620896	ENSG00000091513	TF	Serotransferrin precursor (Transferrin) (Siderophilin) (Beta-1-metal binding globulin). [Source:Uniprot/SWISSPROT;Acc:P02787]
IMAGE:245990	0.489305	0.624626	ENSG00000198417	MT1F	Metallothionein-1H (MT-1H) (Metallothionein-IH) (MT-IH) (Metallothionein-0) (MT-0). [Source:Uniprot/SWISSPROT;Acc:P80294]
IMAGE:183194	0.480434	0.630919	ENSG00000196954	CASP4	Caspase-4 precursor (EC 3.4.22.-) (CASP-4) (ICH-2 protease) (TX protease) (ICE(rel)-II) [Contains: Caspase-4 subunit 1; Caspase-4 subunit 2]. [Source:Uniprot/SWISSPROT;Acc:P49662]
IMAGE:712401	0.459295	0.646022	ENSG00000171608	PIK3CD	Phosphatidylinositol-4,5-bisphosphate 3-kinase catalytic subunit delta isoform (EC 2.7.1.153) (PI3-kinase p110 subunit delta) (PtdIns-3- kinase p110) (PI3K) (p110delta). [Source:Uniprot/SWISSPROT;Acc:O00329]
IMAGE:2569947	0.43215	0.665632	ENSG00000141367	CLTC	Clathrin heavy chain 1 (CLH-17). [Source:Uniprot/SWISSPROT;Acc:Q00610]
IMAGE:84730	0.425667	0.670351	ENSG00000129988	LBP	Lipopolysaccharide-binding protein precursor (LBP). [Source:Uniprot/SWISSPROT;Acc:P18428]
IMAGE:757325	0.393385	0.694035	ENSG00000125386	CD008_HUMAN	Protein C4orf8 (Protein IT14). [Source:Uniprot/SWISSPROT;Acc:P78312]
IMAGE:769754	0.389903	0.696608	ENSG00000110218	PANX1	Pannexin-1. [Source:Uniprot/SWISSPROT;Acc:Q96RD7]
IMAGE:841386	0.367955	0.712907	ENSG00000197629	Q8TEF8_HUMAN	MPS1 protein (Fragment). [Source:Uniprot/SPTREMBL;Acc:Q14864]
IMAGE:768050	0.366793	0.713774	ENSG00000005302	NP_523352.1	Male-specific lethal 3-like 1 (MSL3-like 1) (Male-specific lethal-3 homolog 1). [Source:Uniprot/SWISSPROT;Acc:Q8N5Y2]
IMAGE:2317017	0.366642	0.713886	ENSG00000125144	MT1G	Metallothionein-1G (MT-1G) (Metallothionein-IG) (MT-IG). [Source:Uniprot/SWISSPROT;Acc:P13640]
IMAGE:809535	0.355135	0.722488	ENSG00000161547	SFRS2	Splicing factor, arginine/serine-rich 2 (Splicing factor SC35) (SC-35) (Splicing component, 35 kDa) (PR264 protein). [Source:Uniprot/SWISSPROT;Acc:Q01130]
IMAGE:811582	0.354323	0.723097	ENSG00000135052	GOLPH2	Golgi phosphoprotein 2 (Golgi membrane protein GP73). [Source:Uniprot/SWISSPROT;Acc:Q8NBJ4]
IMAGE:40643	0.346692	0.728823	ENSG00000113721	PDGFRB	Beta platelet-derived growth factor receptor precursor (EC 2.7.1.112) (PDGF-R-beta) (CD140b antigen). [Source:Uniprot/SWISSPROT;Acc:P09619]
IMAGE:264117	0.340936	0.733152	ENSG00000117984	CTSD	Cathepsin D precursor (EC 3.4.23.5) [Contains: Cathepsin D light chain; Cathepsin D heavy chain]. [Source:Uniprot/SWISSPROT;Acc:P07339]
IMAGE:1573091	0.336652	0.736379	ENSG00000109861	NP_680475.1	Dipeptidyl-peptidase I precursor (EC 3.4.14.1) (DPP-I) (DPPI) (Cathepsin C) (Cathepsin J) (Dipeptidyl transferase) [Contains: Dipeptidyl-peptidase I exclusion domain chain; Dipeptidyl-peptidase I heavy chain; Dipeptidyl-peptidase I light chain]. [Source:Uniprot/SWISSPROT;Acc:P53634]
IMAGE:78353	0.316901	0.751319	ENSG00000198417	MT1F	Metallothionein-1H (MT-1H) (Metallothionein-IH) (MT-IH) (Metallothionein-0) (MT-0). [Source:Uniprot/SWISSPROT;Acc:P80294]
IMAGE:414994	0.312625	0.754566	ENSG00000164692	COL1A2	Collagen alpha-2(I) chain precursor. [Source:Uniprot/SWISSPROT;Acc:P08123]
IMAGE:773419	0.310844	0.755919	ENSG00000110218	PANX1	Pannexin-1. [Source:Uniprot/SWISSPROT;Acc:Q96RD7]
IMAGE:1926414	0.308429	0.757756	ENSG00000184824	NA	Complement C1q tumor necrosis factor-related protein 5 precursor. [Source:Uniprot/SWISSPROT;Acc:Q9BXJ0]
IMAGE:593223	0.307018	0.758829	ENSG00000062716	TMEM49	transmembrane protein 49 [Source:RefSeq_peptide;Acc:NP_112200]
IMAGE:120188	0.30056	0.76375	ENSG00000119314	ROD1	Regulator of differentiation 1 (Rod1). [Source:Uniprot/SWISSPROT;Acc:O95758]
IMAGE:1574191	0.286754	0.774301	ENSG00000140832	NP_443090.2	MARVEL domain containing 3 isoform 2 [Source:RefSeq_peptide;Acc:NP_443090]
IMAGE:161204	0.286211	0.774717	ENSG00000110218	PANX1	Pannexin-1. [Source:Uniprot/SWISSPROT;Acc:Q96RD7]
IMAGE:295142	0.280201	0.779323	ENSG00000135040	Q9H703_HUMAN	corneal wound healing-related protein [Source:RefSeq_peptide;Acc:NP_078911]
IMAGE:232908	0.259829	0.794995	ENSG00000169230	PX19_HUMAN	Px19-like protein (25 kDa protein of relevant evolutionary and lymphoid interest) (PRELI). [Source:Uniprot/SWISSPROT;Acc:Q9Y255]
IMAGE:357940	0.24678	0.805079	ENSG00000135040	Q9H703_HUMAN	corneal wound healing-related protein [Source:RefSeq_peptide;Acc:NP_078911]
IMAGE:214162	0.19514	0.845283	ENSG00000198417	MT1F	Metallothionein-1H (MT-1H) (Metallothionein-IH) (MT-IH) (Metallothionein-0) (MT-0). [Source:Uniprot/SWISSPROT;Acc:P80294]
IMAGE:110168	0.194967	0.845419	ENSG00000140495	HEXA	Beta-hexosaminidase alpha chain precursor (EC 3.2.1.52) (N-acetyl- beta-glucosaminidase) (Beta-N-acetylhexosaminidase) (Hexosaminidase A). [Source:Uniprot/SWISSPROT;Acc:P06865]
IMAGE:489931	0.193553	0.846526	ENSG00000183943	PRKX	Serine/threonine-protein kinase PRKX (EC 2.7.1.37) (Protein kinase PKX1). [Source:Uniprot/SWISSPROT;Acc:P51817]
IMAGE:43770	0.17787	0.858825	ENSG00000077585	TM7SF1	Transmembrane 7 superfamily member 1. [Source:Uniprot/SWISSPROT;Acc:O60478]
IMAGE:815069	0.158781	0.873841	ENSG00000006634	DBF4	activator of S phase kinase [Source:RefSeq_peptide;Acc:NP_006707]
IMAGE:624754	0.146429	0.883583	ENSG00000067955	CBFB	Core-binding factor, beta subunit (CBF-beta) (Polyomavirus enhancer binding protein 2 beta subunit) (PEBP2-beta) (PEA2-beta) (SL3-3 enhancer factor 1 beta subunit) (SL3/AKV core-binding factor beta subunit). [Source:Uniprot/SWISSPROT;Acc:Q13951]
IMAGE:435808	0.140614	0.888175	ENSG00000113810	SMC4L1	Structural maintenance of chromosomes 4-like 1 protein (Chromosome- associated polypeptide C) (hCAP-C) (XCAP-C homolog). [Source:Uniprot/SWISSPROT;Acc:Q9NTJ3]
IMAGE:713130	0.129042	0.897324	ENSG00000071054	Q53TW0_HUMAN	Mitogen-activated protein kinase kinase kinase kinase 4 (EC 2.7.1.37) (MAPK/ERK kinase kinase kinase 4) (MEK kinase kinase 4) (MEKKK 4) (HPK/GCK-like kinase HGK) (Nck interacting kinase). [Source:Uniprot/SWISSPROT;Acc:O95819]
IMAGE:811028	0.116877	0.906957	ENSG00000062716	TMEM49	transmembrane protein 49 [Source:RefSeq_peptide;Acc:NP_112200]
IMAGE:2435159	0.107446	0.914435	ENSG00000136059	NA	Villin-like protein. [Source:Uniprot/SWISSPROT;Acc:O15195]
IMAGE:82225	0.103276	0.917744	ENSG00000104332	SFRP1	Secreted frizzled-related protein 1 precursor (sFRP-1) (Frizzled- related protein 1) (FRP-1) (Secreted apoptosis-related protein 2) (SARP-2). [Source:Uniprot/SWISSPROT;Acc:Q8N474]
IMAGE:1698784	0.0950407	0.924282	ENSG00000120137	PANK3	Pantothenate kinase 3 (EC 2.7.1.33) (Pantothenic acid kinase 3) (hPanK3). [Source:Uniprot/SWISSPROT;Acc:Q9H999]
IMAGE:81129	0.0673095	0.946335	ENSG00000100345	Q9UMJ0_HUMAN	Myosin-9 (Myosin heavy chain, nonmuscle IIa) (Nonmuscle myosin heavy chain IIa) (NMMHC II-a) (NMMHC-IIA) (Cellular myosin heavy chain, type A) (Nonmuscle myosin heavy chain-A) (NMMHC-A). [Source:Uniprot/SWISSPROT;Acc:P35579]
IMAGE:196303	0.0636815	0.949224	ENSG00000143228	CDCA1	cell division cycle associated 1 [Source:RefSeq_peptide;Acc:NP_663735]
IMAGE:1839520	0.0616234	0.950863	ENSG00000116678	LEPROT	Leptin receptor gene-related protein (OB-R gene related protein) (OB- RGRP) (Leptin receptor overlapping transcript protein). [Source:Uniprot/SWISSPROT;Acc:O15243]
IMAGE:1699402	0.0600823	0.95209	ENSG00000125485	NP_619526.1	Probable ATP-dependent RNA helicase DDX31 (EC 3.6.1.-) (DEAD box protein 31) (Helicain). [Source:Uniprot/SWISSPROT;Acc:Q9H8H2]
IMAGE:1842775	0.0567924	0.954711	ENSG00000119314	ROD1	Regulator of differentiation 1 (Rod1). [Source:Uniprot/SWISSPROT;Acc:O95758]
IMAGE:230397	0.0460278	0.963288	ENSG00000076356	PLXNA2	plexin A2 [Source:RefSeq_peptide;Acc:NP_079455]
IMAGE:435690	0.0415749	0.966838	ENSG00000184500	PROS1	Vitamin K-dependent protein S precursor. [Source:Uniprot/SWISSPROT;Acc:P07225]
IMAGE:488370	0.0212113	0.983077	ENSG00000168542	Q6LBY7_HUMAN	Collagen alpha-1(III) chain precursor. [Source:Uniprot/SWISSPROT;Acc:P02461]
IMAGE:626851	0.0138502	0.988949	ENSG00000160179	NP_997512.1	ATP-binding cassette sub-family G member 1 (White protein homolog) (ATP-binding cassette transporter 8). [Source:Uniprot/SWISSPROT;Acc:P45844]
IMAGE:2491454	0.0105729	0.991564	ENSG00000120802	TMPO	Lamina-associated polypeptide 2 isoform alpha (Thymopoietin isoform alpha) (TP alpha) (Thymopoietin-related peptide isoform alpha) (TPRP isoform alpha) [Contains: Thymopoietin (TP) (Splenin); Thymopentin (TP5)]. [Source:Uniprot/SWISSPROT;Acc:P42166]
IMAGE:399604	0.0102222	0.991844	ENSG00000140495	HEXA	Beta-hexosaminidase alpha chain precursor (EC 3.2.1.52) (N-acetyl- beta-glucosaminidase) (Beta-N-acetylhexosaminidase) (Hexosaminidase A). [Source:Uniprot/SWISSPROT;Acc:P06865]
IMAGE:201483	0.00585558	0.995328	ENSG00000153395	AYTL2	NA
IMAGE:356863	-0.00556725	0.995558	ENSG00000186258	PNRC2	Proline-rich nuclear receptor coactivator 2. [Source:Uniprot/SWISSPROT;Acc:Q9NPJ4]
IMAGE:240248	-0.0141271	0.988729	ENSG00000091513	TF	Serotransferrin precursor (Transferrin) (Siderophilin) (Beta-1-metal binding globulin). [Source:Uniprot/SWISSPROT;Acc:P02787]
IMAGE:985072	-0.0174555	0.986073	ENSG00000077616	NAALAD2	N-acetylated-alpha-linked acidic dipeptidase II (EC 3.4.17.21) (NAALADase II). [Source:Uniprot/SWISSPROT;Acc:Q9Y3Q0]
IMAGE:812976	-0.0215745	0.982787	ENSG00000110218	PANX1	Pannexin-1. [Source:Uniprot/SWISSPROT;Acc:Q96RD7]
IMAGE:898035	-0.0375215	0.970069	ENSG00000164733	CTSB	Cathepsin B precursor (EC 3.4.22.1) (Cathepsin B1) (APP secretase) (APPS) [Contains: Cathepsin B light chain; Cathepsin B heavy chain]. [Source:Uniprot/SWISSPROT;Acc:P07858]
IMAGE:1916632	-0.041004	0.967293	ENSG00000135040	Q9H703_HUMAN	corneal wound healing-related protein [Source:RefSeq_peptide;Acc:NP_078911]
IMAGE:291880	-0.0457639	0.963498	ENSG00000117122	MFAP2	Microfibrillar-associated protein 2 precursor (MFAP-2) (Microfibril- associated glycoprotein) (MAGP) (MAGP-1). [Source:Uniprot/SWISSPROT;Acc:P55001]
IMAGE:2556232	-0.0498943	0.960207	ENSG00000125386	CD008_HUMAN	Protein C4orf8 (Protein IT14). [Source:Uniprot/SWISSPROT;Acc:P78312]
IMAGE:362278	-0.0640933	0.948896	ENSG00000184557	SOCS3	Suppressor of cytokine signaling 3 (SOCS-3) (Cytokine-inducible SH2 protein 3) (CIS-3) (STAT-induced STAT inhibitor 3) (SSI-3). [Source:Uniprot/SWISSPROT;Acc:O14543]
IMAGE:768258	-0.068358	0.945501	ENSG00000125485	NP_619526.1	Probable ATP-dependent RNA helicase DDX31 (EC 3.6.1.-) (DEAD box protein 31) (Helicain). [Source:Uniprot/SWISSPROT;Acc:Q9H8H2]
IMAGE:2504698	-0.0736324	0.941303	ENSG00000141480	ARRB2	Beta-arrestin-2 (Arrestin, beta 2). [Source:Uniprot/SWISSPROT;Acc:P32121]
IMAGE:795543	-0.0799968	0.93624	ENSG00000123131	PRDX4	Peroxiredoxin 4 (EC 1.11.1.15) (Prx-IV) (Thioredoxin peroxidase AO372) (Thioredoxin-dependent peroxide reductase A0372) (Antioxidant enzyme AOE372) (AOE37-2). [Source:Uniprot/SWISSPROT;Acc:Q13162]
IMAGE:1950782	-0.0801227	0.93614	ENSG00000158485	CD1B	T-cell surface glycoprotein CD1b precursor (CD1b antigen). [Source:Uniprot/SWISSPROT;Acc:P29016]
IMAGE:341763	-0.0824641	0.934278	ENSG00000137757	CASP5	Caspase-5 precursor (EC 3.4.22.-) (CASP-5) (ICH-3 protease) (TY protease) (ICE(rel)-III) [Contains: Caspase-5 subunit p20; Caspase-5 subunit p10]. [Source:Uniprot/SWISSPROT;Acc:P51878]
IMAGE:144786	-0.0858239	0.931606	ENSG00000182492	BGN	Biglycan precursor (Bone/cartilage proteoglycan I) (PG-S1). [Source:Uniprot/SWISSPROT;Acc:P21810]
IMAGE:868282	-0.0858839	0.931559	ENSG00000186258	PNRC2	Proline-rich nuclear receptor coactivator 2. [Source:Uniprot/SWISSPROT;Acc:Q9NPJ4]
IMAGE:392093	-0.0885086	0.929472	ENSG00000002834	LASP1	LIM and SH3 domain protein 1 (LASP-1) (MLN 50). [Source:Uniprot/SWISSPROT;Acc:Q14847]
IMAGE:50227	-0.0887345	0.929293	ENSG00000138835	NP_602299.1	Regulator of G-protein signaling 3 (RGS3) (RGP3). [Source:Uniprot/SWISSPROT;Acc:P49796]
IMAGE:450711	-0.0965056	0.923119	ENSG00000167670	CHAF1A	Chromatin assembly factor 1 subunit A (CAF-1 subunit A) (Chromatin assembly factor I p150 subunit) (CAF-I 150 kDa subunit) (CAF-Ip150). [Source:Uniprot/SWISSPROT;Acc:Q13111]
IMAGE:796510	-0.0965678	0.92307	ENSG00000005302	NP_523352.1	Male-specific lethal 3-like 1 (MSL3-like 1) (Male-specific lethal-3 homolog 1). [Source:Uniprot/SWISSPROT;Acc:Q8N5Y2]
IMAGE:824851	-0.104999	0.916376	ENSG00000153395	AYTL2	NA
IMAGE:840788	-0.134693	0.892855	ENSG00000034510	TMSB10	Thymosin beta-10. [Source:Uniprot/SWISSPROT;Acc:P63313]
IMAGE:233446	-0.14033	0.888399	ENSG00000120137	PANK3	Pantothenate kinase 3 (EC 2.7.1.33) (Pantothenic acid kinase 3) (hPanK3). [Source:Uniprot/SWISSPROT;Acc:Q9H999]
IMAGE:856958	-0.15405	0.87757	ENSG00000146263	NP_940870.1	NA
IMAGE:1473922	-0.160942	0.872139	ENSG00000111229	ARPC3	Actin-related protein 2/3 complex subunit 3 (ARP2/3 complex 21 kDa subunit) (p21-ARC). [Source:Uniprot/SWISSPROT;Acc:O15145]
IMAGE:1607482	-0.181798	0.855741	ENSG00000153879	CEBPG	CCAAT/enhancer binding protein gamma (C/EBP gamma). [Source:Uniprot/SWISSPROT;Acc:P53567]
IMAGE:1576395	-0.190579	0.848855	ENSG00000067560	RHOA	Transforming protein RhoA (H12). [Source:Uniprot/SWISSPROT;Acc:P61586]
IMAGE:774446	-0.190798	0.848684	ENSG00000148926	ADM	ADM precursor [Contains: Adrenomedullin (AM); Proadrenomedullin N-20 terminal peptide (ProAM-N20) (ProAM N-terminal 20 peptide) (PAMP)]. [Source:Uniprot/SWISSPROT;Acc:P35318]
IMAGE:84211	-0.19639	0.844305	ENSG00000184557	SOCS3	Suppressor of cytokine signaling 3 (SOCS-3) (Cytokine-inducible SH2 protein 3) (CIS-3) (STAT-induced STAT inhibitor 3) (SSI-3). [Source:Uniprot/SWISSPROT;Acc:O14543]
IMAGE:415191	-0.19974	0.841684	ENSG00000151692	RNF144	Ubiquitin-conjugating enzyme 7-interacting protein 4 (UbcM4- interacting protein 4) (RING finger protein 144). [Source:Uniprot/SWISSPROT;Acc:P50876]
IMAGE:202492	-0.212644	0.831605	ENSG00000072274	TFRC	Transferrin receptor protein 1 (TfR1) (TR) (TfR) (Trfr) (CD71 antigen) (T9) (p90). [Source:Uniprot/SWISSPROT;Acc:P02786]
IMAGE:345079	-0.225752	0.821395	ENSG00000076356	PLXNA2	plexin A2 [Source:RefSeq_peptide;Acc:NP_079455]
IMAGE:212098	-0.228362	0.819365	ENSG00000119314	ROD1	Regulator of differentiation 1 (Rod1). [Source:Uniprot/SWISSPROT;Acc:O95758]
IMAGE:346869	-0.231448	0.816967	ENSG00000198492	YTHDF2	YTH domain protein 2 (High-glucose-regulated protein 8) (NY-REN-2 antigen) (CLL-associated antigen KW-14). [Source:Uniprot/SWISSPROT;Acc:Q9Y5A9]
IMAGE:207803	-0.235877	0.813528	ENSG00000071054	Q53TW0_HUMAN	Mitogen-activated protein kinase kinase kinase kinase 4 (EC 2.7.1.37) (MAPK/ERK kinase kinase kinase 4) (MEK kinase kinase 4) (MEKKK 4) (HPK/GCK-like kinase HGK) (Nck interacting kinase). [Source:Uniprot/SWISSPROT;Acc:O95819]
IMAGE:1601610	-0.255811	0.798097	ENSG00000162736	NCSTN	Nicastrin precursor. [Source:Uniprot/SWISSPROT;Acc:Q92542]
IMAGE:1638550	-0.280678	0.778957	ENSG00000183943	PRKX	Serine/threonine-protein kinase PRKX (EC 2.7.1.37) (Protein kinase PKX1). [Source:Uniprot/SWISSPROT;Acc:P51817]
IMAGE:1457398	-0.282844	0.777296	ENSG00000150455	TIRAP	Toll-interleukin 1 receptor domain-containing adapter protein (TIR domain-containing adapter protein) (MyD88 adapter-like protein) (Adaptor protein Wyatt). [Source:Uniprot/SWISSPROT;Acc:P58753]
IMAGE:258547	-0.285388	0.775347	ENSG00000141367	CLTC	Clathrin heavy chain 1 (CLH-17). [Source:Uniprot/SWISSPROT;Acc:Q00610]
IMAGE:754169	-0.289921	0.771877	ENSG00000029363	BCLAF1	Bcl-2-associated transcription factor 1 (Btf). [Source:Uniprot/SWISSPROT;Acc:Q9NYF8]
IMAGE:898218	-0.290728	0.771259	ENSG00000146674	IGFBP3	Insulin-like growth factor binding protein 3 precursor (IGFBP-3) (IBP- 3) (IGF-binding protein 3). [Source:Uniprot/SWISSPROT;Acc:P17936]
IMAGE:1869486	-0.296346	0.766966	ENSG00000183943	PRKX	Serine/threonine-protein kinase PRKX (EC 2.7.1.37) (Protein kinase PKX1). [Source:Uniprot/SWISSPROT;Acc:P51817]
IMAGE:428103	-0.297498	0.766086	ENSG00000158481	CD1C	T-cell surface glycoprotein CD1c precursor (CD1c antigen). [Source:Uniprot/SWISSPROT;Acc:P29017]
IMAGE:1627528	-0.304895	0.760446	ENSG00000152520	NP_787050.4	PABP1-dependent poly A-specific ribonuclease subunit PAN3 [Source:RefSeq_peptide;Acc:NP_787050]
IMAGE:122723	-0.310695	0.756032	ENSG00000168092	PAFAH1B2	Platelet-activating factor acetylhydrolase IB beta subunit (EC 3.1.1.47) (PAF acetylhydrolase 30 kDa subunit) (PAF-AH 30 kDa subunit) (PAF-AH beta subunit) (PAFAH beta subunit). [Source:Uniprot/SWISSPROT;Acc:P68402]
IMAGE:302080	-0.335636	0.737145	ENSG00000072864	NDE1	nuclear distribution gene E homolog 1 [Source:RefSeq_peptide;Acc:NP_060138]
IMAGE:2563015	-0.355566	0.722166	ENSG00000163754	Q8N5Y3_HUMAN	Glycogenin-1 (EC 2.4.1.186). [Source:Uniprot/SWISSPROT;Acc:P46976]
IMAGE:625684	-0.393865	0.693681	ENSG00000171608	PIK3CD	Phosphatidylinositol-4,5-bisphosphate 3-kinase catalytic subunit delta isoform (EC 2.7.1.153) (PI3-kinase p110 subunit delta) (PtdIns-3- kinase p110) (PI3K) (p110delta). [Source:Uniprot/SWISSPROT;Acc:O00329]
IMAGE:450427	-0.395899	0.69218	ENSG00000152520	NP_787050.4	PABP1-dependent poly A-specific ribonuclease subunit PAN3 [Source:RefSeq_peptide;Acc:NP_787050]
IMAGE:299085	-0.402353	0.687425	ENSG00000198492	YTHDF2	YTH domain protein 2 (High-glucose-regulated protein 8) (NY-REN-2 antigen) (CLL-associated antigen KW-14). [Source:Uniprot/SWISSPROT;Acc:Q9Y5A9]
IMAGE:322494	-0.406072	0.68469	ENSG00000067955	CBFB	Core-binding factor, beta subunit (CBF-beta) (Polyomavirus enhancer binding protein 2 beta subunit) (PEBP2-beta) (PEA2-beta) (SL3-3 enhancer factor 1 beta subunit) (SL3/AKV core-binding factor beta subunit). [Source:Uniprot/SWISSPROT;Acc:Q13951]
IMAGE:825320	-0.407785	0.683432	ENSG00000168092	PAFAH1B2	Platelet-activating factor acetylhydrolase IB beta subunit (EC 3.1.1.47) (PAF acetylhydrolase 30 kDa subunit) (PAF-AH 30 kDa subunit) (PAF-AH beta subunit) (PAFAH beta subunit). [Source:Uniprot/SWISSPROT;Acc:P68402]
IMAGE:755037	-0.424639	0.6711	ENSG00000131724	IL13RA1	Interleukin-13 receptor alpha-1 chain precursor (IL-13R-alpha-1) (IL- 13RA-1) (CD213a1 antigen). [Source:Uniprot/SWISSPROT;Acc:P78552]
IMAGE:789314	-0.425629	0.670378	ENSG00000158473	CD1D	T-cell surface glycoprotein CD1d precursor (CD1d antigen) (R3G1). [Source:Uniprot/SWISSPROT;Acc:P15813]
IMAGE:461933	-0.427282	0.669174	ENSG00000137804	NUSAP1	nucleolar and spindle associated protein 1 isoform 2 [Source:RefSeq_peptide;Acc:NP_060924]
IMAGE:897821	-0.4351	0.66349	ENSG00000131724	IL13RA1	Interleukin-13 receptor alpha-1 chain precursor (IL-13R-alpha-1) (IL- 13RA-1) (CD213a1 antigen). [Source:Uniprot/SWISSPROT;Acc:P78552]
IMAGE:840865	-0.442434	0.658175	ENSG00000155130	MARCKS	Myristoylated alanine-rich C-kinase substrate (MARCKS) (Protein kinase C substrate, 80 kDa protein, light chain) (PKCSL) (80K-L protein). [Source:Uniprot/SWISSPROT;Acc:P29966]
IMAGE:768049	-0.446297	0.655382	ENSG00000116560	Q5SZ72_HUMAN	Splicing factor, proline-and glutamine-rich (Polypyrimidine tract- binding protein-associated splicing factor) (PTB-associated splicing factor) (PSF) (DNA-binding p52/p100 complex, 100 kDa subunit) (100-kDa DNA-pairing protein) (hPOMp100). [Source:Uniprot/SWISSPROT;Acc:P23246]
IMAGE:825170	-0.452638	0.650809	ENSG00000114573	ATP6V1A	Vacuolar ATP synthase catalytic subunit A, ubiquitous isoform (EC 3.6.3.14) (V-ATPase A subunit 1) (Vacuolar proton pump alpha subunit 1) (V-ATPase 69 kDa subunit 1) (Isoform VA68). [Source:Uniprot/SWISSPROT;Acc:P38606]
IMAGE:30093	-0.454825	0.649235	ENSG00000099901	RANBP1	Ran-specific GTPase-activating protein (Ran binding protein 1) (RanBP1). [Source:Uniprot/SWISSPROT;Acc:P43487]
IMAGE:773254	-0.465849	0.641324	ENSG00000116560	Q5SZ72_HUMAN	Splicing factor, proline-and glutamine-rich (Polypyrimidine tract- binding protein-associated splicing factor) (PTB-associated splicing factor) (PSF) (DNA-binding p52/p100 complex, 100 kDa subunit) (100-kDa DNA-pairing protein) (hPOMp100). [Source:Uniprot/SWISSPROT;Acc:P23246]
IMAGE:242176	-0.467119	0.640415	ENSG00000100141	NP_055153.1	phosphatidylserine decarboxylase [Source:RefSeq_peptide;Acc:NP_055153]
IMAGE:2063982	-0.482874	0.629185	ENSG00000099337	KCNK6	Potassium channel subfamily K member 6 (Inward rectifying potassium channel protein TWIK-2) (TWIK-originated similarity sequence). [Source:Uniprot/SWISSPROT;Acc:Q9Y257]
IMAGE:1871897	-0.484476	0.628048	ENSG00000133313	CNDP2	Cytosolic nonspecific dipeptidase (Glutamate carboxypeptidase-like protein 1) (CNDP dipeptidase 2). [Source:Uniprot/SWISSPROT;Acc:Q96KP4]
IMAGE:1566109	-0.488913	0.624903	ENSG00000109606	DHX15	Putative pre-mRNA splicing factor ATP-dependent RNA helicase DHX15 (EC 3.6.1.-) (DEAH box protein 15) (ATP-dependent RNA helicase #46). [Source:Uniprot/SWISSPROT;Acc:O43143]
IMAGE:897561	-0.507312	0.611936	ENSG00000161791	FMNL3	formin-like 3 isoform 1 [Source:RefSeq_peptide;Acc:NP_783863]
IMAGE:347268	-0.507618	0.611721	ENSG00000132688	NP_006608.1	Nestin. [Source:Uniprot/SWISSPROT;Acc:P48681]
IMAGE:233666	-0.508195	0.611317	ENSG00000119314	ROD1	Regulator of differentiation 1 (Rod1). [Source:Uniprot/SWISSPROT;Acc:O95758]
IMAGE:239575	-0.509775	0.610209	ENSG00000138758	2006-09-11	Septin-11. [Source:Uniprot/SWISSPROT;Acc:Q9NVA2]
IMAGE:1668228	-0.519792	0.603209	ENSG00000173334	TRIB1	Tribbles homolog 1 (TRB-1) (SKIP1) (G-protein-coupled receptor induced protein 2) (GIG-2). [Source:Uniprot/SWISSPROT;Acc:Q96RU8]
IMAGE:208718	-0.525722	0.599081	ENSG00000135046	ANXA1	Annexin A1 (Annexin I) (Lipocortin I) (Calpactin II) (Chromobindin-9) (p35) (Phospholipase A2 inhibitory protein). [Source:Uniprot/SWISSPROT;Acc:P04083]
IMAGE:213927	-0.52669	0.598409	ENSG00000169856	ONECUT1	Hepatocyte nuclear factor 6 (HNF-6) (One cut domain family member 1). [Source:Uniprot/SWISSPROT;Acc:Q9UBC0]
IMAGE:753153	-0.527086	0.598134	ENSG00000131724	IL13RA1	Interleukin-13 receptor alpha-1 chain precursor (IL-13R-alpha-1) (IL- 13RA-1) (CD213a1 antigen). [Source:Uniprot/SWISSPROT;Acc:P78552]
IMAGE:1915096	-0.528743	0.596984	ENSG00000186818	LILRB4	Leukocyte immunoglobulin-like receptor subfamily B member 4 precursor (Leukocyte immunoglobulin-like receptor 5) (LIR-5) (Immunoglobulin- like transcript 3) (ILT-3) (Monocyte inhibitory receptor HM18) (CD85k antigen). [Source:Uniprot/SWISSPROT;Acc:Q8NHJ6]
IMAGE:839807	-0.544704	0.585957	ENSG00000108953	YWHAE	14-3-3 protein epsilon (14-3-3E). [Source:Uniprot/SWISSPROT;Acc:P62258]
IMAGE:594796	-0.548887	0.583083	ENSG00000021574	SPAST	Spastin. [Source:Uniprot/SWISSPROT;Acc:Q9UBP0]
IMAGE:1624674	-0.549491	0.582668	ENSG00000152520	NP_787050.4	PABP1-dependent poly A-specific ribonuclease subunit PAN3 [Source:RefSeq_peptide;Acc:NP_787050]
IMAGE:266135	-0.549819	0.582444	ENSG00000132688	NP_006608.1	Nestin. [Source:Uniprot/SWISSPROT;Acc:P48681]
IMAGE:201628	-0.559474	0.575839	ENSG00000138756	NA	BMP-2 inducible protein kinase (EC 2.7.1.37) (BIKe). [Source:Uniprot/SWISSPROT;Acc:Q9NSY1]
IMAGE:814841	-0.559568	0.575774	ENSG00000072694	Q8NIA0_HUMAN	Low affinity immunoglobulin gamma Fc region receptor II-b precursor (Fc-gamma RII-b) (FcRII-b) (IgG Fc receptor II-b) (Fc-gamma-RIIb) (CD32 antigen) (CDw32). [Source:Uniprot/SWISSPROT;Acc:P31994]
IMAGE:242053	-0.563656	0.572988	ENSG00000138756	NA	BMP-2 inducible protein kinase (EC 2.7.1.37) (BIKe). [Source:Uniprot/SWISSPROT;Acc:Q9NSY1]
IMAGE:455121	-0.57009	0.568617	ENSG00000153879	CEBPG	CCAAT/enhancer binding protein gamma (C/EBP gamma). [Source:Uniprot/SWISSPROT;Acc:P53567]
IMAGE:345635	-0.573305	0.566438	ENSG00000182851	NP_835466.1	high density lipoprotein-binding protein [Source:RefSeq_peptide;Acc:NP_835466]
IMAGE:85097	-0.576186	0.564489	ENSG00000184500	PROS1	Vitamin K-dependent protein S precursor. [Source:Uniprot/SWISSPROT;Acc:P07225]
IMAGE:197913	-0.583161	0.559785	ENSG00000116560	Q5SZ72_HUMAN	Splicing factor, proline-and glutamine-rich (Polypyrimidine tract- binding protein-associated splicing factor) (PTB-associated splicing factor) (PSF) (DNA-binding p52/p100 complex, 100 kDa subunit) (100-kDa DNA-pairing protein) (hPOMp100). [Source:Uniprot/SWISSPROT;Acc:P23246]
IMAGE:300024	-0.583857	0.559316	ENSG00000116678	LEPROT	Leptin receptor gene-related protein (OB-R gene related protein) (OB- RGRP) (Leptin receptor overlapping transcript protein). [Source:Uniprot/SWISSPROT;Acc:O15243]
IMAGE:417863	-0.592026	0.553833	ENSG00000138756	NA	BMP-2 inducible protein kinase (EC 2.7.1.37) (BIKe). [Source:Uniprot/SWISSPROT;Acc:Q9NSY1]
IMAGE:1435082	-0.596114	0.551099	ENSG00000160179	NP_997512.1	ATP-binding cassette sub-family G member 1 (White protein homolog) (ATP-binding cassette transporter 8). [Source:Uniprot/SWISSPROT;Acc:P45844]
IMAGE:491692	-0.604745	0.545349	ENSG00000187498	COL4A1	Collagen alpha-1(IV) chain precursor. [Source:Uniprot/SWISSPROT;Acc:P02462]
IMAGE:214200	-0.606021	0.544501	ENSG00000071054	Q53TW0_HUMAN	Mitogen-activated protein kinase kinase kinase kinase 4 (EC 2.7.1.37) (MAPK/ERK kinase kinase kinase 4) (MEK kinase kinase 4) (MEKKK 4) (HPK/GCK-like kinase HGK) (Nck interacting kinase). [Source:Uniprot/SWISSPROT;Acc:O95819]
IMAGE:1592021	-0.618994	0.53592	ENSG00000000971	CFH	Complement factor H precursor (H factor 1). [Source:Uniprot/SWISSPROT;Acc:P08603]
IMAGE:151595	-0.625436	0.531685	ENSG00000120137	PANK3	Pantothenate kinase 3 (EC 2.7.1.33) (Pantothenic acid kinase 3) (hPanK3). [Source:Uniprot/SWISSPROT;Acc:Q9H999]
IMAGE:843287	-0.643668	0.519791	ENSG00000143384	NP_877495.1	Induced myeloid leukemia cell differentiation protein Mcl-1 (Bcl-2- related protein EAT/mcl1) (mcl1/EAT). [Source:Uniprot/SWISSPROT;Acc:Q07820]
IMAGE:841703	-0.658871	0.509979	ENSG00000072274	TFRC	Transferrin receptor protein 1 (TfR1) (TR) (TfR) (Trfr) (CD71 antigen) (T9) (p90). [Source:Uniprot/SWISSPROT;Acc:P02786]
IMAGE:2274786	-0.661501	0.508291	ENSG00000100292	HMOX1	Heme oxygenase 1 (EC 1.14.99.3) (HO-1). [Source:Uniprot/SWISSPROT;Acc:P09601]
IMAGE:266106	-0.671778	0.501725	ENSG00000108953	YWHAE	14-3-3 protein epsilon (14-3-3E). [Source:Uniprot/SWISSPROT;Acc:P62258]
IMAGE:1472333	-0.678317	0.497571	ENSG00000152520	NP_787050.4	PABP1-dependent poly A-specific ribonuclease subunit PAN3 [Source:RefSeq_peptide;Acc:NP_787050]
IMAGE:951241	-0.696203	0.486302	ENSG00000137804	NUSAP1	nucleolar and spindle associated protein 1 isoform 2 [Source:RefSeq_peptide;Acc:NP_060924]
IMAGE:263040	-0.696536	0.486093	ENSG00000114573	ATP6V1A	Vacuolar ATP synthase catalytic subunit A, ubiquitous isoform (EC 3.6.3.14) (V-ATPase A subunit 1) (Vacuolar proton pump alpha subunit 1) (V-ATPase 69 kDa subunit 1) (Isoform VA68). [Source:Uniprot/SWISSPROT;Acc:P38606]
IMAGE:2028672	-0.703122	0.48198	ENSG00000138758	2006-09-11	Septin-11. [Source:Uniprot/SWISSPROT;Acc:Q9NVA2]
IMAGE:276286	-0.710503	0.477392	ENSG00000072274	TFRC	Transferrin receptor protein 1 (TfR1) (TR) (TfR) (Trfr) (CD71 antigen) (T9) (p90). [Source:Uniprot/SWISSPROT;Acc:P02786]
IMAGE:1411782	-0.724996	0.468454	ENSG00000125386	CD008_HUMAN	Protein C4orf8 (Protein IT14). [Source:Uniprot/SWISSPROT;Acc:P78312]
IMAGE:435705	-0.728118	0.466541	ENSG00000071054	Q53TW0_HUMAN	Mitogen-activated protein kinase kinase kinase kinase 4 (EC 2.7.1.37) (MAPK/ERK kinase kinase kinase 4) (MEK kinase kinase 4) (MEKKK 4) (HPK/GCK-like kinase HGK) (Nck interacting kinase). [Source:Uniprot/SWISSPROT;Acc:O95819]
IMAGE:341706	-0.737048	0.461093	ENSG00000133169	BEX1	brain expressed, X-linked 1 [Source:RefSeq_peptide;Acc:NP_060946]
IMAGE:135624	-0.751791	0.452177	ENSG00000034510	TMSB10	Thymosin beta-10. [Source:Uniprot/SWISSPROT;Acc:P63313]
IMAGE:1155048	-0.756184	0.449539	ENSG00000114573	ATP6V1A	Vacuolar ATP synthase catalytic subunit A, ubiquitous isoform (EC 3.6.3.14) (V-ATPase A subunit 1) (Vacuolar proton pump alpha subunit 1) (V-ATPase 69 kDa subunit 1) (Isoform VA68). [Source:Uniprot/SWISSPROT;Acc:P38606]
IMAGE:1156634	-0.757129	0.448972	ENSG00000131724	IL13RA1	Interleukin-13 receptor alpha-1 chain precursor (IL-13R-alpha-1) (IL- 13RA-1) (CD213a1 antigen). [Source:Uniprot/SWISSPROT;Acc:P78552]
IMAGE:203240	-0.76057	0.446914	ENSG00000153071	DAB2	Disabled homolog 2 (Differentially expressed protein 2) (DOC-2). [Source:Uniprot/SWISSPROT;Acc:P98082]
IMAGE:745476	-0.775628	0.437968	ENSG00000006634	DBF4	activator of S phase kinase [Source:RefSeq_peptide;Acc:NP_006707]
IMAGE:415211	-0.778272	0.436409	ENSG00000000971	CFH	Complement factor H precursor (H factor 1). [Source:Uniprot/SWISSPROT;Acc:P08603]
IMAGE:505032	-0.783949	0.43307	ENSG00000138758	2006-09-11	Septin-11. [Source:Uniprot/SWISSPROT;Acc:Q9NVA2]
1291971	-0.78715	0.431194	ENSG00000138756	NA	BMP-2 inducible protein kinase (EC 2.7.1.37) (BIKe). [Source:Uniprot/SWISSPROT;Acc:Q9NSY1]
IMAGE:283014	-0.795812	0.426142	ENSG00000161791	FMNL3	formin-like 3 isoform 1 [Source:RefSeq_peptide;Acc:NP_783863]
IMAGE:502818	-0.80251	0.422258	ENSG00000120137	PANK3	Pantothenate kinase 3 (EC 2.7.1.33) (Pantothenic acid kinase 3) (hPanK3). [Source:Uniprot/SWISSPROT;Acc:Q9H999]
IMAGE:119403	-0.80292	0.422021	ENSG00000187498	COL4A1	Collagen alpha-1(IV) chain precursor. [Source:Uniprot/SWISSPROT;Acc:P02462]
IMAGE:1556294	-0.803947	0.421427	ENSG00000167236	CCL23	Small inducible cytokine A23 precursor (CCL23) (Macrophage inflammatory protein 3) (MIP-3) (Myeloid progenitor inhibitory factor 1) (MPIF-1) (CK-beta-8) (CKB-8) [Contains: CCL23(19-99); CCL23(22-99); CCL23(27-99); CCL23(30-99)]. [Source:Uniprot/SWISSPROT;Acc:P55773]
IMAGE:684240	-0.821952	0.411104	ENSG00000071054	Q53TW0_HUMAN	Mitogen-activated protein kinase kinase kinase kinase 4 (EC 2.7.1.37) (MAPK/ERK kinase kinase kinase 4) (MEK kinase kinase 4) (MEKKK 4) (HPK/GCK-like kinase HGK) (Nck interacting kinase). [Source:Uniprot/SWISSPROT;Acc:O95819]
IMAGE:120375	-0.826853	0.40832	ENSG00000150455	TIRAP	Toll-interleukin 1 receptor domain-containing adapter protein (TIR domain-containing adapter protein) (MyD88 adapter-like protein) (Adaptor protein Wyatt). [Source:Uniprot/SWISSPROT;Acc:P58753]
IMAGE:2016194	-0.84938	0.39567	ENSG00000197045	NA	Glia maturation factor beta (GMF-beta). [Source:Uniprot/SWISSPROT;Acc:P60983]
IMAGE:1554245	-0.852477	0.39395	ENSG00000109606	DHX15	Putative pre-mRNA splicing factor ATP-dependent RNA helicase DHX15 (EC 3.6.1.-) (DEAH box protein 15) (ATP-dependent RNA helicase #46). [Source:Uniprot/SWISSPROT;Acc:O43143]
IMAGE:221172	-0.859317	0.390165	ENSG00000010810	FYN	Proto-oncogene tyrosine-protein kinase Fyn (EC 2.7.1.112) (p59-Fyn) (Protooncogene Syn) (SLK). [Source:Uniprot/SWISSPROT;Acc:P06241]
IMAGE:2302799	-0.876895	0.380544	ENSG00000077616	NAALAD2	N-acetylated-alpha-linked acidic dipeptidase II (EC 3.4.17.21) (NAALADase II). [Source:Uniprot/SWISSPROT;Acc:Q9Y3Q0]
IMAGE:489539	-0.888685	0.374172	ENSG00000113300	CNOT6	CCR4-NOT transcription complex subunit 6 (EC 3.1.-.-) (Cytoplasmic deadenylase) (Carbon catabolite repressor protein 4 homolog) (CCR4 carbon catabolite repression 4-like). [Source:Uniprot/SWISSPROT;Acc:Q9ULM6]
IMAGE:868169	-0.916097	0.359616	ENSG00000175445	LPL	Lipoprotein lipase precursor (EC 3.1.1.34) (LPL). [Source:Uniprot/SWISSPROT;Acc:P06858]
IMAGE:180832	-0.91767	0.358791	ENSG00000072864	NDE1	nuclear distribution gene E homolog 1 [Source:RefSeq_peptide;Acc:NP_060138]
IMAGE:771308	-0.91778	0.358734	ENSG00000132746	ALDH3B2	Aldehyde dehydrogenase 3B2 (EC 1.2.1.5) (Aldehyde dehydrogenase 8). [Source:Uniprot/SWISSPROT;Acc:P48448]
IMAGE:80764	-0.929311	0.352728	ENSG00000168894	NP_057578.1	NA
IMAGE:897158	-0.962227	0.335935	ENSG00000067560	RHOA	Transforming protein RhoA (H12). [Source:Uniprot/SWISSPROT;Acc:P61586]
IMAGE:856447	-0.984346	0.324945	ENSG00000105648	IFI30	Gamma-interferon inducible lysosomal thiol reductase precursor (Gamma- interferon-inducible protein IP-30). [Source:Uniprot/SWISSPROT;Acc:P13284]
IMAGE:869375	-0.995915	0.319291	ENSG00000182054	IDH2	Isocitrate dehydrogenase [NADP], mitochondrial precursor (EC 1.1.1.42) (Oxalosuccinate decarboxylase) (IDH) (NADP(+)-specific ICDH) (IDP) (ICD-M). [Source:Uniprot/SWISSPROT;Acc:P48735]
IMAGE:111363	-1.00658	0.314135	ENSG00000138835	NP_602299.1	Regulator of G-protein signaling 3 (RGS3) (RGP3). [Source:Uniprot/SWISSPROT;Acc:P49796]
IMAGE:127199	-1.00791	0.313496	ENSG00000138756	NA	BMP-2 inducible protein kinase (EC 2.7.1.37) (BIKe). [Source:Uniprot/SWISSPROT;Acc:Q9NSY1]
IMAGE:1629420	-1.01393	0.310617	ENSG00000138758	2006-09-11	Septin-11. [Source:Uniprot/SWISSPROT;Acc:Q9NVA2]
IMAGE:1696434	-1.0207	0.307397	ENSG00000139624	LASS5	LAG1 longevity assurance homolog 5. [Source:Uniprot/SWISSPROT;Acc:Q8N5B7]
IMAGE:810947	-1.02462	0.305541	ENSG00000072864	NDE1	nuclear distribution gene E homolog 1 [Source:RefSeq_peptide;Acc:NP_060138]
IMAGE:307660	-1.03349	0.301373	ENSG00000170323	FABP4	Fatty acid-binding protein, adipocyte (AFABP) (Adipocyte lipid-binding protein) (ALBP) (A-FABP). [Source:Uniprot/SWISSPROT;Acc:P15090]
IMAGE:295868	-1.04001	0.298333	ENSG00000162511	LAPTM5	Lysosomal-associated multitransmembrane protein (Retinoic acid- inducible E3 protein) (HA1520). [Source:Uniprot/SWISSPROT;Acc:Q13571]
IMAGE:1686547	-1.04322	0.296848	ENSG00000125485	NP_619526.1	Probable ATP-dependent RNA helicase DDX31 (EC 3.6.1.-) (DEAD box protein 31) (Helicain). [Source:Uniprot/SWISSPROT;Acc:Q9H8H2]
IMAGE:489535	-1.04333	0.296793	ENSG00000099250	NP_001019800.1	Neuropilin-1 precursor (Vascular endothelial cell growth factor 165 receptor) (CD304 antigen). [Source:Uniprot/SWISSPROT;Acc:O14786]
IMAGE:1593317	-1.05028	0.293587	ENSG00000113721	PDGFRB	Beta platelet-derived growth factor receptor precursor (EC 2.7.1.112) (PDGF-R-beta) (CD140b antigen). [Source:Uniprot/SWISSPROT;Acc:P09619]
IMAGE:126321	-1.07008	0.284585	ENSG00000135838	NPL	N-acetylneuraminate pyruvate lyase [Source:RefSeq_peptide;Acc:NP_110396]
IMAGE:609980	-1.07835	0.280876	ENSG00000168092	PAFAH1B2	Platelet-activating factor acetylhydrolase IB beta subunit (EC 3.1.1.47) (PAF acetylhydrolase 30 kDa subunit) (PAF-AH 30 kDa subunit) (PAF-AH beta subunit) (PAFAH beta subunit). [Source:Uniprot/SWISSPROT;Acc:P68402]
IMAGE:344937	-1.08103	0.279684	ENSG00000136490	NP_085053.1	NA
IMAGE:194656	-1.09456	0.273709	ENSG00000139354	GAS2L3	GAS2-like protein 3 (Growth arrest-specific 2-like 3). [Source:Uniprot/SWISSPROT;Acc:Q86XJ1]
IMAGE:161923	-1.09533	0.273371	ENSG00000006210	CX3CL1	Fractalkine precursor (CX3CL1) (Neurotactin) (CX3C membrane-anchored chemokine) (Small inducible cytokine D1). [Source:Uniprot/SWISSPROT;Acc:P78423]
IMAGE:814785	-1.10434	0.269447	ENSG00000113810	SMC4L1	Structural maintenance of chromosomes 4-like 1 protein (Chromosome- associated polypeptide C) (hCAP-C) (XCAP-C homolog). [Source:Uniprot/SWISSPROT;Acc:Q9NTJ3]
IMAGE:50728	-1.12568	0.260302	ENSG00000161791	FMNL3	formin-like 3 isoform 1 [Source:RefSeq_peptide;Acc:NP_783863]
IMAGE:137885	-1.12764	0.259473	ENSG00000152520	NP_787050.4	PABP1-dependent poly A-specific ribonuclease subunit PAN3 [Source:RefSeq_peptide;Acc:NP_787050]
IMAGE:130104	-1.13385	0.256858	ENSG00000076356	PLXNA2	plexin A2 [Source:RefSeq_peptide;Acc:NP_079455]
IMAGE:51817	-1.13681	0.25562	ENSG00000100060	NA	Beta-1,3-N-acetylglucosaminyltransferase manic fringe (EC 2.4.1.222) (O-fucosylpeptide 3-beta-N-acetylglucosaminyltransferase). [Source:Uniprot/SWISSPROT;Acc:O00587]
IMAGE:429678	-1.13852	0.254905	ENSG00000138449	SLC40A1	Solute carrier family 40 member 1 (Ferroportin-1) (Iron-regulated transporter 1). [Source:Uniprot/SWISSPROT;Acc:Q9NP59]
IMAGE:2563224	-1.14056	0.254052	ENSG00000171608	PIK3CD	Phosphatidylinositol-4,5-bisphosphate 3-kinase catalytic subunit delta isoform (EC 2.7.1.153) (PI3-kinase p110 subunit delta) (PtdIns-3- kinase p110) (PI3K) (p110delta). [Source:Uniprot/SWISSPROT;Acc:O00329]
IMAGE:343609	-1.15561	0.247839	ENSG00000100141	NP_055153.1	phosphatidylserine decarboxylase [Source:RefSeq_peptide;Acc:NP_055153]
IMAGE:243135	-1.16192	0.245267	ENSG00000139354	GAS2L3	GAS2-like protein 3 (Growth arrest-specific 2-like 3). [Source:Uniprot/SWISSPROT;Acc:Q86XJ1]
IMAGE:2028493	-1.16526	0.243916	ENSG00000109606	DHX15	Putative pre-mRNA splicing factor ATP-dependent RNA helicase DHX15 (EC 3.6.1.-) (DEAH box protein 15) (ATP-dependent RNA helicase #46). [Source:Uniprot/SWISSPROT;Acc:O43143]
IMAGE:450854	-1.1698	0.242081	ENSG00000153774	CFDP1	Craniofacial development protein 1 (Bucentaur). [Source:Uniprot/SWISSPROT;Acc:Q9UEE9]
IMAGE:1898478	-1.17476	0.24009	ENSG00000196954	CASP4	Caspase-4 precursor (EC 3.4.22.-) (CASP-4) (ICH-2 protease) (TX protease) (ICE(rel)-II) [Contains: Caspase-4 subunit 1; Caspase-4 subunit 2]. [Source:Uniprot/SWISSPROT;Acc:P49662]
IMAGE:853506	-1.18042	0.237833	ENSG00000100141	NP_055153.1	phosphatidylserine decarboxylase [Source:RefSeq_peptide;Acc:NP_055153]
IMAGE:503671	-1.19964	0.23028	ENSG00000155130	MARCKS	Myristoylated alanine-rich C-kinase substrate (MARCKS) (Protein kinase C substrate, 80 kDa protein, light chain) (PKCSL) (80K-L protein). [Source:Uniprot/SWISSPROT;Acc:P29966]
IMAGE:303035	-1.22166	0.221835	ENSG00000076356	PLXNA2	plexin A2 [Source:RefSeq_peptide;Acc:NP_079455]
IMAGE:595695	-1.26048	0.207496	ENSG00000139921	TXNDC	Thioredoxin domain-containing protein 1 precursor (Transmembrane Trx- related protein) (Thioredoxin-related transmembrane protein). [Source:Uniprot/SWISSPROT;Acc:Q9H3N1]
IMAGE:151104	-1.26149	0.207134	ENSG00000179776	CDH5	Vascular endothelial-cadherin precursor (VE-cadherin) (Cadherin-5) (7B4 antigen) (CD144 antigen). [Source:Uniprot/SWISSPROT;Acc:P33151]
IMAGE:78808	-1.26188	0.206991	ENSG00000157557	ETS2	C-ets-2 protein. [Source:Uniprot/SWISSPROT;Acc:P15036]
IMAGE:135185	-1.26308	0.20656	ENSG00000128917	DLL4	Delta-like protein 4 precursor (Drosophila Delta homolog 4). [Source:Uniprot/SWISSPROT;Acc:Q9NR61]
IMAGE:611239	-1.26813	0.20475	ENSG00000139624	LASS5	LAG1 longevity assurance homolog 5. [Source:Uniprot/SWISSPROT;Acc:Q8N5B7]
IMAGE:264609	-1.27739	0.201466	ENSG00000138756	NA	BMP-2 inducible protein kinase (EC 2.7.1.37) (BIKe). [Source:Uniprot/SWISSPROT;Acc:Q9NSY1]
IMAGE:173228	-1.28323	0.199411	ENSG00000197045	NA	Glia maturation factor beta (GMF-beta). [Source:Uniprot/SWISSPROT;Acc:P60983]
IMAGE:292524	-1.29009	0.197021	ENSG00000072694	Q8NIA0_HUMAN	Low affinity immunoglobulin gamma Fc region receptor II-b precursor (Fc-gamma RII-b) (FcRII-b) (IgG Fc receptor II-b) (Fc-gamma-RIIb) (CD32 antigen) (CDw32). [Source:Uniprot/SWISSPROT;Acc:P31994]
IMAGE:1867766	-1.30832	0.190766	ENSG00000141367	CLTC	Clathrin heavy chain 1 (CLH-17). [Source:Uniprot/SWISSPROT;Acc:Q00610]
IMAGE:1566674	-1.31489	0.188546	ENSG00000164733	CTSB	Cathepsin B precursor (EC 3.4.22.1) (Cathepsin B1) (APP secretase) (APPS) [Contains: Cathepsin B light chain; Cathepsin B heavy chain]. [Source:Uniprot/SWISSPROT;Acc:P07858]
IMAGE:280957	-1.31496	0.188522	ENSG00000164402	NA	Septin-8. [Source:Uniprot/SWISSPROT;Acc:Q92599]
IMAGE:2404902	-1.32719	0.184446	ENSG00000171608	PIK3CD	Phosphatidylinositol-4,5-bisphosphate 3-kinase catalytic subunit delta isoform (EC 2.7.1.153) (PI3-kinase p110 subunit delta) (PtdIns-3- kinase p110) (PI3K) (p110delta). [Source:Uniprot/SWISSPROT;Acc:O00329]
IMAGE:307069	-1.33875	0.180651	ENSG00000006534	ALDH3B1	Aldehyde dehydrogenase 3B1 (EC 1.2.1.5) (Aldehyde dehydrogenase 7). [Source:Uniprot/SWISSPROT;Acc:P43353]
IMAGE:487437	-1.35394	0.175756	ENSG00000168938	PPIC	Peptidyl-prolyl cis-trans isomerase C (EC 5.2.1.8) (PPIase) (Rotamase) (Cyclophilin C). [Source:Uniprot/SWISSPROT;Acc:P45877]
IMAGE:43642	-1.35518	0.175361	ENSG00000138758	2006-09-11	Septin-11. [Source:Uniprot/SWISSPROT;Acc:Q9NVA2]
IMAGE:340898	-1.35575	0.17518	ENSG00000156256	USP16	Ubiquitin carboxyl-terminal hydrolase 16 (EC 3.1.2.15) (Ubiquitin thiolesterase 16) (Ubiquitin-specific processing protease 16) (Deubiquitinating enzyme 16) (Ubiquitin processing protease UBP-M). [Source:Uniprot/SWISSPROT;Acc:Q9Y5T5]
IMAGE:842806	-1.36412	0.172529	ENSG00000135446	Q96BE9_HUMAN	Cell division protein kinase 4 (EC 2.7.1.37) (Cyclin-dependent kinase 4) (PSK-J3). [Source:Uniprot/SWISSPROT;Acc:P11802]
IMAGE:85259	-1.36541	0.172125	ENSG00000100292	HMOX1	Heme oxygenase 1 (EC 1.14.99.3) (HO-1). [Source:Uniprot/SWISSPROT;Acc:P09601]
IMAGE:260303	-1.37198	0.170069	ENSG00000157557	ETS2	C-ets-2 protein. [Source:Uniprot/SWISSPROT;Acc:P15036]
IMAGE:1571910	-1.37579	0.168888	ENSG00000124795	DEK	Protein DEK. [Source:Uniprot/SWISSPROT;Acc:P35659]
IMAGE:233246	-1.38259	0.16679	ENSG00000114573	ATP6V1A	Vacuolar ATP synthase catalytic subunit A, ubiquitous isoform (EC 3.6.3.14) (V-ATPase A subunit 1) (Vacuolar proton pump alpha subunit 1) (V-ATPase 69 kDa subunit 1) (Isoform VA68). [Source:Uniprot/SWISSPROT;Acc:P38606]
IMAGE:1075334	-1.39137	0.164113	ENSG00000111701	NP_005880.1	Apolipoprotein B mRNA editing enzyme (EC 3.5.4.-) (APOBEC-1) (HEPR). [Source:Uniprot/SWISSPROT;Acc:P41238]
IMAGE:266696	-1.40469	0.160114	ENSG00000146425	DYNLT1	Cytoplasmic dynein light chain (T-complex testis-specific protein 1 homolog) (Protein CW-1). [Source:Uniprot/SWISSPROT;Acc:P63172]
IMAGE:454083	-1.42913	0.152966	ENSG00000120802	TMPO	Lamina-associated polypeptide 2 isoform alpha (Thymopoietin isoform alpha) (TP alpha) (Thymopoietin-related peptide isoform alpha) (TPRP isoform alpha) [Contains: Thymopoietin (TP) (Splenin); Thymopentin (TP5)]. [Source:Uniprot/SWISSPROT;Acc:P42166]
IMAGE:1628327	-1.44218	0.149253	ENSG00000161791	FMNL3	formin-like 3 isoform 1 [Source:RefSeq_peptide;Acc:NP_783863]
IMAGE:282599	-1.45156	0.146624	ENSG00000144228	NP_001001664.1	NA
IMAGE:433307	-1.45639	0.145286	ENSG00000169856	ONECUT1	Hepatocyte nuclear factor 6 (HNF-6) (One cut domain family member 1). [Source:Uniprot/SWISSPROT;Acc:Q9UBC0]
IMAGE:329018	-1.49893	0.133893	ENSG00000139433	GLTP_HUMAN	Glycolipid transfer protein (GLTP). [Source:Uniprot/SWISSPROT;Acc:Q9NZD2]
IMAGE:2308848	-1.50781	0.131603	ENSG00000170323	FABP4	Fatty acid-binding protein, adipocyte (AFABP) (Adipocyte lipid-binding protein) (ALBP) (A-FABP). [Source:Uniprot/SWISSPROT;Acc:P15090]
IMAGE:138369	-1.53196	0.125532	ENSG00000072694	Q8NIA0_HUMAN	Low affinity immunoglobulin gamma Fc region receptor II-b precursor (Fc-gamma RII-b) (FcRII-b) (IgG Fc receptor II-b) (Fc-gamma-RIIb) (CD32 antigen) (CDw32). [Source:Uniprot/SWISSPROT;Acc:P31994]
IMAGE:1470278	-1.54589	0.122132	ENSG00000132688	NP_006608.1	Nestin. [Source:Uniprot/SWISSPROT;Acc:P48681]
IMAGE:1324976	-1.57052	0.116295	ENSG00000109861	NP_680475.1	Dipeptidyl-peptidase I precursor (EC 3.4.14.1) (DPP-I) (DPPI) (Cathepsin C) (Cathepsin J) (Dipeptidyl transferase) [Contains: Dipeptidyl-peptidase I exclusion domain chain; Dipeptidyl-peptidase I heavy chain; Dipeptidyl-peptidase I light chain]. [Source:Uniprot/SWISSPROT;Acc:P53634]
IMAGE:783721	-1.57214	0.115918	ENSG00000164402	NA	Septin-8. [Source:Uniprot/SWISSPROT;Acc:Q92599]
IMAGE:127821	-1.57279	0.115768	ENSG00000102575	ACP5	Tartrate-resistant acid phosphatase type 5 precursor (EC 3.1.3.2) (TR- AP) (Tartrate-resistant acid ATPase) (TrATPase) (Acid phosphatase 5, tartrate resistant). [Source:Uniprot/SWISSPROT;Acc:P13686]
IMAGE:1591222	-1.58471	0.113032	ENSG00000184056	NA	Vacuolar protein sorting 33B (hVPS33B). [Source:Uniprot/SWISSPROT;Acc:Q9H267]
IMAGE:79761	-1.59274	0.111219	ENSG00000120802	TMPO	Lamina-associated polypeptide 2 isoform alpha (Thymopoietin isoform alpha) (TP alpha) (Thymopoietin-related peptide isoform alpha) (TPRP isoform alpha) [Contains: Thymopoietin (TP) (Splenin); Thymopentin (TP5)]. [Source:Uniprot/SWISSPROT;Acc:P42166]
IMAGE:162654	-1.63805	0.101411	ENSG00000170323	FABP4	Fatty acid-binding protein, adipocyte (AFABP) (Adipocyte lipid-binding protein) (ALBP) (A-FABP). [Source:Uniprot/SWISSPROT;Acc:P15090]
IMAGE:760298	-1.64001	0.101002	ENSG00000100600	LGMN	Legumain precursor (EC 3.4.22.34) (Asparaginyl endopeptidase) (Protease, cysteine 1). [Source:Uniprot/SWISSPROT;Acc:Q99538]
IMAGE:1588809	-1.65199	0.0985362	ENSG00000153071	DAB2	Disabled homolog 2 (Differentially expressed protein 2) (DOC-2). [Source:Uniprot/SWISSPROT;Acc:P98082]
IMAGE:346861	-1.67468	0.0939976	ENSG00000135838	NPL	N-acetylneuraminate pyruvate lyase [Source:RefSeq_peptide;Acc:NP_110396]
IMAGE:666159	-1.67649	0.0936427	ENSG00000135838	NPL	N-acetylneuraminate pyruvate lyase [Source:RefSeq_peptide;Acc:NP_110396]
IMAGE:324205	-1.71121	0.0870415	ENSG00000164733	CTSB	Cathepsin B precursor (EC 3.4.22.1) (Cathepsin B1) (APP secretase) (APPS) [Contains: Cathepsin B light chain; Cathepsin B heavy chain]. [Source:Uniprot/SWISSPROT;Acc:P07858]
IMAGE:194182	-1.754	0.0794306	ENSG00000116678	LEPROT	Leptin receptor gene-related protein (OB-R gene related protein) (OB- RGRP) (Leptin receptor overlapping transcript protein). [Source:Uniprot/SWISSPROT;Acc:O15243]
IMAGE:1631194	-1.7588	0.078612	ENSG00000146425	DYNLT1	Cytoplasmic dynein light chain (T-complex testis-specific protein 1 homolog) (Protein CW-1). [Source:Uniprot/SWISSPROT;Acc:P63172]
IMAGE:376616	-1.76482	0.0775942	ENSG00000170323	FABP4	Fatty acid-binding protein, adipocyte (AFABP) (Adipocyte lipid-binding protein) (ALBP) (A-FABP). [Source:Uniprot/SWISSPROT;Acc:P15090]
IMAGE:173309	-1.80455	0.0711452	ENSG00000029363	BCLAF1	Bcl-2-associated transcription factor 1 (Btf). [Source:Uniprot/SWISSPROT;Acc:Q9NYF8]
IMAGE:118153	-1.82599	0.0678514	ENSG00000139624	LASS5	LAG1 longevity assurance homolog 5. [Source:Uniprot/SWISSPROT;Acc:Q8N5B7]
IMAGE:203850	-1.83305	0.0667953	ENSG00000099250	NP_001019800.1	Neuropilin-1 precursor (Vascular endothelial cell growth factor 165 receptor) (CD304 antigen). [Source:Uniprot/SWISSPROT;Acc:O14786]
IMAGE:145292	-1.84543	0.0649755	ENSG00000187498	COL4A1	Collagen alpha-1(IV) chain precursor. [Source:Uniprot/SWISSPROT;Acc:P02462]
IMAGE:823664	-1.86732	0.0618563	ENSG00000156256	USP16	Ubiquitin carboxyl-terminal hydrolase 16 (EC 3.1.2.15) (Ubiquitin thiolesterase 16) (Ubiquitin-specific processing protease 16) (Deubiquitinating enzyme 16) (Ubiquitin processing protease UBP-M). [Source:Uniprot/SWISSPROT;Acc:Q9Y5T5]
IMAGE:211918	-1.88057	0.06003	ENSG00000140495	HEXA	Beta-hexosaminidase alpha chain precursor (EC 3.2.1.52) (N-acetyl- beta-glucosaminidase) (Beta-N-acetylhexosaminidase) (Hexosaminidase A). [Source:Uniprot/SWISSPROT;Acc:P06865]
IMAGE:379794	-1.90074	0.057336	ENSG00000116678	LEPROT	Leptin receptor gene-related protein (OB-R gene related protein) (OB- RGRP) (Leptin receptor overlapping transcript protein). [Source:Uniprot/SWISSPROT;Acc:O15243]
IMAGE:753313	-1.93355	0.0531681	ENSG00000162511	LAPTM5	Lysosomal-associated multitransmembrane protein (Retinoic acid- inducible E3 protein) (HA1520). [Source:Uniprot/SWISSPROT;Acc:Q13571]
IMAGE:299498	-1.94983	0.0511966	ENSG00000141367	CLTC	Clathrin heavy chain 1 (CLH-17). [Source:Uniprot/SWISSPROT;Acc:Q00610]
IMAGE:23819	-1.95183	0.0509589	ENSG00000160179	NP_997512.1	ATP-binding cassette sub-family G member 1 (White protein homolog) (ATP-binding cassette transporter 8). [Source:Uniprot/SWISSPROT;Acc:P45844]
IMAGE:1552688	-1.97428	0.0483499	ENSG00000099250	NP_001019800.1	Neuropilin-1 precursor (Vascular endothelial cell growth factor 165 receptor) (CD304 antigen). [Source:Uniprot/SWISSPROT;Acc:O14786]
IMAGE:211878	-1.98909	0.0466917	ENSG00000152520	NP_787050.4	PABP1-dependent poly A-specific ribonuclease subunit PAN3 [Source:RefSeq_peptide;Acc:NP_787050]
IMAGE:1874278	-1.99399	0.0461535	ENSG00000099250	NP_001019800.1	Neuropilin-1 precursor (Vascular endothelial cell growth factor 165 receptor) (CD304 antigen). [Source:Uniprot/SWISSPROT;Acc:O14786]
IMAGE:435036	-2.00052	0.0454441	ENSG00000147872	ADFP	Adipophilin (Adipose differentiation-related protein) (ADRP). [Source:Uniprot/SWISSPROT;Acc:Q99541]
IMAGE:592818	-2.00423	0.0450452	ENSG00000136802	LRRC8A	Leucine-rich repeat-containing protein 8. [Source:Uniprot/SWISSPROT;Acc:Q8IWT6]
IMAGE:845355	-2.01872	0.0435164	ENSG00000109861	NP_680475.1	Dipeptidyl-peptidase I precursor (EC 3.4.14.1) (DPP-I) (DPPI) (Cathepsin C) (Cathepsin J) (Dipeptidyl transferase) [Contains: Dipeptidyl-peptidase I exclusion domain chain; Dipeptidyl-peptidase I heavy chain; Dipeptidyl-peptidase I light chain]. [Source:Uniprot/SWISSPROT;Acc:P53634]
IMAGE:71863	-2.03047	0.0423084	ENSG00000138449	SLC40A1	Solute carrier family 40 member 1 (Ferroportin-1) (Iron-regulated transporter 1). [Source:Uniprot/SWISSPROT;Acc:Q9NP59]
IMAGE:868380	-2.0473	0.0406289	ENSG00000143226	FCGR2A	Low affinity immunoglobulin gamma Fc region receptor II-a precursor (Fc-gamma RII-a) (FcRII-a) (IgG Fc receptor II-a) (Fc-gamma-RIIa) (CD32) (CDw32). [Source:Uniprot/SWISSPROT;Acc:P12318]
IMAGE:271683	-2.06238	0.0391716	ENSG00000010810	FYN	Proto-oncogene tyrosine-protein kinase Fyn (EC 2.7.1.112) (p59-Fyn) (Protooncogene Syn) (SLK). [Source:Uniprot/SWISSPROT;Acc:P06241]
IMAGE:1558394	-2.06668	0.0387643	ENSG00000175445	LPL	Lipoprotein lipase precursor (EC 3.1.1.34) (LPL). [Source:Uniprot/SWISSPROT;Acc:P06858]
IMAGE:431945	-2.11229	0.0346619	ENSG00000091513	TF	Serotransferrin precursor (Transferrin) (Siderophilin) (Beta-1-metal binding globulin). [Source:Uniprot/SWISSPROT;Acc:P02787]
IMAGE:69672	-2.15352	0.0312779	ENSG00000179776	CDH5	Vascular endothelial-cadherin precursor (VE-cadherin) (Cadherin-5) (7B4 antigen) (CD144 antigen). [Source:Uniprot/SWISSPROT;Acc:P33151]
IMAGE:199645	-2.17016	0.0299948	ENSG00000162736	NCSTN	Nicastrin precursor. [Source:Uniprot/SWISSPROT;Acc:Q92542]
IMAGE:140574	-2.1817	0.0291319	ENSG00000006210	CX3CL1	Fractalkine precursor (CX3CL1) (Neurotactin) (CX3C membrane-anchored chemokine) (Small inducible cytokine D1). [Source:Uniprot/SWISSPROT;Acc:P78423]
IMAGE:293925	-2.19784	0.0279603	ENSG00000090382	LYZ	Lysozyme C precursor (EC 3.2.1.17) (1,4-beta-N-acetylmuramidase C). [Source:Uniprot/SWISSPROT;Acc:P61626]
IMAGE:1704155	-2.19979	0.0278215	ENSG00000162783	IER5	Immediate early response gene 5 protein. [Source:Uniprot/SWISSPROT;Acc:Q5VY09]
IMAGE:133136	-2.22492	0.0260868	ENSG00000124795	DEK	Protein DEK. [Source:Uniprot/SWISSPROT;Acc:P35659]
IMAGE:487433	-2.29188	0.0219123	ENSG00000136802	LRRC8A	Leucine-rich repeat-containing protein 8. [Source:Uniprot/SWISSPROT;Acc:Q8IWT6]
IMAGE:504421	-2.30468	0.0211845	ENSG00000147872	ADFP	Adipophilin (Adipose differentiation-related protein) (ADRP). [Source:Uniprot/SWISSPROT;Acc:Q99541]
IMAGE:855773	-2.39372	0.0166783	ENSG00000149564	ESAM	Endothelial cell-selective adhesion molecule precursor. [Source:Uniprot/SWISSPROT;Acc:Q96AP7]
IMAGE:2549448	-2.4467	0.0144172	ENSG00000010810	FYN	Proto-oncogene tyrosine-protein kinase Fyn (EC 2.7.1.112) (p59-Fyn) (Protooncogene Syn) (SLK). [Source:Uniprot/SWISSPROT;Acc:P06241]
IMAGE:868368	-2.48671	0.012893	ENSG00000188364	TMSB4X	Thymosin beta-4 (T beta 4) (Fx) [Contains: Hematopoietic system regulatory peptide (Seraspenide)]. [Source:Uniprot/SWISSPROT;Acc:P62328]
IMAGE:272630	-2.52823	0.0114641	ENSG00000164035	MUCEN_HUMAN	Endomucin precursor (Endomucin-2) (Gastric cancer antigen Ga34). [Source:Uniprot/SWISSPROT;Acc:Q9ULC0]
IMAGE:254276	-2.5882	0.0096478	ENSG00000164035	MUCEN_HUMAN	Endomucin precursor (Endomucin-2) (Gastric cancer antigen Ga34). [Source:Uniprot/SWISSPROT;Acc:Q9ULC0]
IMAGE:205633	-2.62298	0.0087164	ENSG00000187869	CCL4L1	chemokine (C-C motif) ligand 4-like 2 precursor [Source:RefSeq_peptide;Acc:NP_996890]
IMAGE:1901687	-2.64662	0.00813001	ENSG00000154269	Q9NQM9_HUMAN	Ectonucleotide pyrophosphatase/phosphodiesterase 3 (E-NPP 3) (Phosphodiesterase I/nucleotide pyrophosphatase 3) (Phosphodiesterase I beta) (PD-Ibeta) (CD203c antigen) [Includes: Alkaline phosphodiesterase I (EC 3.1.4.1); Nucleotide pyrophosphatase (EC 3.6 [Source:Uniprot/SWISSPROT;Acc:O14638]
IMAGE:951242	-2.65191	0.00800384	ENSG00000119314	ROD1	Regulator of differentiation 1 (Rod1). [Source:Uniprot/SWISSPROT;Acc:O95758]
IMAGE:897527	-2.66683	0.00765711	ENSG00000138758	2006-09-11	Septin-11. [Source:Uniprot/SWISSPROT;Acc:Q9NVA2]
IMAGE:211865	-2.68496	0.00725379	ENSG00000138449	SLC40A1	Solute carrier family 40 member 1 (Ferroportin-1) (Iron-regulated transporter 1). [Source:Uniprot/SWISSPROT;Acc:Q9NP59]
IMAGE:264502	-2.86443	0.00417765	ENSG00000139354	GAS2L3	GAS2-like protein 3 (Growth arrest-specific 2-like 3). [Source:Uniprot/SWISSPROT;Acc:Q86XJ1]
IMAGE:278501	-2.96327	0.00304389	ENSG00000010810	FYN	Proto-oncogene tyrosine-protein kinase Fyn (EC 2.7.1.112) (p59-Fyn) (Protooncogene Syn) (SLK). [Source:Uniprot/SWISSPROT;Acc:P06241]
IMAGE:284865	-2.98174	0.00286614	ENSG00000164035	MUCEN_HUMAN	Endomucin precursor (Endomucin-2) (Gastric cancer antigen Ga34). [Source:Uniprot/SWISSPROT;Acc:Q9ULC0]
IMAGE:755444	-3.01839	0.00254121	ENSG00000188364	TMSB4X	Thymosin beta-4 (T beta 4) (Fx) [Contains: Hematopoietic system regulatory peptide (Seraspenide)]. [Source:Uniprot/SWISSPROT;Acc:P62328]
IMAGE:1895357	-3.09523	0.00196658	ENSG00000188364	TMSB4X	Thymosin beta-4 (T beta 4) (Fx) [Contains: Hematopoietic system regulatory peptide (Seraspenide)]. [Source:Uniprot/SWISSPROT;Acc:P62328]
IMAGE:489218	-3.10088	0.00192945	ENSG00000138449	SLC40A1	Solute carrier family 40 member 1 (Ferroportin-1) (Iron-regulated transporter 1). [Source:Uniprot/SWISSPROT;Acc:Q9NP59]
IMAGE:742685	-3.19624	0.00139232	ENSG00000153071	DAB2	Disabled homolog 2 (Differentially expressed protein 2) (DOC-2). [Source:Uniprot/SWISSPROT;Acc:P98082]
IMAGE:773605	-3.22436	0.00126252	ENSG00000138758	2006-09-11	Septin-11. [Source:Uniprot/SWISSPROT;Acc:Q9NVA2]
IMAGE:742049	-3.25708	0.00112565	ENSG00000133313	CNDP2	Cytosolic nonspecific dipeptidase (Glutamate carboxypeptidase-like protein 1) (CNDP dipeptidase 2). [Source:Uniprot/SWISSPROT;Acc:Q96KP4]
IMAGE:73720	-3.47089	0.000518734	ENSG00000099250	NP_001019800.1	Neuropilin-1 precursor (Vascular endothelial cell growth factor 165 receptor) (CD304 antigen). [Source:Uniprot/SWISSPROT;Acc:O14786]
IMAGE:430968	-3.50453	0.000457417	ENSG00000154269	Q9NQM9_HUMAN	Ectonucleotide pyrophosphatase/phosphodiesterase 3 (E-NPP 3) (Phosphodiesterase I/nucleotide pyrophosphatase 3) (Phosphodiesterase I beta) (PD-Ibeta) (CD203c antigen) [Includes: Alkaline phosphodiesterase I (EC 3.1.4.1); Nucleotide pyrophosphatase (EC 3.6 [Source:Uniprot/SWISSPROT;Acc:O14638]
IMAGE:1894782	-3.55794	0.000373778	ENSG00000139354	GAS2L3	GAS2-like protein 3 (Growth arrest-specific 2-like 3). [Source:Uniprot/SWISSPROT;Acc:Q86XJ1]
IMAGE:267431	-3.73969	0.000184248	ENSG00000010810	FYN	Proto-oncogene tyrosine-protein kinase Fyn (EC 2.7.1.112) (p59-Fyn) (Protooncogene Syn) (SLK). [Source:Uniprot/SWISSPROT;Acc:P06241]
IMAGE:130541	-3.91759	8.94379e-05	ENSG00000198802	PECAM1	Platelet endothelial cell adhesion molecule precursor (PECAM-1) (CD31 antigen) (EndoCAM) (GPIIA'). [Source:Uniprot/SWISSPROT;Acc:P16284]
IMAGE:767706	-4.01409	5.96761e-05	ENSG00000138449	SLC40A1	Solute carrier family 40 member 1 (Ferroportin-1) (Iron-regulated transporter 1). [Source:Uniprot/SWISSPROT;Acc:Q9NP59]
